# Supplementary material for: Genome Wide Identification and Functional Prediction of Long Non-Coding RNAs Responsive to Sclerotinia sclerotiorum Infection in Brassica napus
Source: PLoS One. 2016 Jul 7;11(7):e0158784. doi: 10.1371/journal.pone.0158784 (PMC4936718; doi:10.1371/journal.pone.0158784)
Supplement: S1 Table — (XLSX) [file pone.0158784.s001.xlsx]

## Sheet: Sheet1
S1 Table: List of primers used for qRT-PCR
Transcript ID	Transcript type	Forward primer (5’-3’)	Reverse primer (5’-3’)	Amplicon size
TCONS_00023722	long non coding transcript	CGA GCA GCA GCC GAG ACT	CGC GCA TCA GCT TGG TTT	125
TCONS_00023671	long non coding transcript	CCC ACC ACA TTG ATC GAG AAC	TGA AGA AGA AAA GCC CAT TCA AG	125
TCONS_00019243	long non coding transcript	GAG CAG TGA TGA ACC TTC AAG GA	GCG GAA GTG AAG GGT CAG ATT	125
TCONS_00006969	long non coding transcript	GCG TAA GGG CCA TTG AGT AAA G	GCA GCA TAC AGC ATT GGT ACA ATT	125
TCONS_00025169	long non coding transcript	AGG AGC CGA TGG TGC ACT AG	TTC TTC AAC CCC CGG TTC TT	125
TCONS_00022944	long non coding transcript	TGC ACG TCG CCC AGA AG	TGC CCC GGT TTG TAT AAT GTC	125
TCONS_00011551	long non coding transcript	TAC CCG CAA CAG CAA GGT TAC	CCA ACA ACC CAG CTC CAA GT	125
TCONS_00026914	long non coding transcript	AAT GGA CGA GCA AGA GTT TCG	CTC GCT CAA CAA CTG ACT GTG AA	125
TCONS_00014179	long non coding transcript	CCG CTT GTA AGT TGT ACT CTT CGA	AGA CTT CTC CGG TGC TTT TCC	125
TCONS_00000966	long non coding transcript	TGG TGG AAT GCT TTT GCC TTA	AAC AAA TTC AAT CCT AAC CTC AAC AA	125
TCONS_00001004	long non coding transcript	ATC TTG TGT CTT GGG AGG CTG TTA	TGA AGT CAG ATT TTG GTC CGA AT	125
TCONS_00013795	long non coding transcript	CAC GGA GCG TAT CTC CTA AGA AG	GAT CTT GCG CTC CTC GAA TG	125
BnaNoS37215433	Coding transcript	ATC ACC CTC AAG GCT TTC GA	GTT GTC CCA TCA CGA ACG TAA G	125
BnaNoS39208549	Coding transcript	CCG CTT CAC CTT CGC TAT TT	TCT CCG TCA CCC ACG TTC TC	125
BnaNoS39244327	Coding transcript	AGC TCC AGC TTT TGT TCC CTT T	ATG CTT CCG GCT CGT ATG TT	125
BnaNoS38961697	Coding transcript	CAG TGG AAG CCG GTG AGT CT	TTC GTT TCG CTG GCT CAT ACT	125
XLOC_011297	Coding transcript	GCG CAG AAC GAG TTT AGT TTC A	TCG CAG CCA AGG AAC TTG AT	125
XLOC_013871	Coding transcript	TTC TCC ATC CAC TTC CAT CGA	GGT TGG TCC ATC GGT AGA GTC A	125
BnaNoS39233486	Coding transcript	AGG CAA AAG CAT TCC ACC AT	ATG TGA AAC AAA AAA GTC TGG TTG AG	125
BnaNoS39239708	Coding transcript	TTG GTC CGA ATA AGT CTG ATG ATG	AAC CGC AGA CCG GAT TAC AT	125
BnaNoS39298443	Coding transcript	GAT CTT GCG CTC CTC GAA TG	CAC GGA GCG TAT CTC CTA AGA AG	125
