# Supplementary material for: Genome Wide Identification and Functional Prediction of Long Non-Coding RNAs Responsive to Sclerotinia sclerotiorum Infection in Brassica napus
Source: PLoS One. 2016 Jul 7;11(7):e0158784. doi: 10.1371/journal.pone.0158784 (PMC4936718; doi:10.1371/journal.pone.0158784)
Supplement: S2 Table — (XLSX) [file pone.0158784.s002.xlsx]

## Sheet: Sheet1
S2 Table: Map statistics of RNA-Seq reads from 12 stranded B. napus libraries post infection with S. sclerotiorum.
	Total reads	Unmapped reads	Unique mapped reads	Multiple mapped reads
BnCon-24hrRep1	27838146	9340396 (33.55%)	5586584 (20.06%)	12911166 (46.37%)
BnCon-24hrRep2	20927759	7459107 (35.64%)	4126546 (19.71%)	9342106 (44.63%)
BnCon-24hrRep3	23954963	8614877 (35.96%)	4754208 (19.84%)	10585878 (44.19%)
BnCon-48hrRep1	26551185	9084697(34.21%)	4908590 (18.48%)	12557898 (47.29%)
BnCon-48hrRep2	22545533	7955232 (35.28%)	3913593 (17.35%)	10676708 (47.35%)
BnCon-48hrRep3	22124408	7695188 (34.78%)	4268170 (19.29%)	10161050 (45.92%)
BnSs-24hrRep1	22821793	8095695 (35.47%)	4581476 (20.07%)	10144622 (44.45%)
BnSs-24hrRep2	21434007	7929758 (37.01%)	4249483 (19.82%)	9254766 (43.17%)
BnSs-24hrRep3	23371601	8872914 (37.96%)	4392005 (18.79%)	10106682 (43.24%)
BnSs-48hrRep1	24149131	8344760 (34.55%)	4433740 (18.35%)	11370631 (47.08%)
BnSs-48hrRep2	51022608	17866329 (35.01%)	21849372 (42.82%)	11306907 (22.16%)
BnSs-48hrRep3	30276177	11090005 (36.62%)	7518896 (24.83%)	11667276 (38.53%)
TOTAL	317017311	112348958 (35.43%)	74582663 (23.52%)	130085690 (41.03%)
