# Supplementary material for: Genome Wide Identification and Functional Prediction of Long Non-Coding RNAs Responsive to Sclerotinia sclerotiorum Infection in Brassica napus
Source: PLoS One. 2016 Jul 7;11(7):e0158784. doi: 10.1371/journal.pone.0158784 (PMC4936718; doi:10.1371/journal.pone.0158784)
Supplement: S3 Table — (XLSX) [file pone.0158784.s003.xlsx]

## Sheet: Sheet1
S3 Table: List of 17964 novel unannotated transcripts obtained through initial assembly using Cufflinks
Chr no.	Start	End	Length	Type	Description
A01	159799	159946	147	+	gene_id "XLOC_000009"; transcript_id "TCONS_00000010"; exon_number "1"; oId "CUFF.3.1"; class_code "u"; tss_id "TSS10";
A01	160131	160578	447	+	gene_id "XLOC_000009"; transcript_id "TCONS_00000010"; exon_number "2"; oId "CUFF.3.1"; class_code "u"; tss_id "TSS10";
A01	160648	160674	26	+	gene_id "XLOC_000010"; transcript_id "TCONS_00000011"; exon_number "1"; oId "CUFF.4.1"; class_code "u"; tss_id "TSS11";
A01	160851	161193	342	+	gene_id "XLOC_000010"; transcript_id "TCONS_00000011"; exon_number "2"; oId "CUFF.4.1"; class_code "u"; tss_id "TSS11";
A01	337657	337789	132	+	gene_id "XLOC_000015"; transcript_id "TCONS_00000017"; exon_number "1"; oId "CUFF.5.2"; class_code "u"; tss_id "TSS16";
A01	337871	337962	91	+	gene_id "XLOC_000015"; transcript_id "TCONS_00000017"; exon_number "2"; oId "CUFF.5.2"; class_code "u"; tss_id "TSS16";
A01	338044	338349	305	+	gene_id "XLOC_000015"; transcript_id "TCONS_00000017"; exon_number "3"; oId "CUFF.5.2"; class_code "u"; tss_id "TSS16";
A01	337657	337789	132	+	gene_id "XLOC_000015"; transcript_id "TCONS_00000016"; exon_number "1"; oId "CUFF.5.1"; class_code "u"; tss_id "TSS16";
A01	337871	337958	87	+	gene_id "XLOC_000015"; transcript_id "TCONS_00000016"; exon_number "2"; oId "CUFF.5.1"; class_code "u"; tss_id "TSS16";
A01	338044	338349	305	+	gene_id "XLOC_000015"; transcript_id "TCONS_00000016"; exon_number "3"; oId "CUFF.5.1"; class_code "u"; tss_id "TSS16";
A01	353312	353714	402	+	gene_id "XLOC_000018"; transcript_id "TCONS_00000020"; exon_number "1"; gene_name "gnl_UG_BnaNoS39244430"; oId "CUFF.6.1"; nearest_ref "gnl_UG_BnaNoS39244430_dup1"; class_code "x"; tss_id "TSS19";
A01	856541	856828	287	+	gene_id "XLOC_000039"; transcript_id "TCONS_00000041"; exon_number "1"; oId "CUFF.8.1"; class_code "u"; tss_id "TSS40";
A01	931417	931785	368	+	gene_id "XLOC_000041"; transcript_id "TCONS_00000043"; exon_number "1"; oId "CUFF.9.1"; class_code "u"; tss_id "TSS42";
A01	932269	932387	118	+	gene_id "XLOC_000041"; transcript_id "TCONS_00000043"; exon_number "2"; oId "CUFF.9.1"; class_code "u"; tss_id "TSS42";
A01	1007873	1007951	78	+	gene_id "XLOC_000044"; transcript_id "TCONS_00000046"; exon_number "1"; oId "CUFF.10.1"; class_code "u"; tss_id "TSS45";
A01	1008034	1008308	274	+	gene_id "XLOC_000044"; transcript_id "TCONS_00000046"; exon_number "2"; oId "CUFF.10.1"; class_code "u"; tss_id "TSS45";
A01	1056376	1056661	285	+	gene_id "XLOC_000047"; transcript_id "TCONS_00000049"; exon_number "1"; oId "CUFF.11.1"; class_code "u"; tss_id "TSS48";
A01	1059647	1059928	281	+	gene_id "XLOC_000048"; transcript_id "TCONS_00000050"; exon_number "1"; oId "CUFF.13.1"; class_code "u"; tss_id "TSS49";
A01	1060000	1060818	818	+	gene_id "XLOC_000049"; transcript_id "TCONS_00000051"; exon_number "1"; oId "CUFF.12.1"; class_code "u"; tss_id "TSS50";
A01	1331983	1332343	360	+	gene_id "XLOC_000062"; transcript_id "TCONS_00000064"; exon_number "1"; oId "CUFF.15.1"; class_code "u"; tss_id "TSS63";
A01	2057096	2057333	237	+	gene_id "XLOC_000089"; transcript_id "TCONS_00000092"; exon_number "1"; oId "CUFF.19.1"; class_code "u"; tss_id "TSS91";
A01	2086986	2087178	192	+	gene_id "XLOC_000090"; transcript_id "TCONS_00000093"; exon_number "1"; oId "CUFF.21.1"; class_code "u"; tss_id "TSS92";
A01	2087370	2087590	220	+	gene_id "XLOC_000090"; transcript_id "TCONS_00000093"; exon_number "2"; oId "CUFF.21.1"; class_code "u"; tss_id "TSS92";
A01	2332329	2332435	106	+	gene_id "XLOC_000101"; transcript_id "TCONS_00000104"; exon_number "1"; oId "CUFF.24.1"; class_code "u"; tss_id "TSS103";
A01	2332512	2332548	36	+	gene_id "XLOC_000101"; transcript_id "TCONS_00000104"; exon_number "2"; oId "CUFF.24.1"; class_code "u"; tss_id "TSS103";
A01	2332632	2332703	71	+	gene_id "XLOC_000101"; transcript_id "TCONS_00000104"; exon_number "3"; oId "CUFF.24.1"; class_code "u"; tss_id "TSS103";
A01	2332930	2333017	87	+	gene_id "XLOC_000101"; transcript_id "TCONS_00000104"; exon_number "4"; oId "CUFF.24.1"; class_code "u"; tss_id "TSS103";
A01	2333096	2333320	224	+	gene_id "XLOC_000101"; transcript_id "TCONS_00000104"; exon_number "5"; oId "CUFF.24.1"; class_code "u"; tss_id "TSS103";
A01	2332362	2332435	73	+	gene_id "XLOC_000101"; transcript_id "TCONS_00000105"; exon_number "1"; oId "CUFF.24.2"; class_code "u"; tss_id "TSS103";
A01	2332512	2332548	36	+	gene_id "XLOC_000101"; transcript_id "TCONS_00000105"; exon_number "2"; oId "CUFF.24.2"; class_code "u"; tss_id "TSS103";
A01	2332635	2332703	68	+	gene_id "XLOC_000101"; transcript_id "TCONS_00000105"; exon_number "3"; oId "CUFF.24.2"; class_code "u"; tss_id "TSS103";
A01	2332930	2333017	87	+	gene_id "XLOC_000101"; transcript_id "TCONS_00000105"; exon_number "4"; oId "CUFF.24.2"; class_code "u"; tss_id "TSS103";
A01	2333096	2333320	224	+	gene_id "XLOC_000101"; transcript_id "TCONS_00000105"; exon_number "5"; oId "CUFF.24.2"; class_code "u"; tss_id "TSS103";
A01	2560834	2561125	291	+	gene_id "XLOC_000106"; transcript_id "TCONS_00000110"; exon_number "1"; oId "CUFF.25.1"; class_code "u"; tss_id "TSS108";
A01	2727624	2727887	263	+	gene_id "XLOC_000111"; transcript_id "TCONS_00000115"; exon_number "1"; oId "CUFF.26.1"; class_code "u"; tss_id "TSS113";
A01	2980071	2980399	328	+	gene_id "XLOC_000120"; transcript_id "TCONS_00000124"; exon_number "1"; oId "CUFF.30.1"; class_code "u"; tss_id "TSS122";
A01	3178463	3178750	287	+	gene_id "XLOC_000126"; transcript_id "TCONS_00000130"; exon_number "1"; oId "CUFF.33.1"; class_code "u"; tss_id "TSS128";
A01	3241293	3241900	607	+	gene_id "XLOC_000127"; transcript_id "TCONS_00000131"; exon_number "1"; oId "CUFF.34.1"; class_code "u"; tss_id "TSS129";
A01	3351858	3352087	229	+	gene_id "XLOC_000131"; transcript_id "TCONS_00000135"; exon_number "1"; oId "CUFF.35.1"; class_code "u"; tss_id "TSS133";
A01	3352192	3352304	112	+	gene_id "XLOC_000131"; transcript_id "TCONS_00000135"; exon_number "2"; oId "CUFF.35.1"; class_code "u"; tss_id "TSS133";
A01	3352854	3352985	131	+	gene_id "XLOC_000131"; transcript_id "TCONS_00000135"; exon_number "3"; oId "CUFF.35.1"; class_code "u"; tss_id "TSS133";
A01	3351881	3352087	206	+	gene_id "XLOC_000131"; transcript_id "TCONS_00000136"; exon_number "1"; oId "CUFF.35.2"; class_code "u"; tss_id "TSS133";
A01	3352854	3352985	131	+	gene_id "XLOC_000131"; transcript_id "TCONS_00000136"; exon_number "2"; oId "CUFF.35.2"; class_code "u"; tss_id "TSS133";
A01	4381866	4382099	233	+	gene_id "XLOC_000165"; transcript_id "TCONS_00000170"; exon_number "1"; oId "CUFF.37.1"; class_code "u"; tss_id "TSS167";
A01	4535179	4535664	485	+	gene_id "XLOC_000169"; transcript_id "TCONS_00000174"; exon_number "1"; oId "CUFF.38.1"; class_code "u"; tss_id "TSS171";
A01	4535729	4537433	1704	+	gene_id "XLOC_000170"; transcript_id "TCONS_00000175"; exon_number "1"; oId "CUFF.39.1"; class_code "u"; tss_id "TSS172";
A01	4897821	4898077	256	+	gene_id "XLOC_000177"; transcript_id "TCONS_00000182"; exon_number "1"; oId "CUFF.41.1"; class_code "u"; tss_id "TSS179";
A01	5290495	5290987	492	+	gene_id "XLOC_000192"; transcript_id "TCONS_00000197"; exon_number "1"; oId "CUFF.43.1"; class_code "u"; tss_id "TSS194";
A01	5312873	5312937	64	+	gene_id "XLOC_000195"; transcript_id "TCONS_00000200"; exon_number "1"; oId "CUFF.44.1"; class_code "u"; tss_id "TSS197";
A01	5313068	5313346	278	+	gene_id "XLOC_000195"; transcript_id "TCONS_00000200"; exon_number "2"; oId "CUFF.44.1"; class_code "u"; tss_id "TSS197";
A01	5313882	5314166	284	+	gene_id "XLOC_000195"; transcript_id "TCONS_00000200"; exon_number "3"; oId "CUFF.44.1"; class_code "u"; tss_id "TSS197";
A01	5395806	5396073	267	+	gene_id "XLOC_000196"; transcript_id "TCONS_00000201"; exon_number "1"; oId "CUFF.45.1"; class_code "u"; tss_id "TSS198";
A01	6158412	6158720	308	+	gene_id "XLOC_000227"; transcript_id "TCONS_00000232"; exon_number "1"; oId "CUFF.49.1"; class_code "u"; tss_id "TSS229";
A01	6635446	6636161	715	+	gene_id "XLOC_000240"; transcript_id "TCONS_00000245"; exon_number "1"; oId "CUFF.52.1"; class_code "u"; tss_id "TSS242";
A01	7084048	7084274	226	+	gene_id "XLOC_000249"; transcript_id "TCONS_00000254"; exon_number "1"; oId "CUFF.53.1"; class_code "u"; tss_id "TSS251";
A01	7159631	7159864	233	+	gene_id "XLOC_000250"; transcript_id "TCONS_00000255"; exon_number "1"; oId "CUFF.54.1"; class_code "u"; tss_id "TSS252";
A01	8675404	8675747	343	+	gene_id "XLOC_000299"; transcript_id "TCONS_00000308"; exon_number "1"; gene_name "gnl_UG_BnaNoS39239995"; oId "CUFF.65.1"; nearest_ref "gnl_UG_BnaNoS39239995_dup1"; class_code "x"; tss_id "TSS304";
A01	9117250	9117515	265	+	gene_id "XLOC_000301"; transcript_id "TCONS_00000310"; exon_number "1"; oId "CUFF.66.1"; class_code "u"; tss_id "TSS306";
A01	9252973	9253414	441	+	gene_id "XLOC_000304"; transcript_id "TCONS_00000313"; exon_number "1"; oId "CUFF.68.1"; class_code "u"; tss_id "TSS309";
A01	9498382	9499459	1077	+	gene_id "XLOC_000311"; transcript_id "TCONS_00000320"; exon_number "1"; oId "CUFF.69.1"; class_code "u"; tss_id "TSS316";
A01	9592310	9592599	289	+	gene_id "XLOC_000312"; transcript_id "TCONS_00000321"; exon_number "1"; oId "CUFF.70.1"; class_code "u"; tss_id "TSS317";
A01	9799867	9800301	434	+	gene_id "XLOC_000319"; transcript_id "TCONS_00000328"; exon_number "1"; oId "CUFF.71.1"; class_code "u"; tss_id "TSS324";
A01	10150401	10150697	296	+	gene_id "XLOC_000336"; transcript_id "TCONS_00000346"; exon_number "1"; oId "CUFF.75.1"; class_code "u"; tss_id "TSS341";
A01	10532736	10532984	248	+	gene_id "XLOC_000354"; transcript_id "TCONS_00000365"; exon_number "1"; gene_name "gnl_UG_BnaNoS39168613"; oId "CUFF.78.1"; nearest_ref "gnl_UG_BnaNoS39168613_dup1"; class_code "o"; tss_id "TSS360";
A01	10533093	10533494	401	+	gene_id "XLOC_000354"; transcript_id "TCONS_00000365"; exon_number "2"; gene_name "gnl_UG_BnaNoS39168613"; oId "CUFF.78.1"; nearest_ref "gnl_UG_BnaNoS39168613_dup1"; class_code "o"; tss_id "TSS360";
A01	10724927	10725164	237	+	gene_id "XLOC_000361"; transcript_id "TCONS_00000373"; exon_number "1"; oId "CUFF.80.1"; class_code "u"; tss_id "TSS367";
A01	10726082	10726391	309	+	gene_id "XLOC_000362"; transcript_id "TCONS_00000374"; exon_number "1"; gene_name "gnl_UG_BnaNoS39005173"; oId "CUFF.81.1"; nearest_ref "gnl_UG_BnaNoS39005173_dup1"; class_code "x"; tss_id "TSS368";
A01	10846864	10848641	1777	+	gene_id "XLOC_000369"; transcript_id "TCONS_00000381"; exon_number "1"; oId "CUFF.82.1"; class_code "u"; tss_id "TSS375";
A01	11012267	11012349	82	+	gene_id "XLOC_000374"; transcript_id "TCONS_00000387"; exon_number "1"; oId "CUFF.84.1"; class_code "u"; tss_id "TSS380";
A01	11012701	11012911	210	+	gene_id "XLOC_000374"; transcript_id "TCONS_00000387"; exon_number "2"; oId "CUFF.84.1"; class_code "u"; tss_id "TSS380";
A01	11785344	11785393	49	+	gene_id "XLOC_000408"; transcript_id "TCONS_00000424"; exon_number "1"; gene_name "gnl_UG_BnaNoS37289171"; oId "CUFF.87.2"; nearest_ref "gnl_UG_BnaNoS37289171_dup1"; class_code "o"; tss_id "TSS415";
A01	11785569	11785818	249	+	gene_id "XLOC_000408"; transcript_id "TCONS_00000424"; exon_number "2"; gene_name "gnl_UG_BnaNoS37289171"; oId "CUFF.87.2"; nearest_ref "gnl_UG_BnaNoS37289171_dup1"; class_code "o"; tss_id "TSS415";
A01	12300326	12301477	1151	+	gene_id "XLOC_000417"; transcript_id "TCONS_00000433"; exon_number "1"; oId "CUFF.89.1"; class_code "u"; tss_id "TSS424";
A01	12334395	12334971	576	+	gene_id "XLOC_000418"; transcript_id "TCONS_00000434"; exon_number "1"; oId "CUFF.90.1"; class_code "u"; tss_id "TSS425";
A01	17560740	17560990	250	+	gene_id "XLOC_000504"; transcript_id "TCONS_00000521"; exon_number "1"; oId "CUFF.103.1"; class_code "u"; tss_id "TSS511";
A01	17561102	17561297	195	+	gene_id "XLOC_000504"; transcript_id "TCONS_00000521"; exon_number "2"; oId "CUFF.103.1"; class_code "u"; tss_id "TSS511";
A01	17561397	17561480	83	+	gene_id "XLOC_000504"; transcript_id "TCONS_00000521"; exon_number "3"; oId "CUFF.103.1"; class_code "u"; tss_id "TSS511";
A01	17561632	17561808	176	+	gene_id "XLOC_000504"; transcript_id "TCONS_00000521"; exon_number "4"; oId "CUFF.103.1"; class_code "u"; tss_id "TSS511";
A01	18041084	18041193	109	+	gene_id "XLOC_000510"; transcript_id "TCONS_00000527"; exon_number "1"; gene_name "gnl_UG_BnaNoS39204130"; oId "CUFF.105.1"; nearest_ref "gnl_UG_BnaNoS39204130_dup1"; class_code "x"; tss_id "TSS517";
A01	18041504	18041606	102	+	gene_id "XLOC_000510"; transcript_id "TCONS_00000527"; exon_number "2"; gene_name "gnl_UG_BnaNoS39204130"; oId "CUFF.105.1"; nearest_ref "gnl_UG_BnaNoS39204130_dup1"; class_code "x"; tss_id "TSS517";
A01	18041687	18041821	134	+	gene_id "XLOC_000510"; transcript_id "TCONS_00000527"; exon_number "3"; gene_name "gnl_UG_BnaNoS39204130"; oId "CUFF.105.1"; nearest_ref "gnl_UG_BnaNoS39204130_dup1"; class_code "x"; tss_id "TSS517";
A01	18427989	18428199	210	+	gene_id "XLOC_000515"; transcript_id "TCONS_00000532"; exon_number "1"; oId "CUFF.106.1"; class_code "u"; tss_id "TSS522";
A01	18428336	18428477	141	+	gene_id "XLOC_000515"; transcript_id "TCONS_00000532"; exon_number "2"; oId "CUFF.106.1"; class_code "u"; tss_id "TSS522";
A01	18428558	18429004	446	+	gene_id "XLOC_000515"; transcript_id "TCONS_00000532"; exon_number "3"; oId "CUFF.106.1"; class_code "u"; tss_id "TSS522";
A01	18442748	18442913	165	+	gene_id "XLOC_000516"; transcript_id "TCONS_00000533"; exon_number "1"; oId "CUFF.107.1"; class_code "u"; tss_id "TSS523";
A01	18442980	18443519	539	+	gene_id "XLOC_000516"; transcript_id "TCONS_00000533"; exon_number "2"; oId "CUFF.107.1"; class_code "u"; tss_id "TSS523";
A01	18443740	18444218	478	+	gene_id "XLOC_000517"; transcript_id "TCONS_00000534"; exon_number "1"; oId "CUFF.109.1"; class_code "u"; tss_id "TSS524";
A01	19322065	19322459	394	+	gene_id "XLOC_000522"; transcript_id "TCONS_00000539"; exon_number "1"; oId "CUFF.110.1"; class_code "u"; tss_id "TSS529";
A01	19456319	19456470	151	+	gene_id "XLOC_000524"; transcript_id "TCONS_00000541"; exon_number "1"; oId "CUFF.111.1"; class_code "u"; tss_id "TSS531";
A01	19456952	19457536	584	+	gene_id "XLOC_000524"; transcript_id "TCONS_00000541"; exon_number "2"; oId "CUFF.111.1"; class_code "u"; tss_id "TSS531";
A01	21169708	21170013	305	+	gene_id "XLOC_000555"; transcript_id "TCONS_00000573"; exon_number "1"; oId "CUFF.115.1"; class_code "u"; tss_id "TSS562";
A01	21363150	21363559	409	+	gene_id "XLOC_000559"; transcript_id "TCONS_00000577"; exon_number "1"; oId "CUFF.116.1"; class_code "u"; tss_id "TSS566";
A01	21364369	21366017	1648	+	gene_id "XLOC_000560"; transcript_id "TCONS_00000578"; exon_number "1"; oId "CUFF.117.1"; class_code "u"; tss_id "TSS567";
A01	21543235	21543333	98	+	gene_id "XLOC_000563"; transcript_id "TCONS_00000581"; exon_number "1"; oId "CUFF.118.1"; class_code "u"; tss_id "TSS570";
A01	21543937	21543986	49	+	gene_id "XLOC_000563"; transcript_id "TCONS_00000581"; exon_number "2"; oId "CUFF.118.1"; class_code "u"; tss_id "TSS570";
A01	21544093	21544155	62	+	gene_id "XLOC_000563"; transcript_id "TCONS_00000581"; exon_number "3"; oId "CUFF.118.1"; class_code "u"; tss_id "TSS570";
A01	21961753	21962027	274	+	gene_id "XLOC_000572"; transcript_id "TCONS_00000590"; exon_number "1"; gene_name "gnl_UG_BnaNoS29941491"; oId "CUFF.119.1"; nearest_ref "gnl_UG_BnaNoS29941491_dup1"; class_code "x"; tss_id "TSS579";
A01	22463732	22464035	303	+	gene_id "XLOC_000581"; transcript_id "TCONS_00000599"; exon_number "1"; oId "CUFF.122.1"; class_code "u"; tss_id "TSS588";
A01	24782921	24783385	464	+	gene_id "XLOC_000624"; transcript_id "TCONS_00000642"; exon_number "1"; oId "CUFF.130.1"; class_code "u"; tss_id "TSS631";
A01	24985844	24985889	45	+	gene_id "XLOC_000629"; transcript_id "TCONS_00000647"; exon_number "1"; oId "CUFF.133.1"; class_code "u"; tss_id "TSS636";
A01	24985981	24986266	285	+	gene_id "XLOC_000629"; transcript_id "TCONS_00000647"; exon_number "2"; oId "CUFF.133.1"; class_code "u"; tss_id "TSS636";
A01	24990255	24990635	380	+	gene_id "XLOC_000630"; transcript_id "TCONS_00000648"; exon_number "1"; oId "CUFF.132.1"; class_code "u"; tss_id "TSS637";
A01	25079788	25079839	51	+	gene_id "XLOC_000634"; transcript_id "TCONS_00000652"; exon_number "1"; oId "CUFF.134.1"; class_code "u"; tss_id "TSS641";
A01	25080496	25080700	204	+	gene_id "XLOC_000634"; transcript_id "TCONS_00000652"; exon_number "2"; oId "CUFF.134.1"; class_code "u"; tss_id "TSS641";
A01	25208785	25209068	283	+	gene_id "XLOC_000638"; transcript_id "TCONS_00000656"; exon_number "1"; oId "CUFF.135.1"; class_code "u"; tss_id "TSS645";
A01	25285041	25285252	211	+	gene_id "XLOC_000641"; transcript_id "TCONS_00000659"; exon_number "1"; gene_name "gnl_UG_BnaNoS39221714"; oId "CUFF.136.1"; nearest_ref "gnl_UG_BnaNoS39221714_dup1"; class_code "x"; tss_id "TSS648";
A01	25527396	25527663	267	+	gene_id "XLOC_000645"; transcript_id "TCONS_00000664"; exon_number "1"; oId "CUFF.139.1"; class_code "u"; tss_id "TSS653";
A01	25668526	25668961	435	+	gene_id "XLOC_000648"; transcript_id "TCONS_00000667"; exon_number "1"; gene_name "gnl_UG_BnaNoS39288313"; oId "CUFF.140.1"; nearest_ref "gnl_UG_BnaNoS39288313_dup1"; class_code "x"; tss_id "TSS656";
A01	141000	141294	294	-	gene_id "XLOC_000724"; transcript_id "TCONS_00000743"; exon_number "1"; oId "CUFF.2.1"; class_code "u"; tss_id "TSS732";
A01	470781	471126	345	-	gene_id "XLOC_000742"; transcript_id "TCONS_00000761"; exon_number "1"; oId "CUFF.7.1"; class_code "u"; tss_id "TSS750";
A01	471213	471369	156	-	gene_id "XLOC_000742"; transcript_id "TCONS_00000761"; exon_number "2"; oId "CUFF.7.1"; class_code "u"; tss_id "TSS750";
A01	1253128	1253192	64	-	gene_id "XLOC_000759"; transcript_id "TCONS_00000778"; exon_number "1"; oId "CUFF.14.1"; class_code "u"; tss_id "TSS767";
A01	1253478	1253798	320	-	gene_id "XLOC_000759"; transcript_id "TCONS_00000778"; exon_number "2"; oId "CUFF.14.1"; class_code "u"; tss_id "TSS767";
A01	2281457	2282058	601	-	gene_id "XLOC_000798"; transcript_id "TCONS_00000819"; exon_number "1"; oId "CUFF.22.1"; class_code "u"; tss_id "TSS808";
A01	2394610	2395059	449	-	gene_id "XLOC_000801"; transcript_id "TCONS_00000822"; exon_number "1"; oId "CUFF.23.1"; class_code "u"; tss_id "TSS811";
A01	2711159	2711174	15	-	gene_id "XLOC_000811"; transcript_id "TCONS_00000832"; exon_number "1"; oId "CUFF.27.1"; class_code "u"; tss_id "TSS821";
A01	2711435	2711641	206	-	gene_id "XLOC_000811"; transcript_id "TCONS_00000832"; exon_number "2"; oId "CUFF.27.1"; class_code "u"; tss_id "TSS821";
A01	2755106	2755381	275	-	gene_id "XLOC_000813"; transcript_id "TCONS_00000834"; exon_number "1"; gene_name "gnl_UG_BnaNoS39287167"; oId "CUFF.29.1"; nearest_ref "gnl_UG_BnaNoS39287167_dup1"; class_code "x"; tss_id "TSS823";
A01	2782189	2783150	961	-	gene_id "XLOC_000817"; transcript_id "TCONS_00000838"; exon_number "1"; oId "CUFF.28.1"; class_code "u"; tss_id "TSS827";
A01	3003995	3004390	395	-	gene_id "XLOC_000826"; transcript_id "TCONS_00000847"; exon_number "1"; oId "CUFF.31.1"; class_code "u"; tss_id "TSS836";
A01	3004535	3004583	48	-	gene_id "XLOC_000826"; transcript_id "TCONS_00000847"; exon_number "2"; oId "CUFF.31.1"; class_code "u"; tss_id "TSS836";
A01	3134613	3134936	323	-	gene_id "XLOC_000829"; transcript_id "TCONS_00000850"; exon_number "1"; oId "CUFF.32.1"; class_code "u"; tss_id "TSS839";
A01	3482249	3482522	273	-	gene_id "XLOC_000844"; transcript_id "TCONS_00000865"; exon_number "1"; oId "CUFF.36.1"; class_code "u"; tss_id "TSS854";
A01	4887767	4888187	420	-	gene_id "XLOC_000895"; transcript_id "TCONS_00000916"; exon_number "1"; oId "CUFF.40.1"; class_code "u"; tss_id "TSS905";
A01	5184967	5185599	632	-	gene_id "XLOC_000906"; transcript_id "TCONS_00000927"; exon_number "1"; gene_name "gnl_UG_BnaNoS37281024"; oId "CUFF.42.1"; nearest_ref "gnl_UG_BnaNoS37281024_dup1"; class_code "x"; tss_id "TSS916";
A01	6007102	6007391	289	-	gene_id "XLOC_000937"; transcript_id "TCONS_00000958"; exon_number "1"; oId "CUFF.48.1"; class_code "u"; tss_id "TSS947";
A01	6007498	6007581	83	-	gene_id "XLOC_000937"; transcript_id "TCONS_00000958"; exon_number "2"; oId "CUFF.48.1"; class_code "u"; tss_id "TSS947";
A01	6007676	6007808	132	-	gene_id "XLOC_000937"; transcript_id "TCONS_00000958"; exon_number "3"; oId "CUFF.48.1"; class_code "u"; tss_id "TSS947";
A01	6446641	6446988	347	-	gene_id "XLOC_000944"; transcript_id "TCONS_00000965"; exon_number "1"; oId "CUFF.50.1"; class_code "u"; tss_id "TSS954";
A01	6447523	6447900	377	-	gene_id "XLOC_000945"; transcript_id "TCONS_00000966"; exon_number "1"; gene_name "gnl_UG_BnaNoS39233486"; oId "CUFF.51.1"; nearest_ref "gnl_UG_BnaNoS39233486_dup1"; class_code "x"; tss_id "TSS955";
A01	7184277	7184584	307	-	gene_id "XLOC_000956"; transcript_id "TCONS_00000977"; exon_number "1"; oId "CUFF.55.1"; class_code "u"; tss_id "TSS966";
A01	7504249	7504529	280	-	gene_id "XLOC_000962"; transcript_id "TCONS_00000983"; exon_number "1"; oId "CUFF.56.1"; class_code "u"; tss_id "TSS972";
A01	7504612	7504652	40	-	gene_id "XLOC_000962"; transcript_id "TCONS_00000983"; exon_number "2"; oId "CUFF.56.1"; class_code "u"; tss_id "TSS972";
A01	8134024	8134384	360	-	gene_id "XLOC_000983"; transcript_id "TCONS_00001004"; exon_number "1"; gene_name "gnl_UG_BnaNoS39239708"; oId "CUFF.61.1"; nearest_ref "gnl_UG_BnaNoS39239708_dup1"; class_code "x"; tss_id "TSS993";
A01	8425854	8426158	304	-	gene_id "XLOC_000990"; transcript_id "TCONS_00001011"; exon_number "1"; gene_name "gnl_UG_BnaNoS32887366"; oId "CUFF.62.1"; nearest_ref "gnl_UG_BnaNoS32887366_dup1"; class_code "x"; tss_id "TSS1000";
A01	8649266	8649619	353	-	gene_id "XLOC_000995"; transcript_id "TCONS_00001016"; exon_number "1"; oId "CUFF.63.1"; class_code "u"; tss_id "TSS1005";
A01	8862724	8863822	1098	-	gene_id "XLOC_001000"; transcript_id "TCONS_00001021"; exon_number "1"; oId "CUFF.64.1"; class_code "u"; tss_id "TSS1010";
A01	8864104	8864177	73	-	gene_id "XLOC_001000"; transcript_id "TCONS_00001021"; exon_number "2"; oId "CUFF.64.1"; class_code "u"; tss_id "TSS1010";
A01	8864538	8864923	385	-	gene_id "XLOC_001000"; transcript_id "TCONS_00001021"; exon_number "3"; oId "CUFF.64.1"; class_code "u"; tss_id "TSS1010";
A01	9140909	9141436	527	-	gene_id "XLOC_001003"; transcript_id "TCONS_00001024"; exon_number "1"; oId "CUFF.67.1"; class_code "u"; tss_id "TSS1013";
A01	10367096	10367872	776	-	gene_id "XLOC_001053"; transcript_id "TCONS_00001076"; exon_number "1"; gene_name "gnl_UG_BnaNoS39291636"; oId "CUFF.76.1"; nearest_ref "gnl_UG_BnaNoS39291636_dup1"; class_code "x"; tss_id "TSS1063";
A01	10633587	10633844	257	-	gene_id "XLOC_001063"; transcript_id "TCONS_00001086"; exon_number "1"; gene_name "gnl_UG_BnaNoS37267109"; oId "CUFF.79.1"; nearest_ref "gnl_UG_BnaNoS37267109_dup1"; class_code "j"; tss_id "TSS1073";
A01	10634370	10634522	152	-	gene_id "XLOC_001063"; transcript_id "TCONS_00001086"; exon_number "2"; gene_name "gnl_UG_BnaNoS37267109"; oId "CUFF.79.1"; nearest_ref "gnl_UG_BnaNoS37267109_dup1"; class_code "j"; tss_id "TSS1073";
A01	10634629	10634756	127	-	gene_id "XLOC_001063"; transcript_id "TCONS_00001086"; exon_number "3"; gene_name "gnl_UG_BnaNoS37267109"; oId "CUFF.79.1"; nearest_ref "gnl_UG_BnaNoS37267109_dup1"; class_code "j"; tss_id "TSS1073";
A01	11194893	11195515	622	-	gene_id "XLOC_001087"; transcript_id "TCONS_00001112"; exon_number "1"; oId "CUFF.86.1"; class_code "u"; tss_id "TSS1098";
A01	11886150	11886533	383	-	gene_id "XLOC_001114"; transcript_id "TCONS_00001139"; exon_number "1"; oId "CUFF.88.1"; class_code "u"; tss_id "TSS1125";
A01	13903940	13904270	330	-	gene_id "XLOC_001140"; transcript_id "TCONS_00001166"; exon_number "1"; oId "CUFF.93.1"; class_code "u"; tss_id "TSS1151";
A01	14095947	14096649	702	-	gene_id "XLOC_001142"; transcript_id "TCONS_00001168"; exon_number "1"; oId "CUFF.94.1"; class_code "u"; tss_id "TSS1153";
A01	14228649	14228901	252	-	gene_id "XLOC_001144"; transcript_id "TCONS_00001170"; exon_number "1"; oId "CUFF.96.1"; class_code "u"; tss_id "TSS1155";
A01	14229087	14229521	434	-	gene_id "XLOC_001144"; transcript_id "TCONS_00001170"; exon_number "2"; oId "CUFF.96.1"; class_code "u"; tss_id "TSS1155";
A01	14239439	14239661	222	-	gene_id "XLOC_001144"; transcript_id "TCONS_00001170"; exon_number "3"; oId "CUFF.96.1"; class_code "u"; tss_id "TSS1155";
A01	15702014	15702257	243	-	gene_id "XLOC_001172"; transcript_id "TCONS_00001198"; exon_number "1"; gene_name "gnl_UG_BnaNoS25476239"; oId "CUFF.100.1"; nearest_ref "gnl_UG_BnaNoS25476239_dup1"; class_code "o"; tss_id "TSS1183";
A01	15702691	15702987	296	-	gene_id "XLOC_001172"; transcript_id "TCONS_00001198"; exon_number "2"; gene_name "gnl_UG_BnaNoS25476239"; oId "CUFF.100.1"; nearest_ref "gnl_UG_BnaNoS25476239_dup1"; class_code "o"; tss_id "TSS1183";
A01	17198189	17198390	201	-	gene_id "XLOC_001204"; transcript_id "TCONS_00001232"; exon_number "1"; gene_name "gnl_UG_BnaNoS39269712"; oId "CUFF.102.1"; nearest_ref "gnl_UG_BnaNoS39269712_dup1"; class_code "j"; tss_id "TSS1215";
A01	17198465	17198811	346	-	gene_id "XLOC_001204"; transcript_id "TCONS_00001232"; exon_number "2"; gene_name "gnl_UG_BnaNoS39269712"; oId "CUFF.102.1"; nearest_ref "gnl_UG_BnaNoS39269712_dup1"; class_code "j"; tss_id "TSS1215";
A01	17198892	17199009	117	-	gene_id "XLOC_001204"; transcript_id "TCONS_00001232"; exon_number "3"; gene_name "gnl_UG_BnaNoS39269712"; oId "CUFF.102.1"; nearest_ref "gnl_UG_BnaNoS39269712_dup1"; class_code "j"; tss_id "TSS1215";
A01	17199178	17199357	179	-	gene_id "XLOC_001204"; transcript_id "TCONS_00001232"; exon_number "4"; gene_name "gnl_UG_BnaNoS39269712"; oId "CUFF.102.1"; nearest_ref "gnl_UG_BnaNoS39269712_dup1"; class_code "j"; tss_id "TSS1215";
A01	17199524	17199889	365	-	gene_id "XLOC_001204"; transcript_id "TCONS_00001232"; exon_number "5"; gene_name "gnl_UG_BnaNoS39269712"; oId "CUFF.102.1"; nearest_ref "gnl_UG_BnaNoS39269712_dup1"; class_code "j"; tss_id "TSS1215";
A01	18902313	18902775	462	-	gene_id "XLOC_001230"; transcript_id "TCONS_00001260"; exon_number "1"; oId "CUFF.108.1"; class_code "u"; tss_id "TSS1242";
A01	20241785	20242486	701	-	gene_id "XLOC_001247"; transcript_id "TCONS_00001277"; exon_number "1"; oId "CUFF.113.1"; class_code "u"; tss_id "TSS1259";
A01	21113545	21113864	319	-	gene_id "XLOC_001262"; transcript_id "TCONS_00001292"; exon_number "1"; oId "CUFF.114.1"; class_code "u"; tss_id "TSS1274";
A01	21964538	21964913	375	-	gene_id "XLOC_001270"; transcript_id "TCONS_00001300"; exon_number "1"; oId "CUFF.120.1"; class_code "u"; tss_id "TSS1282";
A01	22192650	22193283	633	-	gene_id "XLOC_001274"; transcript_id "TCONS_00001304"; exon_number "1"; oId "CUFF.121.1"; class_code "u"; tss_id "TSS1286";
A01	22488843	22489244	401	-	gene_id "XLOC_001279"; transcript_id "TCONS_00001309"; exon_number "1"; oId "CUFF.123.1"; class_code "u"; tss_id "TSS1291";
A01	23041384	23041493	109	-	gene_id "XLOC_001294"; transcript_id "TCONS_00001324"; exon_number "1"; oId "CUFF.124.1"; class_code "u"; tss_id "TSS1306";
A01	23041607	23041767	160	-	gene_id "XLOC_001294"; transcript_id "TCONS_00001324"; exon_number "2"; oId "CUFF.124.1"; class_code "u"; tss_id "TSS1306";
A01	24095803	24096056	253	-	gene_id "XLOC_001331"; transcript_id "TCONS_00001363"; exon_number "1"; oId "CUFF.127.1"; class_code "u"; tss_id "TSS1345";
A01	24099216	24099463	247	-	gene_id "XLOC_001332"; transcript_id "TCONS_00001364"; exon_number "1"; oId "CUFF.128.1"; class_code "u"; tss_id "TSS1346";
A01	24702216	24702509	293	-	gene_id "XLOC_001360"; transcript_id "TCONS_00001392"; exon_number "1"; oId "CUFF.129.1"; class_code "u"; tss_id "TSS1374";
A01	24976342	24976655	313	-	gene_id "XLOC_001377"; transcript_id "TCONS_00001409"; exon_number "1"; oId "CUFF.131.1"; class_code "u"; tss_id "TSS1391";
A01	25311207	25311417	210	-	gene_id "XLOC_001388"; transcript_id "TCONS_00001420"; exon_number "1"; oId "CUFF.137.1"; class_code "u"; tss_id "TSS1402";
A01	25311491	25311577	86	-	gene_id "XLOC_001388"; transcript_id "TCONS_00001420"; exon_number "2"; oId "CUFF.137.1"; class_code "u"; tss_id "TSS1402";
A01	26524922	26524992	70	-	gene_id "XLOC_001450"; transcript_id "TCONS_00001484"; exon_number "1"; oId "CUFF.143.1"; class_code "u"; tss_id "TSS1466";
A01	26525660	26525965	305	-	gene_id "XLOC_001450"; transcript_id "TCONS_00001484"; exon_number "2"; oId "CUFF.143.1"; class_code "u"; tss_id "TSS1466";
A01	26787381	26787947	566	-	gene_id "XLOC_001471"; transcript_id "TCONS_00001508"; exon_number "1"; oId "CUFF.146.1"; class_code "u"; tss_id "TSS1490";
A02	10287	10598	311	+	gene_id "XLOC_001472"; transcript_id "TCONS_00001509"; exon_number "1"; oId "CUFF.147.1"; class_code "u"; tss_id "TSS1491";
A02	57826	58106	280	+	gene_id "XLOC_001473"; transcript_id "TCONS_00001510"; exon_number "1"; oId "CUFF.149.1"; class_code "u"; tss_id "TSS1492";
A02	293790	293838	48	+	gene_id "XLOC_001481"; transcript_id "TCONS_00001518"; exon_number "1"; oId "CUFF.150.1"; class_code "u"; tss_id "TSS1500";
A02	293911	294133	222	+	gene_id "XLOC_001481"; transcript_id "TCONS_00001518"; exon_number "2"; oId "CUFF.150.1"; class_code "u"; tss_id "TSS1500";
A02	799804	800088	284	+	gene_id "XLOC_001501"; transcript_id "TCONS_00001538"; exon_number "1"; oId "CUFF.156.1"; class_code "u"; tss_id "TSS1520";
A02	800256	800792	536	+	gene_id "XLOC_001501"; transcript_id "TCONS_00001538"; exon_number "2"; oId "CUFF.156.1"; class_code "u"; tss_id "TSS1520";
A02	1894238	1894510	272	+	gene_id "XLOC_001536"; transcript_id "TCONS_00001574"; exon_number "1"; gene_name "gnl_UG_BnaNoS39296338"; oId "CUFF.159.1"; nearest_ref "gnl_UG_BnaNoS39296338_dup1"; class_code "x"; tss_id "TSS1556";
A02	2344659	2344949	290	+	gene_id "XLOC_001571"; transcript_id "TCONS_00001609"; exon_number "1"; gene_name "gnl_UG_BnaNoS39245638"; oId "CUFF.165.1"; nearest_ref "gnl_UG_BnaNoS39245638_dup1"; class_code "x"; tss_id "TSS1591";
A02	2892885	2893033	148	+	gene_id "XLOC_001594"; transcript_id "TCONS_00001634"; exon_number "1"; oId "CUFF.168.1"; class_code "u"; tss_id "TSS1614";
A02	2893215	2893319	104	+	gene_id "XLOC_001594"; transcript_id "TCONS_00001634"; exon_number "2"; oId "CUFF.168.1"; class_code "u"; tss_id "TSS1614";
A02	2927394	2927664	270	+	gene_id "XLOC_001596"; transcript_id "TCONS_00001636"; exon_number "1"; oId "CUFF.169.1"; class_code "u"; tss_id "TSS1616";
A02	3758758	3758975	217	+	gene_id "XLOC_001619"; transcript_id "TCONS_00001659"; exon_number "1"; oId "CUFF.174.1"; class_code "u"; tss_id "TSS1639";
A02	4271704	4272027	323	+	gene_id "XLOC_001636"; transcript_id "TCONS_00001677"; exon_number "1"; oId "CUFF.178.1"; class_code "u"; tss_id "TSS1656";
A02	4298187	4299432	1245	+	gene_id "XLOC_001637"; transcript_id "TCONS_00001678"; exon_number "1"; gene_name "gnl_UG_BnaNoS39008750"; oId "CUFF.181.1"; nearest_ref "gnl_UG_BnaNoS39008750_dup1"; class_code "x"; tss_id "TSS1657";
A02	4302955	4303994	1039	+	gene_id "XLOC_001638"; transcript_id "TCONS_00001679"; exon_number "1"; oId "CUFF.180.1"; class_code "u"; tss_id "TSS1658";
A02	4546534	4546924	390	+	gene_id "XLOC_001643"; transcript_id "TCONS_00001684"; exon_number "1"; gene_name "gnl_UG_BnaNoS39242069"; oId "CUFF.182.1"; nearest_ref "gnl_UG_BnaNoS39242069_dup1"; class_code "x"; tss_id "TSS1663";
A02	5806180	5806544	364	+	gene_id "XLOC_001671"; transcript_id "TCONS_00001712"; exon_number "1"; oId "CUFF.186.1"; class_code "u"; tss_id "TSS1691";
A02	6300070	6300400	330	+	gene_id "XLOC_001682"; transcript_id "TCONS_00001723"; exon_number "1"; gene_name "gnl_UG_BnaNoS39226839"; oId "CUFF.189.1"; nearest_ref "gnl_UG_BnaNoS39226839_dup1"; class_code "x"; tss_id "TSS1702";
A02	7375356	7375699	343	+	gene_id "XLOC_001706"; transcript_id "TCONS_00001747"; exon_number "1"; oId "CUFF.194.1"; class_code "u"; tss_id "TSS1726";
A02	7751993	7752331	338	+	gene_id "XLOC_001719"; transcript_id "TCONS_00001760"; exon_number "1"; oId "CUFF.196.1"; class_code "u"; tss_id "TSS1739";
A02	7753797	7754018	221	+	gene_id "XLOC_001720"; transcript_id "TCONS_00001761"; exon_number "1"; oId "CUFF.197.1"; class_code "u"; tss_id "TSS1740";
A02	8481808	8482199	391	+	gene_id "XLOC_001752"; transcript_id "TCONS_00001793"; exon_number "1"; oId "CUFF.201.1"; class_code "u"; tss_id "TSS1772";
A02	8482266	8482492	226	+	gene_id "XLOC_001753"; transcript_id "TCONS_00001794"; exon_number "1"; oId "CUFF.202.1"; class_code "u"; tss_id "TSS1773";
A02	8897602	8898604	1002	+	gene_id "XLOC_001767"; transcript_id "TCONS_00001808"; exon_number "1"; oId "CUFF.203.1"; class_code "u"; tss_id "TSS1787";
A02	9343015	9343311	296	+	gene_id "XLOC_001779"; transcript_id "TCONS_00001820"; exon_number "1"; oId "CUFF.207.1"; class_code "u"; tss_id "TSS1799";
A02	9821105	9821505	400	+	gene_id "XLOC_001794"; transcript_id "TCONS_00001835"; exon_number "1"; oId "CUFF.208.1"; class_code "u"; tss_id "TSS1814";
A02	9959814	9959844	30	+	gene_id "XLOC_001796"; transcript_id "TCONS_00001838"; exon_number "1"; oId "CUFF.210.1"; class_code "u"; tss_id "TSS1816";
A02	9959983	9960292	309	+	gene_id "XLOC_001796"; transcript_id "TCONS_00001838"; exon_number "2"; oId "CUFF.210.1"; class_code "u"; tss_id "TSS1816";
A02	10386374	10387230	856	+	gene_id "XLOC_001810"; transcript_id "TCONS_00001852"; exon_number "1"; oId "CUFF.214.1"; class_code "u"; tss_id "TSS1830";
A02	11190473	11190679	206	+	gene_id "XLOC_001832"; transcript_id "TCONS_00001875"; exon_number "1"; oId "CUFF.217.1"; class_code "u"; tss_id "TSS1853";
A02	11190775	11191102	327	+	gene_id "XLOC_001832"; transcript_id "TCONS_00001875"; exon_number "2"; oId "CUFF.217.1"; class_code "u"; tss_id "TSS1853";
A02	11810225	11811114	889	+	gene_id "XLOC_001841"; transcript_id "TCONS_00001884"; exon_number "1"; oId "CUFF.219.1"; class_code "u"; tss_id "TSS1862";
A02	11995238	11995487	249	+	gene_id "XLOC_001844"; transcript_id "TCONS_00001887"; exon_number "1"; oId "CUFF.221.1"; class_code "u"; tss_id "TSS1865";
A02	12602150	12602573	423	+	gene_id "XLOC_001855"; transcript_id "TCONS_00001898"; exon_number "1"; gene_name "gnl_UG_BnaNoS39218606"; oId "CUFF.223.1"; nearest_ref "gnl_UG_BnaNoS39218606_dup1"; class_code "x"; tss_id "TSS1876";
A02	14992029	14993081	1052	+	gene_id "XLOC_001920"; transcript_id "TCONS_00001963"; exon_number "1"; oId "CUFF.235.1"; class_code "u"; tss_id "TSS1941";
A02	17606793	17607121	328	+	gene_id "XLOC_001961"; transcript_id "TCONS_00002004"; exon_number "1"; oId "CUFF.238.1"; class_code "u"; tss_id "TSS1982";
A02	19361217	19361281	64	+	gene_id "XLOC_001982"; transcript_id "TCONS_00002026"; exon_number "1"; oId "CUFF.244.1"; class_code "u"; tss_id "TSS2003";
A02	19361374	19361776	402	+	gene_id "XLOC_001982"; transcript_id "TCONS_00002026"; exon_number "2"; oId "CUFF.244.1"; class_code "u"; tss_id "TSS2003";
A02	20086267	20086534	267	+	gene_id "XLOC_001994"; transcript_id "TCONS_00002038"; exon_number "1"; oId "CUFF.247.1"; class_code "u"; tss_id "TSS2015";
A02	21682501	21682583	82	+	gene_id "XLOC_002014"; transcript_id "TCONS_00002058"; exon_number "1"; oId "CUFF.251.1"; class_code "u"; tss_id "TSS2035";
A02	21682671	21683124	453	+	gene_id "XLOC_002014"; transcript_id "TCONS_00002058"; exon_number "2"; oId "CUFF.251.1"; class_code "u"; tss_id "TSS2035";
A02	21723329	21723583	254	+	gene_id "XLOC_002017"; transcript_id "TCONS_00002061"; exon_number "1"; oId "CUFF.252.1"; class_code "u"; tss_id "TSS2038";
A02	22871517	22871802	285	+	gene_id "XLOC_002036"; transcript_id "TCONS_00002080"; exon_number "1"; oId "CUFF.256.1"; class_code "u"; tss_id "TSS2057";
A02	23746976	23747239	263	+	gene_id "XLOC_002059"; transcript_id "TCONS_00002103"; exon_number "1"; oId "CUFF.258.1"; class_code "u"; tss_id "TSS2080";
A02	23747786	23747843	57	+	gene_id "XLOC_002059"; transcript_id "TCONS_00002103"; exon_number "2"; oId "CUFF.258.1"; class_code "u"; tss_id "TSS2080";
A02	23854524	23854727	203	+	gene_id "XLOC_002062"; transcript_id "TCONS_00002106"; exon_number "1"; oId "CUFF.259.1"; class_code "u"; tss_id "TSS2083";
A02	24605964	24606496	532	+	gene_id "XLOC_002081"; transcript_id "TCONS_00002125"; exon_number "1"; oId "CUFF.260.1"; class_code "u"; tss_id "TSS2102";
A02	25405695	25406019	324	+	gene_id "XLOC_002102"; transcript_id "TCONS_00002146"; exon_number "1"; oId "CUFF.263.1"; class_code "u"; tss_id "TSS2123";
A02	25413319	25413352	33	+	gene_id "XLOC_002103"; transcript_id "TCONS_00002147"; exon_number "1"; oId "CUFF.264.1"; class_code "u"; tss_id "TSS2124";
A02	25413436	25413528	92	+	gene_id "XLOC_002103"; transcript_id "TCONS_00002147"; exon_number "2"; oId "CUFF.264.1"; class_code "u"; tss_id "TSS2124";
A02	25413628	25413976	348	+	gene_id "XLOC_002103"; transcript_id "TCONS_00002147"; exon_number "3"; oId "CUFF.264.1"; class_code "u"; tss_id "TSS2124";
A02	25863719	25864172	453	+	gene_id "XLOC_002128"; transcript_id "TCONS_00002172"; exon_number "1"; oId "CUFF.267.1"; class_code "u"; tss_id "TSS2149";
A02	25945177	25946614	1437	+	gene_id "XLOC_002133"; transcript_id "TCONS_00002177"; exon_number "1"; gene_name "gnl_UG_BnaNoS39224422"; oId "CUFF.268.1"; nearest_ref "gnl_UG_BnaNoS39224422_dup1"; class_code "x"; tss_id "TSS2154";
A02	26372539	26373159	620	+	gene_id "XLOC_002155"; transcript_id "TCONS_00002199"; exon_number "1"; gene_name "gnl_UG_BnaNoS39173607"; oId "CUFF.273.1"; nearest_ref "gnl_UG_BnaNoS39173607_dup1"; class_code "o"; tss_id "TSS2176";
A02	26373327	26373428	101	+	gene_id "XLOC_002155"; transcript_id "TCONS_00002199"; exon_number "2"; gene_name "gnl_UG_BnaNoS39173607"; oId "CUFF.273.1"; nearest_ref "gnl_UG_BnaNoS39173607_dup1"; class_code "o"; tss_id "TSS2176";
A02	26373507	26373624	117	+	gene_id "XLOC_002155"; transcript_id "TCONS_00002199"; exon_number "3"; gene_name "gnl_UG_BnaNoS39173607"; oId "CUFF.273.1"; nearest_ref "gnl_UG_BnaNoS39173607_dup1"; class_code "o"; tss_id "TSS2176";
A02	26536747	26537009	262	+	gene_id "XLOC_002158"; transcript_id "TCONS_00002203"; exon_number "1"; oId "CUFF.274.1"; class_code "u"; tss_id "TSS2179";
A02	26692952	26693030	78	+	gene_id "XLOC_002160"; transcript_id "TCONS_00002205"; exon_number "1"; oId "CUFF.276.1"; class_code "u"; tss_id "TSS2181";
A02	26693112	26693271	159	+	gene_id "XLOC_002160"; transcript_id "TCONS_00002205"; exon_number "2"; oId "CUFF.276.1"; class_code "u"; tss_id "TSS2181";
A02	26693391	26693712	321	+	gene_id "XLOC_002160"; transcript_id "TCONS_00002205"; exon_number "3"; oId "CUFF.276.1"; class_code "u"; tss_id "TSS2181";
A02	49559	49959	400	-	gene_id "XLOC_002170"; transcript_id "TCONS_00002215"; exon_number "1"; oId "CUFF.148.1"; class_code "u"; tss_id "TSS2191";
A02	330902	331182	280	-	gene_id "XLOC_002186"; transcript_id "TCONS_00002233"; exon_number "1"; oId "CUFF.152.1"; class_code "u"; tss_id "TSS2209";
A02	439349	439553	204	-	gene_id "XLOC_002193"; transcript_id "TCONS_00002240"; exon_number "1"; oId "CUFF.153.1"; class_code "u"; tss_id "TSS2216";
A02	520962	521359	397	-	gene_id "XLOC_002194"; transcript_id "TCONS_00002241"; exon_number "1"; oId "CUFF.154.1"; class_code "u"; tss_id "TSS2217";
A02	799803	800078	275	-	gene_id "XLOC_002201"; transcript_id "TCONS_00002248"; exon_number "1"; oId "CUFF.155.1"; class_code "u"; tss_id "TSS2224";
A02	800170	800575	405	-	gene_id "XLOC_002201"; transcript_id "TCONS_00002248"; exon_number "2"; oId "CUFF.155.1"; class_code "u"; tss_id "TSS2224";
A02	1243394	1243685	291	-	gene_id "XLOC_002219"; transcript_id "TCONS_00002266"; exon_number "1"; oId "CUFF.157.1"; class_code "u"; tss_id "TSS2242";
A02	2274166	2275130	964	-	gene_id "XLOC_002276"; transcript_id "TCONS_00002325"; exon_number "1"; oId "CUFF.162.1"; class_code "u"; tss_id "TSS2301";
A02	2534968	2535204	236	-	gene_id "XLOC_002289"; transcript_id "TCONS_00002339"; exon_number "1"; oId "CUFF.167.1"; class_code "u"; tss_id "TSS2315";
A02	3370934	3371191	257	-	gene_id "XLOC_002316"; transcript_id "TCONS_00002366"; exon_number "1"; oId "CUFF.170.1"; class_code "u"; tss_id "TSS2342";
A02	3388745	3389163	418	-	gene_id "XLOC_002318"; transcript_id "TCONS_00002368"; exon_number "1"; oId "CUFF.171.1"; class_code "u"; tss_id "TSS2344";
A02	3429770	3430140	370	-	gene_id "XLOC_002319"; transcript_id "TCONS_00002369"; exon_number "1"; oId "CUFF.173.1"; class_code "u"; tss_id "TSS2345";
A02	4126297	4126331	34	-	gene_id "XLOC_002346"; transcript_id "TCONS_00002397"; exon_number "1"; oId "CUFF.176.1"; class_code "u"; tss_id "TSS2372";
A02	4126591	4127179	588	-	gene_id "XLOC_002346"; transcript_id "TCONS_00002397"; exon_number "2"; oId "CUFF.176.1"; class_code "u"; tss_id "TSS2372";
A02	4186484	4186575	91	-	gene_id "XLOC_002350"; transcript_id "TCONS_00002401"; exon_number "1"; oId "CUFF.177.1"; class_code "u"; tss_id "TSS2376";
A02	4186887	4187040	153	-	gene_id "XLOC_002350"; transcript_id "TCONS_00002401"; exon_number "2"; oId "CUFF.177.1"; class_code "u"; tss_id "TSS2376";
A02	4201913	4201944	31	-	gene_id "XLOC_002351"; transcript_id "TCONS_00002402"; exon_number "1"; gene_name "gnl_UG_BnaNoS38994730"; oId "CUFF.179.1"; nearest_ref "gnl_UG_BnaNoS38994730_dup1"; class_code "o"; tss_id "TSS2377";
A02	4202032	4202859	827	-	gene_id "XLOC_002351"; transcript_id "TCONS_00002402"; exon_number "2"; gene_name "gnl_UG_BnaNoS38994730"; oId "CUFF.179.1"; nearest_ref "gnl_UG_BnaNoS38994730_dup1"; class_code "o"; tss_id "TSS2377";
A02	4786659	4786878	219	-	gene_id "XLOC_002362"; transcript_id "TCONS_00002414"; exon_number "1"; oId "CUFF.183.1"; class_code "u"; tss_id "TSS2388";
A02	4787098	4787144	46	-	gene_id "XLOC_002362"; transcript_id "TCONS_00002414"; exon_number "2"; oId "CUFF.183.1"; class_code "u"; tss_id "TSS2388";
A02	4966022	4966228	206	-	gene_id "XLOC_002363"; transcript_id "TCONS_00002415"; exon_number "1"; oId "CUFF.184.1"; class_code "u"; tss_id "TSS2389";
A02	5777706	5777991	285	-	gene_id "XLOC_002389"; transcript_id "TCONS_00002441"; exon_number "1"; oId "CUFF.185.1"; class_code "u"; tss_id "TSS2415";
A02	6164607	6164893	286	-	gene_id "XLOC_002393"; transcript_id "TCONS_00002445"; exon_number "1"; oId "CUFF.187.1"; class_code "u"; tss_id "TSS2419";
A02	6242965	6243333	368	-	gene_id "XLOC_002395"; transcript_id "TCONS_00002447"; exon_number "1"; oId "CUFF.188.1"; class_code "u"; tss_id "TSS2421";
A02	6669958	6670164	206	-	gene_id "XLOC_002417"; transcript_id "TCONS_00002470"; exon_number "1"; oId "CUFF.191.1"; class_code "u"; tss_id "TSS2444";
A02	6785343	6785639	296	-	gene_id "XLOC_002419"; transcript_id "TCONS_00002472"; exon_number "1"; oId "CUFF.192.1"; class_code "u"; tss_id "TSS2446";
A02	6785742	6785791	49	-	gene_id "XLOC_002419"; transcript_id "TCONS_00002472"; exon_number "2"; oId "CUFF.192.1"; class_code "u"; tss_id "TSS2446";
A02	6995244	6995676	432	-	gene_id "XLOC_002426"; transcript_id "TCONS_00002479"; exon_number "1"; oId "CUFF.193.1"; class_code "u"; tss_id "TSS2453";
A02	8050299	8050635	336	-	gene_id "XLOC_002455"; transcript_id "TCONS_00002510"; exon_number "1"; oId "CUFF.199.1"; class_code "u"; tss_id "TSS2484";
A02	8145242	8145598	356	-	gene_id "XLOC_002459"; transcript_id "TCONS_00002514"; exon_number "1"; oId "CUFF.200.1"; class_code "u"; tss_id "TSS2488";
A02	8961708	8962216	508	-	gene_id "XLOC_002495"; transcript_id "TCONS_00002550"; exon_number "1"; oId "CUFF.204.1"; class_code "u"; tss_id "TSS2524";
A02	9178459	9178728	269	-	gene_id "XLOC_002499"; transcript_id "TCONS_00002554"; exon_number "1"; oId "CUFF.205.1"; class_code "u"; tss_id "TSS2528";
A02	9179086	9179130	44	-	gene_id "XLOC_002499"; transcript_id "TCONS_00002554"; exon_number "2"; oId "CUFF.205.1"; class_code "u"; tss_id "TSS2528";
A02	10237481	10237687	206	-	gene_id "XLOC_002520"; transcript_id "TCONS_00002576"; exon_number "1"; oId "CUFF.213.1"; class_code "u"; tss_id "TSS2549";
A02	10723197	10723710	513	-	gene_id "XLOC_002530"; transcript_id "TCONS_00002586"; exon_number "1"; oId "CUFF.215.1"; class_code "u"; tss_id "TSS2559";
A02	11688323	11688527	204	-	gene_id "XLOC_002554"; transcript_id "TCONS_00002610"; exon_number "1"; oId "CUFF.218.1"; class_code "u"; tss_id "TSS2583";
A02	11853609	11854004	395	-	gene_id "XLOC_002558"; transcript_id "TCONS_00002614"; exon_number "1"; gene_name "gnl_UG_BnaNoS39202000"; oId "CUFF.220.1"; nearest_ref "gnl_UG_BnaNoS39202000_dup1"; class_code "x"; tss_id "TSS2587";
A02	11854072	11854436	364	-	gene_id "XLOC_002558"; transcript_id "TCONS_00002614"; exon_number "2"; gene_name "gnl_UG_BnaNoS39202000"; oId "CUFF.220.1"; nearest_ref "gnl_UG_BnaNoS39202000_dup1"; class_code "x"; tss_id "TSS2587";
A02	12181971	12183629	1658	-	gene_id "XLOC_002565"; transcript_id "TCONS_00002621"; exon_number "1"; oId "CUFF.222.1"; class_code "u"; tss_id "TSS2594";
A02	13112612	13112657	45	-	gene_id "XLOC_002578"; transcript_id "TCONS_00002636"; exon_number "1"; oId "CUFF.227.2"; class_code "u"; tss_id "TSS2608";
A02	13114163	13114216	53	-	gene_id "XLOC_002578"; transcript_id "TCONS_00002636"; exon_number "2"; oId "CUFF.227.2"; class_code "u"; tss_id "TSS2608";
A02	13114595	13114810	215	-	gene_id "XLOC_002578"; transcript_id "TCONS_00002636"; exon_number "3"; oId "CUFF.227.2"; class_code "u"; tss_id "TSS2608";
A02	13112612	13112657	45	-	gene_id "XLOC_002578"; transcript_id "TCONS_00002635"; exon_number "1"; oId "CUFF.227.1"; class_code "u"; tss_id "TSS2608";
A02	13114151	13114216	65	-	gene_id "XLOC_002578"; transcript_id "TCONS_00002635"; exon_number "2"; oId "CUFF.227.1"; class_code "u"; tss_id "TSS2608";
A02	13114595	13114810	215	-	gene_id "XLOC_002578"; transcript_id "TCONS_00002635"; exon_number "3"; oId "CUFF.227.1"; class_code "u"; tss_id "TSS2608";
A02	13117508	13117913	405	-	gene_id "XLOC_002579"; transcript_id "TCONS_00002637"; exon_number "1"; oId "CUFF.226.1"; class_code "u"; tss_id "TSS2609";
A02	14384453	14384508	55	-	gene_id "XLOC_002606"; transcript_id "TCONS_00002665"; exon_number "1"; gene_name "gnl_UG_BnaNoS39239682"; oId "CUFF.232.1"; nearest_ref "gnl_UG_BnaNoS39239682_dup1"; class_code "x"; tss_id "TSS2636";
A02	14384603	14384951	348	-	gene_id "XLOC_002606"; transcript_id "TCONS_00002665"; exon_number "2"; gene_name "gnl_UG_BnaNoS39239682"; oId "CUFF.232.1"; nearest_ref "gnl_UG_BnaNoS39239682_dup1"; class_code "x"; tss_id "TSS2636";
A02	14385042	14385190	148	-	gene_id "XLOC_002606"; transcript_id "TCONS_00002665"; exon_number "3"; gene_name "gnl_UG_BnaNoS39239682"; oId "CUFF.232.1"; nearest_ref "gnl_UG_BnaNoS39239682_dup1"; class_code "x"; tss_id "TSS2636";
A02	14385429	14385982	553	-	gene_id "XLOC_002607"; transcript_id "TCONS_00002666"; exon_number "1"; oId "CUFF.231.1"; class_code "u"; tss_id "TSS2637";
A02	14386185	14386400	215	-	gene_id "XLOC_002608"; transcript_id "TCONS_00002667"; exon_number "1"; oId "CUFF.229.1"; class_code "u"; tss_id "TSS2638";
A02	14387080	14387493	413	-	gene_id "XLOC_002609"; transcript_id "TCONS_00002668"; exon_number "1"; oId "CUFF.230.1"; class_code "u"; tss_id "TSS2639";
A02	14387960	14388222	262	-	gene_id "XLOC_002610"; transcript_id "TCONS_00002669"; exon_number "1"; oId "CUFF.233.1"; class_code "u"; tss_id "TSS2640";
A02	14617049	14617499	450	-	gene_id "XLOC_002619"; transcript_id "TCONS_00002678"; exon_number "1"; oId "CUFF.234.1"; class_code "u"; tss_id "TSS2649";
A02	15154291	15154882	591	-	gene_id "XLOC_002644"; transcript_id "TCONS_00002703"; exon_number "1"; oId "CUFF.236.1"; class_code "u"; tss_id "TSS2674";
A02	15886074	15886446	372	-	gene_id "XLOC_002653"; transcript_id "TCONS_00002712"; exon_number "1"; oId "CUFF.237.1"; class_code "u"; tss_id "TSS2683";
A02	15886860	15886881	21	-	gene_id "XLOC_002653"; transcript_id "TCONS_00002712"; exon_number "2"; oId "CUFF.237.1"; class_code "u"; tss_id "TSS2683";
A02	18138550	18139165	615	-	gene_id "XLOC_002668"; transcript_id "TCONS_00002727"; exon_number "1"; oId "CUFF.239.1"; class_code "u"; tss_id "TSS2698";
A02	18165187	18165474	287	-	gene_id "XLOC_002669"; transcript_id "TCONS_00002728"; exon_number "1"; oId "CUFF.240.1"; class_code "u"; tss_id "TSS2699";
A02	18165563	18165611	48	-	gene_id "XLOC_002669"; transcript_id "TCONS_00002728"; exon_number "2"; oId "CUFF.240.1"; class_code "u"; tss_id "TSS2699";
A02	18330371	18330996	625	-	gene_id "XLOC_002672"; transcript_id "TCONS_00002731"; exon_number "1"; oId "CUFF.241.1"; class_code "u"; tss_id "TSS2702";
A02	18538313	18538727	414	-	gene_id "XLOC_002674"; transcript_id "TCONS_00002733"; exon_number "1"; oId "CUFF.242.1"; class_code "u"; tss_id "TSS2704";
A02	18538821	18538991	170	-	gene_id "XLOC_002674"; transcript_id "TCONS_00002733"; exon_number "2"; oId "CUFF.242.1"; class_code "u"; tss_id "TSS2704";
A02	19837707	19838520	813	-	gene_id "XLOC_002696"; transcript_id "TCONS_00002755"; exon_number "1"; oId "CUFF.245.1"; class_code "u"; tss_id "TSS2726";
A02	19838636	19839178	542	-	gene_id "XLOC_002697"; transcript_id "TCONS_00002756"; exon_number "1"; oId "CUFF.246.1"; class_code "u"; tss_id "TSS2727";
A02	20501880	20502493	613	-	gene_id "XLOC_002705"; transcript_id "TCONS_00002764"; exon_number "1"; oId "CUFF.248.1"; class_code "u"; tss_id "TSS2735";
A02	20502786	20503075	289	-	gene_id "XLOC_002705"; transcript_id "TCONS_00002764"; exon_number "2"; oId "CUFF.248.1"; class_code "u"; tss_id "TSS2735";
A02	21242475	21242797	322	-	gene_id "XLOC_002717"; transcript_id "TCONS_00002776"; exon_number "1"; oId "CUFF.250.1"; class_code "u"; tss_id "TSS2747";
A02	21788329	21789553	1224	-	gene_id "XLOC_002733"; transcript_id "TCONS_00002792"; exon_number "1"; oId "CUFF.253.1"; class_code "u"; tss_id "TSS2763";
A02	22594361	22594852	491	-	gene_id "XLOC_002746"; transcript_id "TCONS_00002805"; exon_number "1"; oId "CUFF.254.1"; class_code "u"; tss_id "TSS2776";
A02	22772638	22773548	910	-	gene_id "XLOC_002751"; transcript_id "TCONS_00002810"; exon_number "1"; gene_name "gnl_UG_BnaNoS39002019"; oId "CUFF.257.1"; nearest_ref "gnl_UG_BnaNoS39002019_dup1"; class_code "x"; tss_id "TSS2781";
A02	22863202	22863237	35	-	gene_id "XLOC_002753"; transcript_id "TCONS_00002812"; exon_number "1"; oId "CUFF.255.1"; class_code "u"; tss_id "TSS2783";
A02	22863321	22863534	213	-	gene_id "XLOC_002753"; transcript_id "TCONS_00002812"; exon_number "2"; oId "CUFF.255.1"; class_code "u"; tss_id "TSS2783";
A02	25388156	25388222	66	-	gene_id "XLOC_002800"; transcript_id "TCONS_00002859"; exon_number "1"; oId "CUFF.261.1"; class_code "u"; tss_id "TSS2830";
A02	25402141	25402345	204	-	gene_id "XLOC_002800"; transcript_id "TCONS_00002859"; exon_number "2"; oId "CUFF.261.1"; class_code "u"; tss_id "TSS2830";
A02	25405427	25405652	225	-	gene_id "XLOC_002801"; transcript_id "TCONS_00002860"; exon_number "1"; oId "CUFF.262.1"; class_code "u"; tss_id "TSS2831";
A02	25426614	25426890	276	-	gene_id "XLOC_002802"; transcript_id "TCONS_00002861"; exon_number "1"; oId "CUFF.265.1"; class_code "u"; tss_id "TSS2832";
A02	25426966	25427052	86	-	gene_id "XLOC_002802"; transcript_id "TCONS_00002861"; exon_number "2"; oId "CUFF.265.1"; class_code "u"; tss_id "TSS2832";
A02	25493913	25494491	578	-	gene_id "XLOC_002805"; transcript_id "TCONS_00002864"; exon_number "1"; oId "CUFF.266.1"; class_code "u"; tss_id "TSS2835";
A02	26246691	26247286	595	-	gene_id "XLOC_002833"; transcript_id "TCONS_00002892"; exon_number "1"; oId "CUFF.270.1"; class_code "u"; tss_id "TSS2863";
A02	26769761	26770380	619	-	gene_id "XLOC_002844"; transcript_id "TCONS_00002903"; exon_number "1"; oId "CUFF.275.1"; class_code "u"; tss_id "TSS2874";
A03	384969	385261	292	+	gene_id "XLOC_002873"; transcript_id "TCONS_00002933"; exon_number "1"; oId "CUFF.279.1"; class_code "u"; tss_id "TSS2904";
A03	1574995	1575243	248	+	gene_id "XLOC_002915"; transcript_id "TCONS_00002976"; exon_number "1"; oId "CUFF.293.1"; class_code "u"; tss_id "TSS2946";
A03	1885255	1885445	190	+	gene_id "XLOC_002927"; transcript_id "TCONS_00002988"; exon_number "1"; oId "CUFF.296.1"; class_code "u"; tss_id "TSS2958";
A03	1885521	1885743	222	+	gene_id "XLOC_002927"; transcript_id "TCONS_00002988"; exon_number "2"; oId "CUFF.296.1"; class_code "u"; tss_id "TSS2958";
A03	1917756	1918704	948	+	gene_id "XLOC_002930"; transcript_id "TCONS_00002991"; exon_number "1"; gene_name "gnl_UG_BnaNoS39178386"; oId "CUFF.298.1"; nearest_ref "gnl_UG_BnaNoS39178386_dup1"; class_code "x"; tss_id "TSS2961";
A03	2082639	2083103	464	+	gene_id "XLOC_002937"; transcript_id "TCONS_00002999"; exon_number "1"; oId "CUFF.300.1"; class_code "u"; tss_id "TSS2969";
A03	2184579	2184948	369	+	gene_id "XLOC_002946"; transcript_id "TCONS_00003008"; exon_number "1"; oId "CUFF.302.1"; class_code "u"; tss_id "TSS2978";
A03	2631414	2631994	580	+	gene_id "XLOC_002954"; transcript_id "TCONS_00003016"; exon_number "1"; oId "CUFF.303.1"; class_code "u"; tss_id "TSS2986";
A03	3376719	3376928	209	+	gene_id "XLOC_002984"; transcript_id "TCONS_00003048"; exon_number "1"; oId "CUFF.307.1"; class_code "u"; tss_id "TSS3018";
A03	3466087	3466314	227	+	gene_id "XLOC_002986"; transcript_id "TCONS_00003050"; exon_number "1"; oId "CUFF.309.1"; class_code "u"; tss_id "TSS3020";
A03	3525671	3525893	222	+	gene_id "XLOC_002988"; transcript_id "TCONS_00003052"; exon_number "1"; oId "CUFF.310.1"; class_code "u"; tss_id "TSS3022";
A03	4192417	4192812	395	+	gene_id "XLOC_003012"; transcript_id "TCONS_00003076"; exon_number "1"; oId "CUFF.313.1"; class_code "u"; tss_id "TSS3046";
A03	4246032	4246059	27	+	gene_id "XLOC_003015"; transcript_id "TCONS_00003079"; exon_number "1"; oId "CUFF.314.1"; class_code "u"; tss_id "TSS3049";
A03	4246766	4247165	399	+	gene_id "XLOC_003015"; transcript_id "TCONS_00003079"; exon_number "2"; oId "CUFF.314.1"; class_code "u"; tss_id "TSS3049";
A03	4895643	4896141	498	+	gene_id "XLOC_003030"; transcript_id "TCONS_00003094"; exon_number "1"; gene_name "gnl_UG_BnaNoS38997089"; oId "CUFF.317.1"; nearest_ref "gnl_UG_BnaNoS38997089_dup1"; class_code "x"; tss_id "TSS3064";
A03	4897950	4898321	371	+	gene_id "XLOC_003031"; transcript_id "TCONS_00003095"; exon_number "1"; oId "CUFF.316.1"; class_code "u"; tss_id "TSS3065";
A03	5100573	5101159	586	+	gene_id "XLOC_003039"; transcript_id "TCONS_00003103"; exon_number "1"; oId "CUFF.319.1"; class_code "u"; tss_id "TSS3073";
A03	6355230	6355518	288	+	gene_id "XLOC_003074"; transcript_id "TCONS_00003138"; exon_number "1"; oId "CUFF.324.1"; class_code "u"; tss_id "TSS3108";
A03	6382820	6383147	327	+	gene_id "XLOC_003076"; transcript_id "TCONS_00003140"; exon_number "1"; oId "CUFF.325.1"; class_code "u"; tss_id "TSS3110";
A03	6998467	6998954	487	+	gene_id "XLOC_003101"; transcript_id "TCONS_00003166"; exon_number "1"; oId "CUFF.329.1"; class_code "u"; tss_id "TSS3135";
A03	7860768	7860972	204	+	gene_id "XLOC_003128"; transcript_id "TCONS_00003193"; exon_number "1"; oId "CUFF.331.1"; class_code "u"; tss_id "TSS3162";
A03	8010739	8011064	325	+	gene_id "XLOC_003131"; transcript_id "TCONS_00003196"; exon_number "1"; oId "CUFF.332.1"; class_code "u"; tss_id "TSS3165";
A03	8011205	8011229	24	+	gene_id "XLOC_003131"; transcript_id "TCONS_00003196"; exon_number "2"; oId "CUFF.332.1"; class_code "u"; tss_id "TSS3165";
A03	8750739	8751027	288	+	gene_id "XLOC_003160"; transcript_id "TCONS_00003225"; exon_number "1"; oId "CUFF.333.1"; class_code "u"; tss_id "TSS3194";
A03	8888100	8888324	224	+	gene_id "XLOC_003164"; transcript_id "TCONS_00003229"; exon_number "1"; oId "CUFF.335.1"; class_code "u"; tss_id "TSS3198";
A03	8899534	8899594	60	+	gene_id "XLOC_003166"; transcript_id "TCONS_00003231"; exon_number "1"; oId "CUFF.336.1"; class_code "u"; tss_id "TSS3200";
A03	8899827	8899978	151	+	gene_id "XLOC_003166"; transcript_id "TCONS_00003231"; exon_number "2"; oId "CUFF.336.1"; class_code "u"; tss_id "TSS3200";
A03	9054908	9055277	369	+	gene_id "XLOC_003171"; transcript_id "TCONS_00003236"; exon_number "1"; oId "CUFF.337.1"; class_code "u"; tss_id "TSS3205";
A03	9269327	9269565	238	+	gene_id "XLOC_003180"; transcript_id "TCONS_00003245"; exon_number "1"; oId "CUFF.338.1"; class_code "u"; tss_id "TSS3214";
A03	9364870	9365792	922	+	gene_id "XLOC_003184"; transcript_id "TCONS_00003249"; exon_number "1"; oId "CUFF.339.1"; class_code "u"; tss_id "TSS3218";
A03	9803448	9804099	651	+	gene_id "XLOC_003202"; transcript_id "TCONS_00003267"; exon_number "1"; oId "CUFF.342.1"; class_code "u"; tss_id "TSS3236";
A03	10132469	10132682	213	+	gene_id "XLOC_003213"; transcript_id "TCONS_00003278"; exon_number "1"; oId "CUFF.343.1"; class_code "u"; tss_id "TSS3247";
A03	10132800	10133070	270	+	gene_id "XLOC_003214"; transcript_id "TCONS_00003279"; exon_number "1"; oId "CUFF.345.1"; class_code "u"; tss_id "TSS3248";
A03	10821550	10821612	62	+	gene_id "XLOC_003236"; transcript_id "TCONS_00003301"; exon_number "1"; gene_name "gnl_UG_BnaNoS38928100"; oId "CUFF.352.1"; nearest_ref "gnl_UG_BnaNoS38928100_dup1"; class_code "o"; tss_id "TSS3270";
A03	10821720	10822098	378	+	gene_id "XLOC_003236"; transcript_id "TCONS_00003301"; exon_number "2"; gene_name "gnl_UG_BnaNoS38928100"; oId "CUFF.352.1"; nearest_ref "gnl_UG_BnaNoS38928100_dup1"; class_code "o"; tss_id "TSS3270";
A03	11019576	11020537	961	+	gene_id "XLOC_003245"; transcript_id "TCONS_00003311"; exon_number "1"; oId "CUFF.353.1"; class_code "u"; tss_id "TSS3280";
A03	11459602	11460436	834	+	gene_id "XLOC_003259"; transcript_id "TCONS_00003325"; exon_number "1"; oId "CUFF.355.1"; class_code "u"; tss_id "TSS3294";
A03	11465702	11465758	56	+	gene_id "XLOC_003259"; transcript_id "TCONS_00003325"; exon_number "2"; oId "CUFF.355.1"; class_code "u"; tss_id "TSS3294";
A03	11460451	11461324	873	+	gene_id "XLOC_003260"; transcript_id "TCONS_00003326"; exon_number "1"; oId "CUFF.356.1"; class_code "u"; tss_id "TSS3295";
A03	11462959	11463747	788	+	gene_id "XLOC_003261"; transcript_id "TCONS_00003327"; exon_number "1"; oId "CUFF.357.1"; class_code "u"; tss_id "TSS3296";
A03	11491664	11491831	167	+	gene_id "XLOC_003263"; transcript_id "TCONS_00003329"; exon_number "1"; gene_name "gnl_UG_BnaNoS25450315"; oId "CUFF.358.1"; nearest_ref "gnl_UG_BnaNoS25450315_dup1"; class_code "x"; tss_id "TSS3298";
A03	11491942	11492020	78	+	gene_id "XLOC_003263"; transcript_id "TCONS_00003329"; exon_number "2"; gene_name "gnl_UG_BnaNoS25450315"; oId "CUFF.358.1"; nearest_ref "gnl_UG_BnaNoS25450315_dup1"; class_code "x"; tss_id "TSS3298";
A03	11700398	11700637	239	+	gene_id "XLOC_003271"; transcript_id "TCONS_00003337"; exon_number "1"; oId "CUFF.359.1"; class_code "u"; tss_id "TSS3306";
A03	12252222	12252289	67	+	gene_id "XLOC_003296"; transcript_id "TCONS_00003362"; exon_number "1"; oId "CUFF.360.1"; class_code "u"; tss_id "TSS3331";
A03	12252416	12252652	236	+	gene_id "XLOC_003296"; transcript_id "TCONS_00003362"; exon_number "2"; oId "CUFF.360.1"; class_code "u"; tss_id "TSS3331";
A03	12315401	12315834	433	+	gene_id "XLOC_003300"; transcript_id "TCONS_00003366"; exon_number "1"; gene_name "gnl_UG_BnaNoS39124057"; oId "CUFF.361.1"; nearest_ref "gnl_UG_BnaNoS39124057_dup1"; class_code "x"; tss_id "TSS3335";
A03	13437410	13437870	460	+	gene_id "XLOC_003324"; transcript_id "TCONS_00003390"; exon_number "1"; oId "CUFF.364.1"; class_code "u"; tss_id "TSS3359";
A03	14350029	14350306	277	+	gene_id "XLOC_003353"; transcript_id "TCONS_00003419"; exon_number "1"; oId "CUFF.374.1"; class_code "u"; tss_id "TSS3388";
A03	14355657	14355760	103	+	gene_id "XLOC_003354"; transcript_id "TCONS_00003420"; exon_number "1"; oId "CUFF.373.1"; class_code "u"; tss_id "TSS3389";
A03	14355843	14356242	399	+	gene_id "XLOC_003354"; transcript_id "TCONS_00003420"; exon_number "2"; oId "CUFF.373.1"; class_code "u"; tss_id "TSS3389";
A03	14377801	14377831	30	+	gene_id "XLOC_003356"; transcript_id "TCONS_00003422"; exon_number "1"; oId "CUFF.372.1"; class_code "u"; tss_id "TSS3391";
A03	14378100	14378305	205	+	gene_id "XLOC_003356"; transcript_id "TCONS_00003422"; exon_number "2"; oId "CUFF.372.1"; class_code "u"; tss_id "TSS3391";
A03	14378530	14378630	100	+	gene_id "XLOC_003356"; transcript_id "TCONS_00003422"; exon_number "3"; oId "CUFF.372.1"; class_code "u"; tss_id "TSS3391";
A03	14378741	14378770	29	+	gene_id "XLOC_003356"; transcript_id "TCONS_00003422"; exon_number "4"; oId "CUFF.372.1"; class_code "u"; tss_id "TSS3391";
A03	15217905	15218280	375	+	gene_id "XLOC_003408"; transcript_id "TCONS_00003476"; exon_number "1"; oId "CUFF.378.1"; class_code "u"; tss_id "TSS3444";
A03	16214049	16214299	250	+	gene_id "XLOC_003460"; transcript_id "TCONS_00003530"; exon_number "1"; oId "CUFF.383.1"; class_code "u"; tss_id "TSS3496";
A03	16236024	16237523	1499	+	gene_id "XLOC_003461"; transcript_id "TCONS_00003531"; exon_number "1"; oId "CUFF.384.1"; class_code "u"; tss_id "TSS3497";
A03	16433214	16433466	252	+	gene_id "XLOC_003470"; transcript_id "TCONS_00003540"; exon_number "1"; oId "CUFF.387.1"; class_code "u"; tss_id "TSS3506";
A03	16522073	16522274	201	+	gene_id "XLOC_003478"; transcript_id "TCONS_00003548"; exon_number "1"; oId "CUFF.388.1"; class_code "u"; tss_id "TSS3514";
A03	16522756	16522799	43	+	gene_id "XLOC_003478"; transcript_id "TCONS_00003548"; exon_number "2"; oId "CUFF.388.1"; class_code "u"; tss_id "TSS3514";
A03	17649873	17650380	507	+	gene_id "XLOC_003512"; transcript_id "TCONS_00003583"; exon_number "1"; oId "CUFF.390.1"; class_code "u"; tss_id "TSS3548";
A03	18351539	18351610	71	+	gene_id "XLOC_003531"; transcript_id "TCONS_00003602"; exon_number "1"; oId "CUFF.394.1"; class_code "u"; tss_id "TSS3567";
A03	18352101	18352307	206	+	gene_id "XLOC_003531"; transcript_id "TCONS_00003602"; exon_number "2"; oId "CUFF.394.1"; class_code "u"; tss_id "TSS3567";
A03	19449838	19449906	68	+	gene_id "XLOC_003563"; transcript_id "TCONS_00003635"; exon_number "1"; oId "CUFF.404.1"; class_code "u"; tss_id "TSS3600";
A03	19449988	19450316	328	+	gene_id "XLOC_003563"; transcript_id "TCONS_00003635"; exon_number "2"; oId "CUFF.404.1"; class_code "u"; tss_id "TSS3600";
A03	20179376	20179655	279	+	gene_id "XLOC_003588"; transcript_id "TCONS_00003661"; exon_number "1"; oId "CUFF.411.1"; class_code "u"; tss_id "TSS3626";
A03	20179975	20180092	117	+	gene_id "XLOC_003588"; transcript_id "TCONS_00003661"; exon_number "2"; oId "CUFF.411.1"; class_code "u"; tss_id "TSS3626";
A03	20181663	20182166	503	+	gene_id "XLOC_003588"; transcript_id "TCONS_00003661"; exon_number "3"; oId "CUFF.411.1"; class_code "u"; tss_id "TSS3626";
A03	20352839	20353795	956	+	gene_id "XLOC_003593"; transcript_id "TCONS_00003666"; exon_number "1"; oId "CUFF.412.1"; class_code "u"; tss_id "TSS3631";
A03	20760386	20760735	349	+	gene_id "XLOC_003609"; transcript_id "TCONS_00003683"; exon_number "1"; oId "CUFF.414.1"; class_code "u"; tss_id "TSS3648";
A03	20776318	20777160	842	+	gene_id "XLOC_003610"; transcript_id "TCONS_00003684"; exon_number "1"; oId "CUFF.415.1"; class_code "u"; tss_id "TSS3649";
A03	20918682	20918729	47	+	gene_id "XLOC_003617"; transcript_id "TCONS_00003691"; exon_number "1"; oId "CUFF.420.1"; class_code "u"; tss_id "TSS3656";
A03	20918844	20919295	451	+	gene_id "XLOC_003617"; transcript_id "TCONS_00003691"; exon_number "2"; oId "CUFF.420.1"; class_code "u"; tss_id "TSS3656";
A03	20923962	20924238	276	+	gene_id "XLOC_003618"; transcript_id "TCONS_00003692"; exon_number "1"; oId "CUFF.419.1"; class_code "u"; tss_id "TSS3657";
A03	20924329	20924640	311	+	gene_id "XLOC_003618"; transcript_id "TCONS_00003692"; exon_number "2"; oId "CUFF.419.1"; class_code "u"; tss_id "TSS3657";
A03	21445631	21446299	668	+	gene_id "XLOC_003631"; transcript_id "TCONS_00003705"; exon_number "1"; oId "CUFF.423.1"; class_code "u"; tss_id "TSS3670";
A03	21825727	21825845	118	+	gene_id "XLOC_003640"; transcript_id "TCONS_00003714"; exon_number "1"; oId "CUFF.425.1"; class_code "u"; tss_id "TSS3679";
A03	21825920	21826049	129	+	gene_id "XLOC_003640"; transcript_id "TCONS_00003714"; exon_number "2"; oId "CUFF.425.1"; class_code "u"; tss_id "TSS3679";
A03	21826449	21826628	179	+	gene_id "XLOC_003640"; transcript_id "TCONS_00003714"; exon_number "3"; oId "CUFF.425.1"; class_code "u"; tss_id "TSS3679";
A03	21826704	21827098	394	+	gene_id "XLOC_003640"; transcript_id "TCONS_00003714"; exon_number "4"; oId "CUFF.425.1"; class_code "u"; tss_id "TSS3679";
A03	22641121	22641186	65	+	gene_id "XLOC_003680"; transcript_id "TCONS_00003755"; exon_number "1"; oId "CUFF.428.1"; class_code "u"; tss_id "TSS3719";
A03	22641943	22642214	271	+	gene_id "XLOC_003680"; transcript_id "TCONS_00003755"; exon_number "2"; oId "CUFF.428.1"; class_code "u"; tss_id "TSS3719";
A03	22698712	22699192	480	+	gene_id "XLOC_003681"; transcript_id "TCONS_00003756"; exon_number "1"; oId "CUFF.429.1"; class_code "u"; tss_id "TSS3720";
A03	22763125	22764004	879	+	gene_id "XLOC_003685"; transcript_id "TCONS_00003760"; exon_number "1"; oId "CUFF.430.1"; class_code "u"; tss_id "TSS3724";
A03	22902463	22902685	222	+	gene_id "XLOC_003696"; transcript_id "TCONS_00003771"; exon_number "1"; oId "CUFF.431.1"; class_code "u"; tss_id "TSS3735";
A03	23328511	23328766	255	+	gene_id "XLOC_003706"; transcript_id "TCONS_00003781"; exon_number "1"; oId "CUFF.432.1"; class_code "u"; tss_id "TSS3745";
A03	23452934	23453173	239	+	gene_id "XLOC_003707"; transcript_id "TCONS_00003782"; exon_number "1"; oId "CUFF.433.1"; class_code "u"; tss_id "TSS3746";
A03	23453295	23453355	60	+	gene_id "XLOC_003707"; transcript_id "TCONS_00003782"; exon_number "2"; oId "CUFF.433.1"; class_code "u"; tss_id "TSS3746";
A03	23453431	23453515	84	+	gene_id "XLOC_003707"; transcript_id "TCONS_00003782"; exon_number "3"; oId "CUFF.433.1"; class_code "u"; tss_id "TSS3746";
A03	23453614	23453785	171	+	gene_id "XLOC_003707"; transcript_id "TCONS_00003782"; exon_number "4"; oId "CUFF.433.1"; class_code "u"; tss_id "TSS3746";
A03	23881336	23881581	245	+	gene_id "XLOC_003712"; transcript_id "TCONS_00003787"; exon_number "1"; oId "CUFF.434.1"; class_code "u"; tss_id "TSS3751";
A03	24479506	24480189	683	+	gene_id "XLOC_003727"; transcript_id "TCONS_00003802"; exon_number "1"; oId "CUFF.436.1"; class_code "u"; tss_id "TSS3766";
A03	24762221	24762532	311	+	gene_id "XLOC_003731"; transcript_id "TCONS_00003806"; exon_number "1"; oId "CUFF.438.1"; class_code "u"; tss_id "TSS3770";
A03	25957302	25957710	408	+	gene_id "XLOC_003765"; transcript_id "TCONS_00003840"; exon_number "1"; oId "CUFF.440.1"; class_code "u"; tss_id "TSS3804";
A03	26560276	26560302	26	+	gene_id "XLOC_003778"; transcript_id "TCONS_00003853"; exon_number "1"; oId "CUFF.444.1"; class_code "u"; tss_id "TSS3817";
A03	26560387	26560736	349	+	gene_id "XLOC_003778"; transcript_id "TCONS_00003853"; exon_number "2"; oId "CUFF.444.1"; class_code "u"; tss_id "TSS3817";
A03	26610004	26610331	327	+	gene_id "XLOC_003779"; transcript_id "TCONS_00003854"; exon_number "1"; oId "CUFF.446.1"; class_code "u"; tss_id "TSS3818";
A03	27842031	27842896	865	+	gene_id "XLOC_003806"; transcript_id "TCONS_00003881"; exon_number "1"; oId "CUFF.451.1"; class_code "u"; tss_id "TSS3845";
A03	27886584	27886829	245	+	gene_id "XLOC_003807"; transcript_id "TCONS_00003882"; exon_number "1"; gene_name "gnl_UG_BnaNoS36046518"; oId "CUFF.452.1"; nearest_ref "gnl_UG_BnaNoS36046518_dup1"; class_code "x"; tss_id "TSS3846";
A03	28147687	28148782	1095	+	gene_id "XLOC_003814"; transcript_id "TCONS_00003889"; exon_number "1"; oId "CUFF.454.1"; class_code "u"; tss_id "TSS3853";
A03	28147741	28147865	124	+	gene_id "XLOC_003814"; transcript_id "TCONS_00003890"; exon_number "1"; gene_name "gnl_UG_BnaNoS39163351"; oId "CUFF.454.2"; nearest_ref "gnl_UG_BnaNoS39163351_dup1"; class_code "x"; tss_id "TSS3853";
A03	28150018	28150634	616	+	gene_id "XLOC_003814"; transcript_id "TCONS_00003890"; exon_number "2"; gene_name "gnl_UG_BnaNoS39163351"; oId "CUFF.454.2"; nearest_ref "gnl_UG_BnaNoS39163351_dup1"; class_code "x"; tss_id "TSS3853";
A03	28149089	28149317	228	+	gene_id "XLOC_003815"; transcript_id "TCONS_00003891"; exon_number "1"; oId "CUFF.455.1"; class_code "u"; tss_id "TSS3854";
A03	28164133	28164214	81	+	gene_id "XLOC_003817"; transcript_id "TCONS_00003893"; exon_number "1"; oId "CUFF.456.1"; class_code "u"; tss_id "TSS3856";
A03	28164724	28165357	633	+	gene_id "XLOC_003817"; transcript_id "TCONS_00003893"; exon_number "2"; oId "CUFF.456.1"; class_code "u"; tss_id "TSS3856";
A03	28340374	28340600	226	+	gene_id "XLOC_003823"; transcript_id "TCONS_00003899"; exon_number "1"; oId "CUFF.457.1"; class_code "u"; tss_id "TSS3862";
A03	28589595	28590097	502	+	gene_id "XLOC_003828"; transcript_id "TCONS_00003904"; exon_number "1"; oId "CUFF.459.1"; class_code "u"; tss_id "TSS3867";
A03	30180461	30180732	271	+	gene_id "XLOC_003862"; transcript_id "TCONS_00003938"; exon_number "1"; oId "CUFF.463.1"; class_code "u"; tss_id "TSS3901";
A03	30180993	30181052	59	+	gene_id "XLOC_003862"; transcript_id "TCONS_00003938"; exon_number "2"; oId "CUFF.463.1"; class_code "u"; tss_id "TSS3901";
A03	31222119	31222925	806	+	gene_id "XLOC_003869"; transcript_id "TCONS_00003945"; exon_number "1"; gene_name "gnl_UG_BnaNoS39256395"; oId "CUFF.464.1"; nearest_ref "gnl_UG_BnaNoS39256395_dup1"; class_code "x"; tss_id "TSS3908";
A03	31529888	31530581	693	+	gene_id "XLOC_003871"; transcript_id "TCONS_00003947"; exon_number "1"; oId "CUFF.465.1"; class_code "u"; tss_id "TSS3910";
A03	433451	433807	356	-	gene_id "XLOC_003897"; transcript_id "TCONS_00003974"; exon_number "1"; oId "CUFF.280.1"; class_code "u"; tss_id "TSS3937";
A03	505513	505721	208	-	gene_id "XLOC_003900"; transcript_id "TCONS_00003977"; exon_number "1"; oId "CUFF.281.1"; class_code "u"; tss_id "TSS3940";
A03	516054	516788	734	-	gene_id "XLOC_003901"; transcript_id "TCONS_00003978"; exon_number "1"; oId "CUFF.282.1"; class_code "u"; tss_id "TSS3941";
A03	517216	518478	1262	-	gene_id "XLOC_003902"; transcript_id "TCONS_00003979"; exon_number "1"; oId "CUFF.283.1"; class_code "u"; tss_id "TSS3942";
A03	573955	574169	214	-	gene_id "XLOC_003903"; transcript_id "TCONS_00003980"; exon_number "1"; oId "CUFF.284.1"; class_code "u"; tss_id "TSS3943";
A03	823144	823364	220	-	gene_id "XLOC_003912"; transcript_id "TCONS_00003989"; exon_number "1"; oId "CUFF.285.1"; class_code "u"; tss_id "TSS3952";
A03	1046472	1046821	349	-	gene_id "XLOC_003923"; transcript_id "TCONS_00004002"; exon_number "1"; oId "CUFF.288.1"; class_code "u"; tss_id "TSS3964";
A03	1289257	1289644	387	-	gene_id "XLOC_003930"; transcript_id "TCONS_00004010"; exon_number "1"; oId "CUFF.290.1"; class_code "u"; tss_id "TSS3971";
A03	1506603	1506962	359	-	gene_id "XLOC_003938"; transcript_id "TCONS_00004018"; exon_number "1"; oId "CUFF.292.1"; class_code "u"; tss_id "TSS3979";
A03	1622407	1622644	237	-	gene_id "XLOC_003944"; transcript_id "TCONS_00004024"; exon_number "1"; oId "CUFF.294.1"; class_code "u"; tss_id "TSS3985";
A03	1786907	1787151	244	-	gene_id "XLOC_003948"; transcript_id "TCONS_00004028"; exon_number "1"; oId "CUFF.295.1"; class_code "u"; tss_id "TSS3989";
A03	1902412	1904036	1624	-	gene_id "XLOC_003954"; transcript_id "TCONS_00004034"; exon_number "1"; oId "CUFF.297.1"; class_code "u"; tss_id "TSS3995";
A03	3415399	3415908	509	-	gene_id "XLOC_004011"; transcript_id "TCONS_00004092"; exon_number "1"; gene_name "gnl_UG_BnaNoS39199918"; oId "CUFF.308.1"; nearest_ref "gnl_UG_BnaNoS39199918_dup1"; class_code "o"; tss_id "TSS4052";
A03	3416057	3416381	324	-	gene_id "XLOC_004011"; transcript_id "TCONS_00004092"; exon_number "2"; gene_name "gnl_UG_BnaNoS39199918"; oId "CUFF.308.1"; nearest_ref "gnl_UG_BnaNoS39199918_dup1"; class_code "o"; tss_id "TSS4052";
A03	3416910	3417118	208	-	gene_id "XLOC_004011"; transcript_id "TCONS_00004092"; exon_number "3"; gene_name "gnl_UG_BnaNoS39199918"; oId "CUFF.308.1"; nearest_ref "gnl_UG_BnaNoS39199918_dup1"; class_code "o"; tss_id "TSS4052";
A03	3824352	3824991	639	-	gene_id "XLOC_004025"; transcript_id "TCONS_00004107"; exon_number "1"; oId "CUFF.311.1"; class_code "u"; tss_id "TSS4067";
A03	4141247	4141928	681	-	gene_id "XLOC_004033"; transcript_id "TCONS_00004115"; exon_number "1"; oId "CUFF.312.1"; class_code "u"; tss_id "TSS4075";
A03	4663891	4665136	1245	-	gene_id "XLOC_004050"; transcript_id "TCONS_00004132"; exon_number "1"; oId "CUFF.315.1"; class_code "u"; tss_id "TSS4092";
A03	4991217	4991536	319	-	gene_id "XLOC_004063"; transcript_id "TCONS_00004145"; exon_number "1"; oId "CUFF.318.1"; class_code "u"; tss_id "TSS4105";
A03	5763515	5763795	280	-	gene_id "XLOC_004089"; transcript_id "TCONS_00004172"; exon_number "1"; oId "CUFF.322.1"; class_code "u"; tss_id "TSS4132";
A03	5766374	5766414	40	-	gene_id "XLOC_004090"; transcript_id "TCONS_00004173"; exon_number "1"; oId "CUFF.321.1"; class_code "u"; tss_id "TSS4133";
A03	5766505	5766576	71	-	gene_id "XLOC_004090"; transcript_id "TCONS_00004173"; exon_number "2"; oId "CUFF.321.1"; class_code "u"; tss_id "TSS4133";
A03	5766768	5766969	201	-	gene_id "XLOC_004090"; transcript_id "TCONS_00004173"; exon_number "3"; oId "CUFF.321.1"; class_code "u"; tss_id "TSS4133";
A03	5867518	5867906	388	-	gene_id "XLOC_004094"; transcript_id "TCONS_00004177"; exon_number "1"; oId "CUFF.323.1"; class_code "u"; tss_id "TSS4137";
A03	6501447	6502026	579	-	gene_id "XLOC_004108"; transcript_id "TCONS_00004191"; exon_number "1"; oId "CUFF.326.1"; class_code "u"; tss_id "TSS4151";
A03	7382834	7383159	325	-	gene_id "XLOC_004139"; transcript_id "TCONS_00004223"; exon_number "1"; oId "CUFF.330.1"; class_code "u"; tss_id "TSS4183";
A03	7383248	7383285	37	-	gene_id "XLOC_004139"; transcript_id "TCONS_00004223"; exon_number "2"; oId "CUFF.330.1"; class_code "u"; tss_id "TSS4183";
A03	9477900	9478153	253	-	gene_id "XLOC_004195"; transcript_id "TCONS_00004279"; exon_number "1"; oId "CUFF.340.1"; class_code "u"; tss_id "TSS4239";
A03	10039344	10039662	318	-	gene_id "XLOC_004208"; transcript_id "TCONS_00004292"; exon_number "1"; gene_name "gnl_UG_BnaNoS39162290"; oId "CUFF.344.1"; nearest_ref "gnl_UG_BnaNoS39162290_dup1"; class_code "x"; tss_id "TSS4252";
A03	10041564	10041732	168	-	gene_id "XLOC_004208"; transcript_id "TCONS_00004292"; exon_number "2"; gene_name "gnl_UG_BnaNoS39162290"; oId "CUFF.344.1"; nearest_ref "gnl_UG_BnaNoS39162290_dup1"; class_code "x"; tss_id "TSS4252";
A03	10041805	10042051	246	-	gene_id "XLOC_004208"; transcript_id "TCONS_00004292"; exon_number "3"; gene_name "gnl_UG_BnaNoS39162290"; oId "CUFF.344.1"; nearest_ref "gnl_UG_BnaNoS39162290_dup1"; class_code "x"; tss_id "TSS4252";
A03	10180288	10180337	49	-	gene_id "XLOC_004209"; transcript_id "TCONS_00004293"; exon_number "1"; oId "CUFF.348.1"; class_code "u"; tss_id "TSS4253";
A03	10180440	10180508	68	-	gene_id "XLOC_004209"; transcript_id "TCONS_00004293"; exon_number "2"; oId "CUFF.348.1"; class_code "u"; tss_id "TSS4253";
A03	10183397	10183761	364	-	gene_id "XLOC_004209"; transcript_id "TCONS_00004293"; exon_number "3"; oId "CUFF.348.1"; class_code "u"; tss_id "TSS4253";
A03	10183960	10184070	110	-	gene_id "XLOC_004209"; transcript_id "TCONS_00004293"; exon_number "4"; oId "CUFF.348.1"; class_code "u"; tss_id "TSS4253";
A03	10184172	10184186	14	-	gene_id "XLOC_004210"; transcript_id "TCONS_00004294"; exon_number "1"; oId "CUFF.346.1"; class_code "u"; tss_id "TSS4254";
A03	10184365	10184411	46	-	gene_id "XLOC_004210"; transcript_id "TCONS_00004294"; exon_number "2"; oId "CUFF.346.1"; class_code "u"; tss_id "TSS4254";
A03	10184627	10184977	350	-	gene_id "XLOC_004210"; transcript_id "TCONS_00004294"; exon_number "3"; oId "CUFF.346.1"; class_code "u"; tss_id "TSS4254";
A03	10493351	10493724	373	-	gene_id "XLOC_004231"; transcript_id "TCONS_00004317"; exon_number "1"; gene_name "gnl_UG_BnaNoS39115628"; oId "CUFF.350.1"; nearest_ref "gnl_UG_BnaNoS39115628_dup1"; class_code "j"; tss_id "TSS4275";
A03	10493840	10494212	372	-	gene_id "XLOC_004231"; transcript_id "TCONS_00004317"; exon_number "2"; gene_name "gnl_UG_BnaNoS39115628"; oId "CUFF.350.1"; nearest_ref "gnl_UG_BnaNoS39115628_dup1"; class_code "j"; tss_id "TSS4275";
A03	10494348	10494756	408	-	gene_id "XLOC_004231"; transcript_id "TCONS_00004317"; exon_number "3"; gene_name "gnl_UG_BnaNoS39115628"; oId "CUFF.350.1"; nearest_ref "gnl_UG_BnaNoS39115628_dup1"; class_code "j"; tss_id "TSS4275";
A03	10788634	10788840	206	-	gene_id "XLOC_004238"; transcript_id "TCONS_00004325"; exon_number "1"; gene_name "gnl_UG_BnaNoS39199658"; oId "CUFF.351.1"; nearest_ref "gnl_UG_BnaNoS39199658_dup1"; class_code "x"; tss_id "TSS4282";
A03	10789190	10789255	65	-	gene_id "XLOC_004238"; transcript_id "TCONS_00004325"; exon_number "2"; gene_name "gnl_UG_BnaNoS39199658"; oId "CUFF.351.1"; nearest_ref "gnl_UG_BnaNoS39199658_dup1"; class_code "x"; tss_id "TSS4282";
A03	11055157	11055376	219	-	gene_id "XLOC_004247"; transcript_id "TCONS_00004334"; exon_number "1"; oId "CUFF.354.1"; class_code "u"; tss_id "TSS4291";
A03	11055637	11055849	212	-	gene_id "XLOC_004247"; transcript_id "TCONS_00004334"; exon_number "2"; oId "CUFF.354.1"; class_code "u"; tss_id "TSS4291";
A03	12373428	12373733	305	-	gene_id "XLOC_004286"; transcript_id "TCONS_00004373"; exon_number "1"; oId "CUFF.362.1"; class_code "u"; tss_id "TSS4330";
A03	13159631	13159886	255	-	gene_id "XLOC_004302"; transcript_id "TCONS_00004389"; exon_number "1"; gene_name "gnl_UG_BnaNoS39237829"; oId "CUFF.363.2"; nearest_ref "gnl_UG_BnaNoS39237829_dup1"; class_code "x"; tss_id "TSS4346";
A03	13160306	13160538	232	-	gene_id "XLOC_004302"; transcript_id "TCONS_00004389"; exon_number "2"; gene_name "gnl_UG_BnaNoS39237829"; oId "CUFF.363.2"; nearest_ref "gnl_UG_BnaNoS39237829_dup1"; class_code "x"; tss_id "TSS4346";
A03	13159631	13160541	910	-	gene_id "XLOC_004302"; transcript_id "TCONS_00004390"; exon_number "1"; gene_name "gnl_UG_BnaNoS39237829"; oId "CUFF.363.1"; nearest_ref "gnl_UG_BnaNoS39237829_dup1"; class_code "x"; tss_id "TSS4346";
A03	13444283	13444559	276	-	gene_id "XLOC_004313"; transcript_id "TCONS_00004401"; exon_number "1"; oId "CUFF.365.1"; class_code "u"; tss_id "TSS4357";
A03	14047826	14048035	209	-	gene_id "XLOC_004328"; transcript_id "TCONS_00004417"; exon_number "1"; oId "CUFF.369.1"; class_code "u"; tss_id "TSS4373";
A03	14048413	14048526	113	-	gene_id "XLOC_004328"; transcript_id "TCONS_00004417"; exon_number "2"; oId "CUFF.369.1"; class_code "u"; tss_id "TSS4373";
A03	14130788	14131328	540	-	gene_id "XLOC_004332"; transcript_id "TCONS_00004421"; exon_number "1"; gene_name "gnl_UG_BnaNoS39152330"; oId "CUFF.370.1"; nearest_ref "gnl_UG_BnaNoS39152330_dup1"; class_code "x"; tss_id "TSS4377";
A03	14167069	14167365	296	-	gene_id "XLOC_004334"; transcript_id "TCONS_00004423"; exon_number "1"; oId "CUFF.371.1"; class_code "u"; tss_id "TSS4379";
A03	16337091	16337500	409	-	gene_id "XLOC_004447"; transcript_id "TCONS_00004539"; exon_number "1"; oId "CUFF.385.1"; class_code "u"; tss_id "TSS4493";
A03	16337591	16337642	51	-	gene_id "XLOC_004447"; transcript_id "TCONS_00004539"; exon_number "2"; oId "CUFF.385.1"; class_code "u"; tss_id "TSS4493";
A03	16635543	16636287	744	-	gene_id "XLOC_004461"; transcript_id "TCONS_00004553"; exon_number "1"; oId "CUFF.389.1"; class_code "u"; tss_id "TSS4507";
A03	17948428	17948899	471	-	gene_id "XLOC_004485"; transcript_id "TCONS_00004577"; exon_number "1"; oId "CUFF.391.1"; class_code "u"; tss_id "TSS4531";
A03	18224030	18224491	461	-	gene_id "XLOC_004499"; transcript_id "TCONS_00004592"; exon_number "1"; oId "CUFF.393.1"; class_code "u"; tss_id "TSS4546";
A03	18510185	18510455	270	-	gene_id "XLOC_004506"; transcript_id "TCONS_00004599"; exon_number "1"; oId "CUFF.396.1"; class_code "u"; tss_id "TSS4553";
A03	18639728	18639937	209	-	gene_id "XLOC_004510"; transcript_id "TCONS_00004603"; exon_number "1"; oId "CUFF.397.1"; class_code "u"; tss_id "TSS4557";
A03	19249645	19249878	233	-	gene_id "XLOC_004523"; transcript_id "TCONS_00004616"; exon_number "1"; oId "CUFF.403.1"; class_code "u"; tss_id "TSS4570";
A03	19685604	19685928	324	-	gene_id "XLOC_004530"; transcript_id "TCONS_00004624"; exon_number "1"; gene_name "gnl_UG_BnaNoS39296579"; oId "CUFF.406.2"; nearest_ref "gnl_UG_BnaNoS39296579_dup1"; class_code "j"; tss_id "TSS4577";
A03	19686355	19686568	213	-	gene_id "XLOC_004530"; transcript_id "TCONS_00004624"; exon_number "2"; gene_name "gnl_UG_BnaNoS39296579"; oId "CUFF.406.2"; nearest_ref "gnl_UG_BnaNoS39296579_dup1"; class_code "j"; tss_id "TSS4577";
A03	19882956	19883404	448	-	gene_id "XLOC_004533"; transcript_id "TCONS_00004627"; exon_number "1"; oId "CUFF.408.1"; class_code "u"; tss_id "TSS4580";
A03	20063952	20064382	430	-	gene_id "XLOC_004538"; transcript_id "TCONS_00004632"; exon_number "1"; oId "CUFF.409.1"; class_code "u"; tss_id "TSS4585";
A03	20794739	20795197	458	-	gene_id "XLOC_004557"; transcript_id "TCONS_00004651"; exon_number "1"; gene_name "gnl_UG_BnaNoS39168586"; oId "CUFF.417.1"; nearest_ref "gnl_UG_BnaNoS39168586_dup1"; class_code "j"; tss_id "TSS4604";
A03	20795366	20795447	81	-	gene_id "XLOC_004557"; transcript_id "TCONS_00004651"; exon_number "2"; gene_name "gnl_UG_BnaNoS39168586"; oId "CUFF.417.1"; nearest_ref "gnl_UG_BnaNoS39168586_dup1"; class_code "j"; tss_id "TSS4604";
A03	20795666	20795692	26	-	gene_id "XLOC_004557"; transcript_id "TCONS_00004651"; exon_number "3"; gene_name "gnl_UG_BnaNoS39168586"; oId "CUFF.417.1"; nearest_ref "gnl_UG_BnaNoS39168586_dup1"; class_code "j"; tss_id "TSS4604";
A03	20795900	20796556	656	-	gene_id "XLOC_004558"; transcript_id "TCONS_00004653"; exon_number "1"; oId "CUFF.416.1"; class_code "u"; tss_id "TSS4606";
A03	21296207	21296644	437	-	gene_id "XLOC_004573"; transcript_id "TCONS_00004669"; exon_number "1"; oId "CUFF.421.1"; class_code "u"; tss_id "TSS4621";
A03	21445294	21446107	813	-	gene_id "XLOC_004579"; transcript_id "TCONS_00004675"; exon_number "1"; oId "CUFF.422.1"; class_code "u"; tss_id "TSS4627";
A03	21763069	21763370	301	-	gene_id "XLOC_004587"; transcript_id "TCONS_00004683"; exon_number "1"; oId "CUFF.424.1"; class_code "u"; tss_id "TSS4635";
A03	22611362	22611918	556	-	gene_id "XLOC_004621"; transcript_id "TCONS_00004717"; exon_number "1"; oId "CUFF.427.1"; class_code "u"; tss_id "TSS4669";
A03	24479372	24480047	675	-	gene_id "XLOC_004657"; transcript_id "TCONS_00004753"; exon_number "1"; oId "CUFF.435.1"; class_code "u"; tss_id "TSS4705";
A03	24509962	24510398	436	-	gene_id "XLOC_004659"; transcript_id "TCONS_00004755"; exon_number "1"; oId "CUFF.437.1"; class_code "u"; tss_id "TSS4707";
A03	25401080	25401343	263	-	gene_id "XLOC_004676"; transcript_id "TCONS_00004772"; exon_number "1"; gene_name "gnl_UG_BnaNoS39222936"; oId "CUFF.439.1"; nearest_ref "gnl_UG_BnaNoS39222936_dup1"; class_code "x"; tss_id "TSS4724";
A03	26118059	26118516	457	-	gene_id "XLOC_004694"; transcript_id "TCONS_00004790"; exon_number "1"; oId "CUFF.441.1"; class_code "u"; tss_id "TSS4742";
A03	26118645	26118722	77	-	gene_id "XLOC_004694"; transcript_id "TCONS_00004790"; exon_number "2"; oId "CUFF.441.1"; class_code "u"; tss_id "TSS4742";
A03	26346730	26346931	201	-	gene_id "XLOC_004699"; transcript_id "TCONS_00004795"; exon_number "1"; oId "CUFF.442.1"; class_code "u"; tss_id "TSS4747";
A03	26562098	26562307	209	-	gene_id "XLOC_004710"; transcript_id "TCONS_00004806"; exon_number "1"; oId "CUFF.445.1"; class_code "u"; tss_id "TSS4758";
A03	26562389	26562396	7	-	gene_id "XLOC_004710"; transcript_id "TCONS_00004806"; exon_number "2"; oId "CUFF.445.1"; class_code "u"; tss_id "TSS4758";
A03	26702561	26702762	201	-	gene_id "XLOC_004718"; transcript_id "TCONS_00004814"; exon_number "1"; oId "CUFF.447.1"; class_code "u"; tss_id "TSS4766";
A03	26726377	26726421	44	-	gene_id "XLOC_004719"; transcript_id "TCONS_00004815"; exon_number "1"; oId "CUFF.448.1"; class_code "u"; tss_id "TSS4767";
A03	26727844	26728614	770	-	gene_id "XLOC_004719"; transcript_id "TCONS_00004815"; exon_number "2"; oId "CUFF.448.1"; class_code "u"; tss_id "TSS4767";
A03	26728701	26728807	106	-	gene_id "XLOC_004719"; transcript_id "TCONS_00004815"; exon_number "3"; oId "CUFF.448.1"; class_code "u"; tss_id "TSS4767";
A03	26728946	26729092	146	-	gene_id "XLOC_004719"; transcript_id "TCONS_00004815"; exon_number "4"; oId "CUFF.448.1"; class_code "u"; tss_id "TSS4767";
A03	27560091	27560312	221	-	gene_id "XLOC_004741"; transcript_id "TCONS_00004838"; exon_number "1"; oId "CUFF.450.1"; class_code "u"; tss_id "TSS4790";
A03	28133863	28134774	911	-	gene_id "XLOC_004754"; transcript_id "TCONS_00004851"; exon_number "1"; oId "CUFF.453.1"; class_code "u"; tss_id "TSS4803";
A03	28471868	28472057	189	-	gene_id "XLOC_004761"; transcript_id "TCONS_00004858"; exon_number "1"; oId "CUFF.458.1"; class_code "u"; tss_id "TSS4810";
A03	28472130	28472239	109	-	gene_id "XLOC_004761"; transcript_id "TCONS_00004858"; exon_number "2"; oId "CUFF.458.1"; class_code "u"; tss_id "TSS4810";
A03	28728226	28728481	255	-	gene_id "XLOC_004772"; transcript_id "TCONS_00004870"; exon_number "1"; gene_name "gnl_UG_BnaNoS39256085"; oId "CUFF.461.2"; nearest_ref "gnl_UG_BnaNoS39256085_dup1"; class_code "o"; tss_id "TSS4822";
A03	28728549	28728954	405	-	gene_id "XLOC_004772"; transcript_id "TCONS_00004870"; exon_number "2"; gene_name "gnl_UG_BnaNoS39256085"; oId "CUFF.461.2"; nearest_ref "gnl_UG_BnaNoS39256085_dup1"; class_code "o"; tss_id "TSS4822";
A03	28742729	28742933	204	-	gene_id "XLOC_004773"; transcript_id "TCONS_00004871"; exon_number "1"; oId "CUFF.460.1"; class_code "u"; tss_id "TSS4823";
A04	90708	91009	301	+	gene_id "XLOC_004835"; transcript_id "TCONS_00004934"; exon_number "1"; oId "CUFF.466.1"; class_code "u"; tss_id "TSS4886";
A04	343023	343591	568	+	gene_id "XLOC_004843"; transcript_id "TCONS_00004942"; exon_number "1"; gene_name "gnl_UG_BnaNoS39171829"; oId "CUFF.468.1"; nearest_ref "gnl_UG_BnaNoS39171829_dup1"; class_code "x"; tss_id "TSS4894";
A04	697468	697743	275	+	gene_id "XLOC_004858"; transcript_id "TCONS_00004957"; exon_number "1"; oId "CUFF.469.1"; class_code "u"; tss_id "TSS4909";
A04	1445817	1446453	636	+	gene_id "XLOC_004876"; transcript_id "TCONS_00004975"; exon_number "1"; oId "CUFF.471.1"; class_code "u"; tss_id "TSS4927";
A04	1472813	1473090	277	+	gene_id "XLOC_004879"; transcript_id "TCONS_00004978"; exon_number "1"; oId "CUFF.472.1"; class_code "u"; tss_id "TSS4930";
A04	1681166	1681291	125	+	gene_id "XLOC_004887"; transcript_id "TCONS_00004986"; exon_number "1"; gene_name "gnl_UG_BnaNoS38969209"; oId "CUFF.474.2"; nearest_ref "gnl_UG_BnaNoS38969209_dup1"; class_code "o"; tss_id "TSS4938";
A04	1681379	1681731	352	+	gene_id "XLOC_004887"; transcript_id "TCONS_00004986"; exon_number "2"; gene_name "gnl_UG_BnaNoS38969209"; oId "CUFF.474.2"; nearest_ref "gnl_UG_BnaNoS38969209_dup1"; class_code "o"; tss_id "TSS4938";
A04	1701962	1702007	45	+	gene_id "XLOC_004889"; transcript_id "TCONS_00004989"; exon_number "1"; oId "CUFF.475.1"; class_code "u"; tss_id "TSS4940";
A04	1702101	1702393	292	+	gene_id "XLOC_004889"; transcript_id "TCONS_00004989"; exon_number "2"; oId "CUFF.475.1"; class_code "u"; tss_id "TSS4940";
A04	1854860	1855021	161	+	gene_id "XLOC_004892"; transcript_id "TCONS_00004992"; exon_number "1"; oId "CUFF.476.1"; class_code "u"; tss_id "TSS4943";
A04	1858103	1858362	259	+	gene_id "XLOC_004892"; transcript_id "TCONS_00004992"; exon_number "2"; oId "CUFF.476.1"; class_code "u"; tss_id "TSS4943";
A04	2533152	2533481	329	+	gene_id "XLOC_004906"; transcript_id "TCONS_00005006"; exon_number "1"; oId "CUFF.481.1"; class_code "u"; tss_id "TSS4957";
A04	2533896	2534371	475	+	gene_id "XLOC_004906"; transcript_id "TCONS_00005006"; exon_number "2"; oId "CUFF.481.1"; class_code "u"; tss_id "TSS4957";
A04	3138254	3138322	68	+	gene_id "XLOC_004914"; transcript_id "TCONS_00005014"; exon_number "1"; oId "CUFF.485.1"; class_code "u"; tss_id "TSS4965";
A04	3138544	3138949	405	+	gene_id "XLOC_004914"; transcript_id "TCONS_00005014"; exon_number "2"; oId "CUFF.485.1"; class_code "u"; tss_id "TSS4965";
A04	4118102	4118316	214	+	gene_id "XLOC_004944"; transcript_id "TCONS_00005044"; exon_number "1"; oId "CUFF.490.1"; class_code "u"; tss_id "TSS4995";
A04	5534514	5535529	1015	+	gene_id "XLOC_004965"; transcript_id "TCONS_00005065"; exon_number "1"; oId "CUFF.495.1"; class_code "u"; tss_id "TSS5016";
A04	6027770	6028174	404	+	gene_id "XLOC_004973"; transcript_id "TCONS_00005073"; exon_number "1"; oId "CUFF.497.1"; class_code "u"; tss_id "TSS5024";
A04	6117073	6117131	58	+	gene_id "XLOC_004976"; transcript_id "TCONS_00005076"; exon_number "1"; oId "CUFF.498.1"; class_code "u"; tss_id "TSS5027";
A04	6117892	6118638	746	+	gene_id "XLOC_004976"; transcript_id "TCONS_00005076"; exon_number "2"; oId "CUFF.498.1"; class_code "u"; tss_id "TSS5027";
A04	6743007	6744775	1768	+	gene_id "XLOC_004988"; transcript_id "TCONS_00005089"; exon_number "1"; oId "CUFF.500.1"; class_code "u"; tss_id "TSS5040";
A04	7843140	7843494	354	+	gene_id "XLOC_005002"; transcript_id "TCONS_00005103"; exon_number "1"; oId "CUFF.504.1"; class_code "u"; tss_id "TSS5054";
A04	7999961	8000003	42	+	gene_id "XLOC_005012"; transcript_id "TCONS_00005113"; exon_number "1"; oId "CUFF.505.1"; class_code "u"; tss_id "TSS5064";
A04	8000313	8000752	439	+	gene_id "XLOC_005012"; transcript_id "TCONS_00005113"; exon_number "2"; oId "CUFF.505.1"; class_code "u"; tss_id "TSS5064";
A04	9512328	9512395	67	+	gene_id "XLOC_005068"; transcript_id "TCONS_00005169"; exon_number "1"; oId "CUFF.510.1"; class_code "u"; tss_id "TSS5120";
A04	9512508	9512579	71	+	gene_id "XLOC_005068"; transcript_id "TCONS_00005169"; exon_number "2"; oId "CUFF.510.1"; class_code "u"; tss_id "TSS5120";
A04	9512668	9512870	202	+	gene_id "XLOC_005068"; transcript_id "TCONS_00005169"; exon_number "3"; oId "CUFF.510.1"; class_code "u"; tss_id "TSS5120";
A04	9632103	9632462	359	+	gene_id "XLOC_005072"; transcript_id "TCONS_00005173"; exon_number "1"; oId "CUFF.512.1"; class_code "u"; tss_id "TSS5124";
A04	9730953	9731355	402	+	gene_id "XLOC_005076"; transcript_id "TCONS_00005177"; exon_number "1"; oId "CUFF.514.1"; class_code "u"; tss_id "TSS5128";
A04	9731460	9731705	245	+	gene_id "XLOC_005077"; transcript_id "TCONS_00005178"; exon_number "1"; oId "CUFF.513.1"; class_code "u"; tss_id "TSS5129";
A04	10968363	10968848	485	+	gene_id "XLOC_005111"; transcript_id "TCONS_00005212"; exon_number "1"; oId "CUFF.516.1"; class_code "u"; tss_id "TSS5163";
A04	13308765	13308984	219	+	gene_id "XLOC_005163"; transcript_id "TCONS_00005267"; exon_number "1"; oId "CUFF.529.1"; class_code "u"; tss_id "TSS5217";
A04	13364407	13364652	245	+	gene_id "XLOC_005164"; transcript_id "TCONS_00005268"; exon_number "1"; oId "CUFF.530.1"; class_code "u"; tss_id "TSS5218";
A04	13440905	13441198	293	+	gene_id "XLOC_005166"; transcript_id "TCONS_00005270"; exon_number "1"; oId "CUFF.531.1"; class_code "u"; tss_id "TSS5220";
A04	13760620	13760983	363	+	gene_id "XLOC_005175"; transcript_id "TCONS_00005279"; exon_number "1"; oId "CUFF.532.1"; class_code "u"; tss_id "TSS5229";
A04	13817465	13817950	485	+	gene_id "XLOC_005181"; transcript_id "TCONS_00005285"; exon_number "1"; oId "CUFF.533.1"; class_code "u"; tss_id "TSS5235";
A04	13819939	13820579	640	+	gene_id "XLOC_005182"; transcript_id "TCONS_00005286"; exon_number "1"; oId "CUFF.534.1"; class_code "u"; tss_id "TSS5236";
A04	13822851	13823314	463	+	gene_id "XLOC_005183"; transcript_id "TCONS_00005287"; exon_number "1"; gene_name "gnl_UG_BnaNoS39270371"; oId "CUFF.535.1"; nearest_ref "gnl_UG_BnaNoS39270371_dup1"; class_code "x"; tss_id "TSS5237";
A04	14173870	14174271	401	+	gene_id "XLOC_005191"; transcript_id "TCONS_00005295"; exon_number "1"; oId "CUFF.536.1"; class_code "u"; tss_id "TSS5245";
A04	14232814	14233042	228	+	gene_id "XLOC_005192"; transcript_id "TCONS_00005296"; exon_number "1"; oId "CUFF.537.1"; class_code "u"; tss_id "TSS5246";
A04	16997645	16997947	302	+	gene_id "XLOC_005266"; transcript_id "TCONS_00005371"; exon_number "1"; oId "CUFF.547.1"; class_code "u"; tss_id "TSS5321";
A04	17103336	17104129	793	+	gene_id "XLOC_005270"; transcript_id "TCONS_00005375"; exon_number "1"; oId "CUFF.549.1"; class_code "u"; tss_id "TSS5325";
A04	17593707	17594014	307	+	gene_id "XLOC_005281"; transcript_id "TCONS_00005386"; exon_number "1"; oId "CUFF.553.1"; class_code "u"; tss_id "TSS5336";
A04	18021075	18021281	206	+	gene_id "XLOC_005296"; transcript_id "TCONS_00005401"; exon_number "1"; oId "CUFF.558.1"; class_code "u"; tss_id "TSS5351";
A04	18021371	18021415	44	+	gene_id "XLOC_005296"; transcript_id "TCONS_00005401"; exon_number "2"; oId "CUFF.558.1"; class_code "u"; tss_id "TSS5351";
A04	18127829	18128335	506	+	gene_id "XLOC_005303"; transcript_id "TCONS_00005408"; exon_number "1"; oId "CUFF.559.1"; class_code "u"; tss_id "TSS5358";
A04	18128425	18128767	342	+	gene_id "XLOC_005303"; transcript_id "TCONS_00005408"; exon_number "2"; oId "CUFF.559.1"; class_code "u"; tss_id "TSS5358";
A04	18956018	18957171	1153	+	gene_id "XLOC_005336"; transcript_id "TCONS_00005441"; exon_number "1"; oId "CUFF.561.1"; class_code "u"; tss_id "TSS5391";
A04	19119584	19120126	542	+	gene_id "XLOC_005339"; transcript_id "TCONS_00005444"; exon_number "1"; oId "CUFF.562.1"; class_code "u"; tss_id "TSS5394";
A04	19249559	19249717	158	+	gene_id "XLOC_005348"; transcript_id "TCONS_00005454"; exon_number "1"; gene_name "gnl_UG_BnaNoS39173499"; oId "CUFF.565.1"; nearest_ref "gnl_UG_BnaNoS39173499_dup1"; class_code "x"; tss_id "TSS5403";
A04	19249893	19250544	651	+	gene_id "XLOC_005348"; transcript_id "TCONS_00005454"; exon_number "2"; gene_name "gnl_UG_BnaNoS39173499"; oId "CUFF.565.1"; nearest_ref "gnl_UG_BnaNoS39173499_dup1"; class_code "x"; tss_id "TSS5403";
A04	296325	296590	265	-	gene_id "XLOC_005362"; transcript_id "TCONS_00005468"; exon_number "1"; oId "CUFF.467.1"; class_code "u"; tss_id "TSS5417";
A04	2546436	2547932	1496	-	gene_id "XLOC_005411"; transcript_id "TCONS_00005519"; exon_number "1"; oId "CUFF.482.1"; class_code "u"; tss_id "TSS5468";
A04	2732289	2732929	640	-	gene_id "XLOC_005413"; transcript_id "TCONS_00005521"; exon_number "1"; oId "CUFF.483.1"; class_code "u"; tss_id "TSS5470";
A04	2735729	2735937	208	-	gene_id "XLOC_005414"; transcript_id "TCONS_00005522"; exon_number "1"; oId "CUFF.484.1"; class_code "u"; tss_id "TSS5471";
A04	2736046	2736082	36	-	gene_id "XLOC_005414"; transcript_id "TCONS_00005522"; exon_number "2"; oId "CUFF.484.1"; class_code "u"; tss_id "TSS5471";
A04	3142626	3142925	299	-	gene_id "XLOC_005426"; transcript_id "TCONS_00005534"; exon_number "1"; oId "CUFF.486.1"; class_code "u"; tss_id "TSS5483";
A04	3450530	3450743	213	-	gene_id "XLOC_005441"; transcript_id "TCONS_00005550"; exon_number "1"; oId "CUFF.488.1"; class_code "u"; tss_id "TSS5499";
A04	3450816	3451161	345	-	gene_id "XLOC_005441"; transcript_id "TCONS_00005550"; exon_number "2"; oId "CUFF.488.1"; class_code "u"; tss_id "TSS5499";
A04	3552891	3553179	288	-	gene_id "XLOC_005444"; transcript_id "TCONS_00005553"; exon_number "1"; oId "CUFF.489.1"; class_code "u"; tss_id "TSS5502";
A04	4543564	4543772	208	-	gene_id "XLOC_005469"; transcript_id "TCONS_00005578"; exon_number "1"; oId "CUFF.491.1"; class_code "u"; tss_id "TSS5527";
A04	4611045	4611077	32	-	gene_id "XLOC_005471"; transcript_id "TCONS_00005580"; exon_number "1"; oId "CUFF.492.1"; class_code "u"; tss_id "TSS5529";
A04	4611210	4611266	56	-	gene_id "XLOC_005471"; transcript_id "TCONS_00005580"; exon_number "2"; oId "CUFF.492.1"; class_code "u"; tss_id "TSS5529";
A04	4611559	4611763	204	-	gene_id "XLOC_005471"; transcript_id "TCONS_00005580"; exon_number "3"; oId "CUFF.492.1"; class_code "u"; tss_id "TSS5529";
A04	4682684	4684357	1673	-	gene_id "XLOC_005474"; transcript_id "TCONS_00005583"; exon_number "1"; oId "CUFF.493.1"; class_code "u"; tss_id "TSS5532";
A04	4773801	4774119	318	-	gene_id "XLOC_005475"; transcript_id "TCONS_00005584"; exon_number "1"; oId "CUFF.494.1"; class_code "u"; tss_id "TSS5533";
A04	5822435	5822931	496	-	gene_id "XLOC_005490"; transcript_id "TCONS_00005599"; exon_number "1"; oId "CUFF.496.1"; class_code "u"; tss_id "TSS5548";
A04	5823789	5824563	774	-	gene_id "XLOC_005490"; transcript_id "TCONS_00005599"; exon_number "2"; oId "CUFF.496.1"; class_code "u"; tss_id "TSS5548";
A04	5824649	5824755	106	-	gene_id "XLOC_005490"; transcript_id "TCONS_00005599"; exon_number "3"; oId "CUFF.496.1"; class_code "u"; tss_id "TSS5548";
A04	5824893	5825014	121	-	gene_id "XLOC_005490"; transcript_id "TCONS_00005599"; exon_number "4"; oId "CUFF.496.1"; class_code "u"; tss_id "TSS5548";
A04	6857590	6857881	291	-	gene_id "XLOC_005505"; transcript_id "TCONS_00005614"; exon_number "1"; oId "CUFF.501.1"; class_code "u"; tss_id "TSS5563";
A04	7025144	7025394	250	-	gene_id "XLOC_005507"; transcript_id "TCONS_00005616"; exon_number "1"; oId "CUFF.502.1"; class_code "u"; tss_id "TSS5565";
A04	9148137	9148587	450	-	gene_id "XLOC_005567"; transcript_id "TCONS_00005677"; exon_number "1"; oId "CUFF.507.1"; class_code "u"; tss_id "TSS5626";
A04	9148737	9149159	422	-	gene_id "XLOC_005568"; transcript_id "TCONS_00005678"; exon_number "1"; oId "CUFF.508.1"; class_code "u"; tss_id "TSS5627";
A04	9497835	9498375	540	-	gene_id "XLOC_005575"; transcript_id "TCONS_00005685"; exon_number "1"; oId "CUFF.509.1"; class_code "u"; tss_id "TSS5634";
A04	9513209	9513468	259	-	gene_id "XLOC_005576"; transcript_id "TCONS_00005686"; exon_number "1"; oId "CUFF.511.1"; class_code "u"; tss_id "TSS5635";
A04	9513556	9513597	41	-	gene_id "XLOC_005576"; transcript_id "TCONS_00005686"; exon_number "2"; oId "CUFF.511.1"; class_code "u"; tss_id "TSS5635";
A04	10952673	10952843	170	-	gene_id "XLOC_005616"; transcript_id "TCONS_00005727"; exon_number "1"; oId "CUFF.517.1"; class_code "u"; tss_id "TSS5676";
A04	10953041	10953245	204	-	gene_id "XLOC_005616"; transcript_id "TCONS_00005727"; exon_number "2"; oId "CUFF.517.1"; class_code "u"; tss_id "TSS5676";
A04	10974319	10974567	248	-	gene_id "XLOC_005618"; transcript_id "TCONS_00005729"; exon_number "1"; oId "CUFF.518.1"; class_code "u"; tss_id "TSS5678";
A04	11351476	11351944	468	-	gene_id "XLOC_005637"; transcript_id "TCONS_00005750"; exon_number "1"; oId "CUFF.521.1"; class_code "u"; tss_id "TSS5698";
A04	12625986	12627327	1341	-	gene_id "XLOC_005678"; transcript_id "TCONS_00005792"; exon_number "1"; oId "CUFF.524.1"; class_code "u"; tss_id "TSS5740";
A04	12724028	12724492	464	-	gene_id "XLOC_005682"; transcript_id "TCONS_00005796"; exon_number "1"; oId "CUFF.525.1"; class_code "u"; tss_id "TSS5744";
A04	12903920	12904196	276	-	gene_id "XLOC_005690"; transcript_id "TCONS_00005804"; exon_number "1"; oId "CUFF.526.1"; class_code "u"; tss_id "TSS5752";
A04	12904721	12904940	219	-	gene_id "XLOC_005690"; transcript_id "TCONS_00005804"; exon_number "2"; oId "CUFF.526.1"; class_code "u"; tss_id "TSS5752";
A04	13116244	13116473	229	-	gene_id "XLOC_005695"; transcript_id "TCONS_00005809"; exon_number "1"; oId "CUFF.528.1"; class_code "u"; tss_id "TSS5757";
A04	14724736	14725192	456	-	gene_id "XLOC_005740"; transcript_id "TCONS_00005854"; exon_number "1"; oId "CUFF.539.1"; class_code "u"; tss_id "TSS5802";
A04	16006269	16006277	8	-	gene_id "XLOC_005776"; transcript_id "TCONS_00005891"; exon_number "1"; oId "CUFF.540.1"; class_code "u"; tss_id "TSS5838";
A04	16006368	16006719	351	-	gene_id "XLOC_005776"; transcript_id "TCONS_00005891"; exon_number "2"; oId "CUFF.540.1"; class_code "u"; tss_id "TSS5838";
A04	16009599	16010013	414	-	gene_id "XLOC_005777"; transcript_id "TCONS_00005892"; exon_number "1"; oId "CUFF.541.1"; class_code "u"; tss_id "TSS5839";
A04	16161561	16162373	812	-	gene_id "XLOC_005784"; transcript_id "TCONS_00005900"; exon_number "1"; oId "CUFF.543.1"; class_code "u"; tss_id "TSS5847";
A04	16162753	16163200	447	-	gene_id "XLOC_005785"; transcript_id "TCONS_00005901"; exon_number "1"; oId "CUFF.544.1"; class_code "u"; tss_id "TSS5848";
A04	16433313	16433956	643	-	gene_id "XLOC_005799"; transcript_id "TCONS_00005915"; exon_number "1"; oId "CUFF.545.1"; class_code "u"; tss_id "TSS5862";
A04	16518749	16519629	880	-	gene_id "XLOC_005801"; transcript_id "TCONS_00005917"; exon_number "1"; oId "CUFF.546.1"; class_code "u"; tss_id "TSS5864";
A04	17071245	17071484	239	-	gene_id "XLOC_005810"; transcript_id "TCONS_00005926"; exon_number "1"; oId "CUFF.548.1"; class_code "u"; tss_id "TSS5873";
A04	17210628	17210904	276	-	gene_id "XLOC_005812"; transcript_id "TCONS_00005928"; exon_number "1"; oId "CUFF.550.1"; class_code "u"; tss_id "TSS5875";
A04	17383952	17384040	88	-	gene_id "XLOC_005821"; transcript_id "TCONS_00005938"; exon_number "1"; oId "CUFF.552.1"; class_code "u"; tss_id "TSS5884";
A04	17384163	17384274	111	-	gene_id "XLOC_005821"; transcript_id "TCONS_00005938"; exon_number "2"; oId "CUFF.552.1"; class_code "u"; tss_id "TSS5884";
A04	17637562	17637820	258	-	gene_id "XLOC_005832"; transcript_id "TCONS_00005949"; exon_number "1"; oId "CUFF.554.1"; class_code "u"; tss_id "TSS5895";
A04	17638280	17638457	177	-	gene_id "XLOC_005832"; transcript_id "TCONS_00005949"; exon_number "2"; oId "CUFF.554.1"; class_code "u"; tss_id "TSS5895";
A04	17638530	17638645	115	-	gene_id "XLOC_005832"; transcript_id "TCONS_00005949"; exon_number "3"; oId "CUFF.554.1"; class_code "u"; tss_id "TSS5895";
A04	17946597	17947028	431	-	gene_id "XLOC_005845"; transcript_id "TCONS_00005963"; exon_number "1"; oId "CUFF.557.1"; class_code "u"; tss_id "TSS5909";
A04	17977995	17978334	339	-	gene_id "XLOC_005847"; transcript_id "TCONS_00005965"; exon_number "1"; oId "CUFF.556.1"; class_code "u"; tss_id "TSS5911";
A04	17978421	17978462	41	-	gene_id "XLOC_005847"; transcript_id "TCONS_00005965"; exon_number "2"; oId "CUFF.556.1"; class_code "u"; tss_id "TSS5911";
A04	18777964	18778394	430	-	gene_id "XLOC_005875"; transcript_id "TCONS_00005993"; exon_number "1"; gene_name "gnl_UG_BnaNoS39003221"; oId "CUFF.560.1"; nearest_ref "gnl_UG_BnaNoS39003221_dup1"; class_code "x"; tss_id "TSS5939";
A04	19131870	19132568	698	-	gene_id "XLOC_005885"; transcript_id "TCONS_00006003"; exon_number "1"; oId "CUFF.563.1"; class_code "u"; tss_id "TSS5949";
A05	493071	494510	1439	+	gene_id "XLOC_005935"; transcript_id "TCONS_00006055"; exon_number "1"; gene_name "gnl_UG_BnaNoS39225062"; oId "CUFF.584.2"; nearest_ref "gnl_UG_BnaNoS39225062_dup1"; class_code "o"; tss_id "TSS6000";
A05	1072147	1072393	246	+	gene_id "XLOC_005953"; transcript_id "TCONS_00006073"; exon_number "1"; oId "CUFF.588.1"; class_code "u"; tss_id "TSS6018";
A05	1243517	1243966	449	+	gene_id "XLOC_005960"; transcript_id "TCONS_00006080"; exon_number "1"; oId "CUFF.590.1"; class_code "u"; tss_id "TSS6025";
A05	1654355	1654688	333	+	gene_id "XLOC_005977"; transcript_id "TCONS_00006098"; exon_number "1"; oId "CUFF.594.1"; class_code "u"; tss_id "TSS6043";
A05	2606348	2606661	313	+	gene_id "XLOC_006009"; transcript_id "TCONS_00006131"; exon_number "1"; oId "CUFF.600.1"; class_code "u"; tss_id "TSS6076";
A05	3040948	3041202	254	+	gene_id "XLOC_006029"; transcript_id "TCONS_00006151"; exon_number "1"; oId "CUFF.602.1"; class_code "u"; tss_id "TSS6096";
A05	4043027	4043055	28	+	gene_id "XLOC_006051"; transcript_id "TCONS_00006173"; exon_number "1"; oId "CUFF.607.1"; class_code "u"; tss_id "TSS6118";
A05	4043161	4043584	423	+	gene_id "XLOC_006051"; transcript_id "TCONS_00006173"; exon_number "2"; oId "CUFF.607.1"; class_code "u"; tss_id "TSS6118";
A05	4954878	4955369	491	+	gene_id "XLOC_006080"; transcript_id "TCONS_00006203"; exon_number "1"; oId "CUFF.612.1"; class_code "u"; tss_id "TSS6147";
A05	5426818	5427200	382	+	gene_id "XLOC_006102"; transcript_id "TCONS_00006225"; exon_number "1"; oId "CUFF.613.1"; class_code "u"; tss_id "TSS6169";
A05	5613883	5613962	79	+	gene_id "XLOC_006106"; transcript_id "TCONS_00006229"; exon_number "1"; oId "CUFF.614.1"; class_code "u"; tss_id "TSS6173";
A05	5614560	5614655	95	+	gene_id "XLOC_006106"; transcript_id "TCONS_00006229"; exon_number "2"; oId "CUFF.614.1"; class_code "u"; tss_id "TSS6173";
A05	5615430	5615581	151	+	gene_id "XLOC_006106"; transcript_id "TCONS_00006229"; exon_number "3"; oId "CUFF.614.1"; class_code "u"; tss_id "TSS6173";
A05	5616618	5616705	87	+	gene_id "XLOC_006106"; transcript_id "TCONS_00006229"; exon_number "4"; oId "CUFF.614.1"; class_code "u"; tss_id "TSS6173";
A05	5617535	5617771	236	+	gene_id "XLOC_006106"; transcript_id "TCONS_00006229"; exon_number "5"; oId "CUFF.614.1"; class_code "u"; tss_id "TSS6173";
A05	5618718	5619066	348	+	gene_id "XLOC_006107"; transcript_id "TCONS_00006230"; exon_number "1"; oId "CUFF.615.1"; class_code "u"; tss_id "TSS6174";
A05	6708648	6709162	514	+	gene_id "XLOC_006138"; transcript_id "TCONS_00006262"; exon_number "1"; oId "CUFF.618.1"; class_code "u"; tss_id "TSS6205";
A05	7079414	7080002	588	+	gene_id "XLOC_006146"; transcript_id "TCONS_00006270"; exon_number "1"; oId "CUFF.622.1"; class_code "u"; tss_id "TSS6213";
A05	7890834	7891220	386	+	gene_id "XLOC_006174"; transcript_id "TCONS_00006299"; exon_number "1"; oId "CUFF.626.1"; class_code "u"; tss_id "TSS6242";
A05	7891292	7891551	259	+	gene_id "XLOC_006175"; transcript_id "TCONS_00006300"; exon_number "1"; oId "CUFF.627.1"; class_code "u"; tss_id "TSS6243";
A05	9393780	9394536	756	+	gene_id "XLOC_006203"; transcript_id "TCONS_00006329"; exon_number "1"; oId "CUFF.635.1"; class_code "u"; tss_id "TSS6271";
A05	9970380	9970629	249	+	gene_id "XLOC_006211"; transcript_id "TCONS_00006338"; exon_number "1"; oId "CUFF.637.1"; class_code "u"; tss_id "TSS6279";
A05	10892763	10892892	129	+	gene_id "XLOC_006225"; transcript_id "TCONS_00006352"; exon_number "1"; oId "CUFF.638.1"; class_code "u"; tss_id "TSS6293";
A05	10892978	10893393	415	+	gene_id "XLOC_006225"; transcript_id "TCONS_00006352"; exon_number "2"; oId "CUFF.638.1"; class_code "u"; tss_id "TSS6293";
A05	14695886	14696287	401	+	gene_id "XLOC_006266"; transcript_id "TCONS_00006394"; exon_number "1"; gene_name "gnl_UG_BnaNoS37281028"; oId "CUFF.645.1"; nearest_ref "gnl_UG_BnaNoS37281028_dup1"; class_code "j"; tss_id "TSS6334";
A05	14696513	14697396	883	+	gene_id "XLOC_006266"; transcript_id "TCONS_00006394"; exon_number "2"; gene_name "gnl_UG_BnaNoS37281028"; oId "CUFF.645.1"; nearest_ref "gnl_UG_BnaNoS37281028_dup1"; class_code "j"; tss_id "TSS6334";
A05	15623994	15624211	217	+	gene_id "XLOC_006280"; transcript_id "TCONS_00006409"; exon_number "1"; oId "CUFF.649.1"; class_code "u"; tss_id "TSS6349";
A05	16658005	16658480	475	+	gene_id "XLOC_006291"; transcript_id "TCONS_00006420"; exon_number "1"; oId "CUFF.651.1"; class_code "u"; tss_id "TSS6360";
A05	17401103	17402079	976	+	gene_id "XLOC_006308"; transcript_id "TCONS_00006437"; exon_number "1"; gene_name "gnl_UG_BnaNoS39241938"; oId "CUFF.656.1"; nearest_ref "gnl_UG_BnaNoS39241938_dup1"; class_code "x"; tss_id "TSS6377";
A05	17411255	17411531	276	+	gene_id "XLOC_006309"; transcript_id "TCONS_00006438"; exon_number "1"; oId "CUFF.658.1"; class_code "u"; tss_id "TSS6378";
A05	18363466	18363646	180	+	gene_id "XLOC_006333"; transcript_id "TCONS_00006463"; exon_number "1"; oId "CUFF.661.1"; class_code "u"; tss_id "TSS6403";
A05	18363819	18363900	81	+	gene_id "XLOC_006333"; transcript_id "TCONS_00006463"; exon_number "2"; oId "CUFF.661.1"; class_code "u"; tss_id "TSS6403";
A05	18364212	18364252	40	+	gene_id "XLOC_006333"; transcript_id "TCONS_00006463"; exon_number "3"; oId "CUFF.661.1"; class_code "u"; tss_id "TSS6403";
A05	18364337	18364573	236	+	gene_id "XLOC_006333"; transcript_id "TCONS_00006463"; exon_number "4"; oId "CUFF.661.1"; class_code "u"; tss_id "TSS6403";
A05	18481324	18481333	9	+	gene_id "XLOC_006338"; transcript_id "TCONS_00006468"; exon_number "1"; oId "CUFF.663.1"; class_code "u"; tss_id "TSS6408";
A05	18481429	18481703	274	+	gene_id "XLOC_006338"; transcript_id "TCONS_00006468"; exon_number "2"; oId "CUFF.663.1"; class_code "u"; tss_id "TSS6408";
A05	19156309	19156511	202	+	gene_id "XLOC_006363"; transcript_id "TCONS_00006493"; exon_number "1"; oId "CUFF.665.1"; class_code "u"; tss_id "TSS6433";
A05	19704972	19705749	777	+	gene_id "XLOC_006370"; transcript_id "TCONS_00006500"; exon_number "1"; oId "CUFF.667.1"; class_code "u"; tss_id "TSS6440";
A05	19913651	19913826	175	+	gene_id "XLOC_006376"; transcript_id "TCONS_00006507"; exon_number "1"; gene_name "gnl_UG_BnaNoS37276641"; oId "CUFF.671.2"; nearest_ref "gnl_UG_BnaNoS37276641_dup1"; class_code "j"; tss_id "TSS6446";
A05	19914399	19914477	78	+	gene_id "XLOC_006376"; transcript_id "TCONS_00006507"; exon_number "2"; gene_name "gnl_UG_BnaNoS37276641"; oId "CUFF.671.2"; nearest_ref "gnl_UG_BnaNoS37276641_dup1"; class_code "j"; tss_id "TSS6446";
A05	19916132	19916333	201	+	gene_id "XLOC_006376"; transcript_id "TCONS_00006507"; exon_number "3"; gene_name "gnl_UG_BnaNoS37276641"; oId "CUFF.671.2"; nearest_ref "gnl_UG_BnaNoS37276641_dup1"; class_code "j"; tss_id "TSS6446";
A05	19913651	19913812	161	+	gene_id "XLOC_006376"; transcript_id "TCONS_00006506"; exon_number "1"; gene_name "gnl_UG_BnaNoS37276641"; oId "CUFF.671.1"; nearest_ref "gnl_UG_BnaNoS37276641_dup1"; class_code "j"; tss_id "TSS6446";
A05	19914399	19914477	78	+	gene_id "XLOC_006376"; transcript_id "TCONS_00006506"; exon_number "2"; gene_name "gnl_UG_BnaNoS37276641"; oId "CUFF.671.1"; nearest_ref "gnl_UG_BnaNoS37276641_dup1"; class_code "j"; tss_id "TSS6446";
A05	19916132	19916333	201	+	gene_id "XLOC_006376"; transcript_id "TCONS_00006506"; exon_number "3"; gene_name "gnl_UG_BnaNoS37276641"; oId "CUFF.671.1"; nearest_ref "gnl_UG_BnaNoS37276641_dup1"; class_code "j"; tss_id "TSS6446";
A05	19913657	19913784	127	+	gene_id "XLOC_006376"; transcript_id "TCONS_00006508"; exon_number "1"; gene_name "gnl_UG_BnaNoS37276641"; oId "CUFF.671.3"; nearest_ref "gnl_UG_BnaNoS37276641_dup1"; class_code "j"; tss_id "TSS6446";
A05	19914399	19914477	78	+	gene_id "XLOC_006376"; transcript_id "TCONS_00006508"; exon_number "2"; gene_name "gnl_UG_BnaNoS37276641"; oId "CUFF.671.3"; nearest_ref "gnl_UG_BnaNoS37276641_dup1"; class_code "j"; tss_id "TSS6446";
A05	19916132	19916333	201	+	gene_id "XLOC_006376"; transcript_id "TCONS_00006508"; exon_number "3"; gene_name "gnl_UG_BnaNoS37276641"; oId "CUFF.671.3"; nearest_ref "gnl_UG_BnaNoS37276641_dup1"; class_code "j"; tss_id "TSS6446";
A05	20034953	20035115	162	+	gene_id "XLOC_006381"; transcript_id "TCONS_00006514"; exon_number "1"; oId "CUFF.673.1"; class_code "u"; tss_id "TSS6452";
A05	20035228	20035388	160	+	gene_id "XLOC_006381"; transcript_id "TCONS_00006514"; exon_number "2"; oId "CUFF.673.1"; class_code "u"; tss_id "TSS6452";
A05	20371385	20371736	351	+	gene_id "XLOC_006394"; transcript_id "TCONS_00006527"; exon_number "1"; oId "CUFF.676.1"; class_code "u"; tss_id "TSS6465";
A05	21003890	21004147	257	+	gene_id "XLOC_006413"; transcript_id "TCONS_00006547"; exon_number "1"; oId "CUFF.680.1"; class_code "u"; tss_id "TSS6485";
A05	21151594	21151981	387	+	gene_id "XLOC_006417"; transcript_id "TCONS_00006551"; exon_number "1"; oId "CUFF.681.1"; class_code "u"; tss_id "TSS6489";
A05	21270836	21271332	496	+	gene_id "XLOC_006421"; transcript_id "TCONS_00006555"; exon_number "1"; oId "CUFF.682.1"; class_code "u"; tss_id "TSS6493";
A05	21402825	21402870	45	+	gene_id "XLOC_006426"; transcript_id "TCONS_00006560"; exon_number "1"; gene_name "gnl_UG_BnaNoS39273717"; oId "CUFF.684.1"; nearest_ref "gnl_UG_BnaNoS39273717_dup1"; class_code "o"; tss_id "TSS6498";
A05	21403749	21404127	378	+	gene_id "XLOC_006426"; transcript_id "TCONS_00006560"; exon_number "2"; gene_name "gnl_UG_BnaNoS39273717"; oId "CUFF.684.1"; nearest_ref "gnl_UG_BnaNoS39273717_dup1"; class_code "o"; tss_id "TSS6498";
A05	21644876	21645961	1085	+	gene_id "XLOC_006433"; transcript_id "TCONS_00006568"; exon_number "1"; oId "CUFF.686.1"; class_code "u"; tss_id "TSS6506";
A05	21837984	21838022	38	+	gene_id "XLOC_006437"; transcript_id "TCONS_00006572"; exon_number "1"; oId "CUFF.688.1"; class_code "u"; tss_id "TSS6510";
A05	21838260	21838528	268	+	gene_id "XLOC_006437"; transcript_id "TCONS_00006572"; exon_number "2"; oId "CUFF.688.1"; class_code "u"; tss_id "TSS6510";
A05	23141819	23141868	49	+	gene_id "XLOC_006511"; transcript_id "TCONS_00006648"; exon_number "1"; oId "CUFF.693.1"; class_code "u"; tss_id "TSS6585";
A05	23141956	23142342	386	+	gene_id "XLOC_006511"; transcript_id "TCONS_00006648"; exon_number "2"; oId "CUFF.693.1"; class_code "u"; tss_id "TSS6585";
A05	23287135	23287177	42	+	gene_id "XLOC_006522"; transcript_id "TCONS_00006659"; exon_number "1"; oId "CUFF.694.1"; class_code "u"; tss_id "TSS6596";
A05	23287690	23287956	266	+	gene_id "XLOC_006522"; transcript_id "TCONS_00006659"; exon_number "2"; oId "CUFF.694.1"; class_code "u"; tss_id "TSS6596";
A05	23449193	23449380	187	+	gene_id "XLOC_006533"; transcript_id "TCONS_00006670"; exon_number "1"; oId "CUFF.696.1"; class_code "u"; tss_id "TSS6607";
A05	23449723	23449736	13	+	gene_id "XLOC_006533"; transcript_id "TCONS_00006670"; exon_number "2"; oId "CUFF.696.1"; class_code "u"; tss_id "TSS6607";
A05	24504763	24505720	957	+	gene_id "XLOC_006595"; transcript_id "TCONS_00006735"; exon_number "1"; oId "CUFF.706.1"; class_code "u"; tss_id "TSS6672";
A05	24570496	24570722	226	+	gene_id "XLOC_006601"; transcript_id "TCONS_00006741"; exon_number "1"; oId "CUFF.707.1"; class_code "u"; tss_id "TSS6678";
A05	24737220	24737443	223	+	gene_id "XLOC_006607"; transcript_id "TCONS_00006747"; exon_number "1"; oId "CUFF.709.1"; class_code "u"; tss_id "TSS6684";
A05	25035495	25035947	452	+	gene_id "XLOC_006631"; transcript_id "TCONS_00006773"; exon_number "1"; oId "CUFF.713.1"; class_code "u"; tss_id "TSS6708";
A05	265858	266545	687	-	gene_id "XLOC_006674"; transcript_id "TCONS_00006817"; exon_number "1"; oId "CUFF.568.1"; class_code "u"; tss_id "TSS6752";
A05	565739	567359	1620	-	gene_id "XLOC_006690"; transcript_id "TCONS_00006833"; exon_number "1"; oId "CUFF.585.1"; class_code "u"; tss_id "TSS6768";
A05	700904	700967	63	-	gene_id "XLOC_006695"; transcript_id "TCONS_00006838"; exon_number "1"; oId "CUFF.586.1"; class_code "u"; tss_id "TSS6773";
A05	701720	702043	323	-	gene_id "XLOC_006695"; transcript_id "TCONS_00006838"; exon_number "2"; oId "CUFF.586.1"; class_code "u"; tss_id "TSS6773";
A05	1648960	1649484	524	-	gene_id "XLOC_006728"; transcript_id "TCONS_00006874"; exon_number "1"; oId "CUFF.593.1"; class_code "u"; tss_id "TSS6808";
A05	1691999	1692467	468	-	gene_id "XLOC_006729"; transcript_id "TCONS_00006875"; exon_number "1"; oId "CUFF.595.1"; class_code "u"; tss_id "TSS6809";
A05	2469437	2469791	354	-	gene_id "XLOC_006756"; transcript_id "TCONS_00006903"; exon_number "1"; oId "CUFF.598.1"; class_code "u"; tss_id "TSS6836";
A05	2539514	2540054	540	-	gene_id "XLOC_006758"; transcript_id "TCONS_00006905"; exon_number "1"; oId "CUFF.599.1"; class_code "u"; tss_id "TSS6838";
A05	3126492	3126718	226	-	gene_id "XLOC_006784"; transcript_id "TCONS_00006932"; exon_number "1"; oId "CUFF.603.1"; class_code "u"; tss_id "TSS6864";
A05	3126813	3127006	193	-	gene_id "XLOC_006784"; transcript_id "TCONS_00006932"; exon_number "2"; oId "CUFF.603.1"; class_code "u"; tss_id "TSS6864";
A05	3366983	3367239	256	-	gene_id "XLOC_006789"; transcript_id "TCONS_00006937"; exon_number "1"; oId "CUFF.604.1"; class_code "u"; tss_id "TSS6869";
A05	3684971	3685331	360	-	gene_id "XLOC_006797"; transcript_id "TCONS_00006945"; exon_number "1"; oId "CUFF.605.1"; class_code "u"; tss_id "TSS6877";
A05	3885015	3885091	76	-	gene_id "XLOC_006804"; transcript_id "TCONS_00006952"; exon_number "1"; oId "CUFF.606.1"; class_code "u"; tss_id "TSS6884";
A05	3885458	3885556	98	-	gene_id "XLOC_006804"; transcript_id "TCONS_00006952"; exon_number "2"; oId "CUFF.606.1"; class_code "u"; tss_id "TSS6884";
A05	3885858	3886182	324	-	gene_id "XLOC_006804"; transcript_id "TCONS_00006952"; exon_number "3"; oId "CUFF.606.1"; class_code "u"; tss_id "TSS6884";
A05	4616798	4617100	302	-	gene_id "XLOC_006821"; transcript_id "TCONS_00006969"; exon_number "1"; gene_name "gnl_UG_BnaNoS39244327"; oId "CUFF.609.1"; nearest_ref "gnl_UG_BnaNoS39244327_dup1"; class_code "o"; tss_id "TSS6901";
A05	4617745	4617960	215	-	gene_id "XLOC_006822"; transcript_id "TCONS_00006970"; exon_number "1"; oId "CUFF.610.1"; class_code "u"; tss_id "TSS6902";
A05	5834481	5834510	29	-	gene_id "XLOC_006843"; transcript_id "TCONS_00006992"; exon_number "1"; oId "CUFF.616.1"; class_code "u"; tss_id "TSS6924";
A05	5835056	5835315	259	-	gene_id "XLOC_006843"; transcript_id "TCONS_00006992"; exon_number "2"; oId "CUFF.616.1"; class_code "u"; tss_id "TSS6924";
A05	6614098	6614849	751	-	gene_id "XLOC_006863"; transcript_id "TCONS_00007012"; exon_number "1"; oId "CUFF.619.1"; class_code "u"; tss_id "TSS6944";
A05	6887500	6888036	536	-	gene_id "XLOC_006868"; transcript_id "TCONS_00007017"; exon_number "1"; oId "CUFF.620.1"; class_code "u"; tss_id "TSS6949";
A05	7360877	7361220	343	-	gene_id "XLOC_006874"; transcript_id "TCONS_00007023"; exon_number "1"; oId "CUFF.624.1"; class_code "u"; tss_id "TSS6955";
A05	7361310	7361353	43	-	gene_id "XLOC_006874"; transcript_id "TCONS_00007023"; exon_number "2"; oId "CUFF.624.1"; class_code "u"; tss_id "TSS6955";
A05	7361509	7361713	204	-	gene_id "XLOC_006874"; transcript_id "TCONS_00007023"; exon_number "3"; oId "CUFF.624.1"; class_code "u"; tss_id "TSS6955";
A05	7825465	7826301	836	-	gene_id "XLOC_006882"; transcript_id "TCONS_00007031"; exon_number "1"; oId "CUFF.625.1"; class_code "u"; tss_id "TSS6963";
A05	8208207	8208419	212	-	gene_id "XLOC_006893"; transcript_id "TCONS_00007043"; exon_number "1"; oId "CUFF.630.1"; class_code "u"; tss_id "TSS6975";
A05	8430455	8431158	703	-	gene_id "XLOC_006901"; transcript_id "TCONS_00007051"; exon_number "1"; oId "CUFF.631.1"; class_code "u"; tss_id "TSS6983";
A05	8759880	8760403	523	-	gene_id "XLOC_006914"; transcript_id "TCONS_00007064"; exon_number "1"; oId "CUFF.632.1"; class_code "u"; tss_id "TSS6996";
A05	8771608	8772130	522	-	gene_id "XLOC_006915"; transcript_id "TCONS_00007065"; exon_number "1"; oId "CUFF.633.1"; class_code "u"; tss_id "TSS6997";
A05	9029258	9030059	801	-	gene_id "XLOC_006924"; transcript_id "TCONS_00007074"; exon_number "1"; oId "CUFF.634.1"; class_code "u"; tss_id "TSS7006";
A05	11274763	11274969	206	-	gene_id "XLOC_006951"; transcript_id "TCONS_00007101"; exon_number "1"; oId "CUFF.639.1"; class_code "u"; tss_id "TSS7033";
A05	11279820	11280320	500	-	gene_id "XLOC_006952"; transcript_id "TCONS_00007102"; exon_number "1"; oId "CUFF.640.1"; class_code "u"; tss_id "TSS7034";
A05	12478319	12478625	306	-	gene_id "XLOC_006972"; transcript_id "TCONS_00007123"; exon_number "1"; oId "CUFF.641.1"; class_code "u"; tss_id "TSS7054";
A05	14939742	14940292	550	-	gene_id "XLOC_006995"; transcript_id "TCONS_00007147"; exon_number "1"; oId "CUFF.646.1"; class_code "u"; tss_id "TSS7077";
A05	14940370	14940656	286	-	gene_id "XLOC_006996"; transcript_id "TCONS_00007148"; exon_number "1"; oId "CUFF.647.1"; class_code "u"; tss_id "TSS7078";
A05	14940749	14940855	106	-	gene_id "XLOC_006996"; transcript_id "TCONS_00007148"; exon_number "2"; oId "CUFF.647.1"; class_code "u"; tss_id "TSS7078";
A05	16408618	16408849	231	-	gene_id "XLOC_007022"; transcript_id "TCONS_00007174"; exon_number "1"; oId "CUFF.650.1"; class_code "u"; tss_id "TSS7104";
A05	16813657	16814076	419	-	gene_id "XLOC_007032"; transcript_id "TCONS_00007184"; exon_number "1"; oId "CUFF.652.1"; class_code "u"; tss_id "TSS7114";
A05	16814135	16814602	467	-	gene_id "XLOC_007033"; transcript_id "TCONS_00007185"; exon_number "1"; oId "CUFF.653.1"; class_code "u"; tss_id "TSS7115";
A05	16939369	16939605	236	-	gene_id "XLOC_007035"; transcript_id "TCONS_00007187"; exon_number "1"; oId "CUFF.655.1"; class_code "u"; tss_id "TSS7117";
A05	17411205	17411672	467	-	gene_id "XLOC_007043"; transcript_id "TCONS_00007195"; exon_number "1"; oId "CUFF.657.1"; class_code "u"; tss_id "TSS7125";
A05	18072183	18072224	41	-	gene_id "XLOC_007058"; transcript_id "TCONS_00007210"; exon_number "1"; oId "CUFF.660.1"; class_code "u"; tss_id "TSS7140";
A05	18072436	18072733	297	-	gene_id "XLOC_007058"; transcript_id "TCONS_00007210"; exon_number "2"; oId "CUFF.660.1"; class_code "u"; tss_id "TSS7140";
A05	19649693	19649938	245	-	gene_id "XLOC_007105"; transcript_id "TCONS_00007258"; exon_number "1"; oId "CUFF.666.1"; class_code "u"; tss_id "TSS7187";
A05	19650045	19650081	36	-	gene_id "XLOC_007105"; transcript_id "TCONS_00007258"; exon_number "2"; oId "CUFF.666.1"; class_code "u"; tss_id "TSS7187";
A05	19848880	19849500	620	-	gene_id "XLOC_007109"; transcript_id "TCONS_00007262"; exon_number "1"; gene_name "gnl_UG_BnaNoS39249064"; oId "CUFF.668.1"; nearest_ref "gnl_UG_BnaNoS39249064_dup1"; class_code "o"; tss_id "TSS7191";
A05	19849633	19849976	343	-	gene_id "XLOC_007109"; transcript_id "TCONS_00007262"; exon_number "2"; gene_name "gnl_UG_BnaNoS39249064"; oId "CUFF.668.1"; nearest_ref "gnl_UG_BnaNoS39249064_dup1"; class_code "o"; tss_id "TSS7191";
A05	19856286	19856669	383	-	gene_id "XLOC_007110"; transcript_id "TCONS_00007264"; exon_number "1"; oId "CUFF.669.1"; class_code "u"; tss_id "TSS7193";
A05	19857256	19857348	92	-	gene_id "XLOC_007110"; transcript_id "TCONS_00007264"; exon_number "2"; oId "CUFF.669.1"; class_code "u"; tss_id "TSS7193";
A05	19900993	19901363	370	-	gene_id "XLOC_007113"; transcript_id "TCONS_00007267"; exon_number "1"; oId "CUFF.670.2"; class_code "u"; tss_id "TSS7196";
A05	19901441	19902232	791	-	gene_id "XLOC_007113"; transcript_id "TCONS_00007267"; exon_number "2"; oId "CUFF.670.2"; class_code "u"; tss_id "TSS7196";
A05	19900993	19901363	370	-	gene_id "XLOC_007113"; transcript_id "TCONS_00007268"; exon_number "1"; oId "CUFF.670.4"; class_code "u"; tss_id "TSS7197";
A05	19901441	19901538	97	-	gene_id "XLOC_007113"; transcript_id "TCONS_00007268"; exon_number "2"; oId "CUFF.670.4"; class_code "u"; tss_id "TSS7197";
A05	19901804	19901889	85	-	gene_id "XLOC_007113"; transcript_id "TCONS_00007268"; exon_number "3"; oId "CUFF.670.4"; class_code "u"; tss_id "TSS7197";
A05	19902004	19902681	677	-	gene_id "XLOC_007113"; transcript_id "TCONS_00007268"; exon_number "4"; oId "CUFF.670.4"; class_code "u"; tss_id "TSS7197";
A05	19900993	19901363	370	-	gene_id "XLOC_007113"; transcript_id "TCONS_00007269"; exon_number "1"; oId "CUFF.670.3"; class_code "u"; tss_id "TSS7197";
A05	19901441	19901538	97	-	gene_id "XLOC_007113"; transcript_id "TCONS_00007269"; exon_number "2"; oId "CUFF.670.3"; class_code "u"; tss_id "TSS7197";
A05	19901803	19902687	884	-	gene_id "XLOC_007113"; transcript_id "TCONS_00007269"; exon_number "3"; oId "CUFF.670.3"; class_code "u"; tss_id "TSS7197";
A05	19900993	19901363	370	-	gene_id "XLOC_007113"; transcript_id "TCONS_00007270"; exon_number "1"; oId "CUFF.670.1"; class_code "u"; tss_id "TSS7197";
A05	19901804	19902693	889	-	gene_id "XLOC_007113"; transcript_id "TCONS_00007270"; exon_number "2"; oId "CUFF.670.1"; class_code "u"; tss_id "TSS7197";
A05	20173551	20174375	824	-	gene_id "XLOC_007119"; transcript_id "TCONS_00007277"; exon_number "1"; oId "CUFF.674.1"; class_code "u"; tss_id "TSS7204";
A05	20437771	20438007	236	-	gene_id "XLOC_007126"; transcript_id "TCONS_00007284"; exon_number "1"; oId "CUFF.675.1"; class_code "u"; tss_id "TSS7211";
A05	20438287	20438645	358	-	gene_id "XLOC_007126"; transcript_id "TCONS_00007284"; exon_number "2"; oId "CUFF.675.1"; class_code "u"; tss_id "TSS7211";
A05	20470263	20470297	34	-	gene_id "XLOC_007127"; transcript_id "TCONS_00007285"; exon_number "1"; oId "CUFF.677.1"; class_code "u"; tss_id "TSS7212";
A05	20470434	20470650	216	-	gene_id "XLOC_007127"; transcript_id "TCONS_00007285"; exon_number "2"; oId "CUFF.677.1"; class_code "u"; tss_id "TSS7212";
A05	20470811	20470847	36	-	gene_id "XLOC_007127"; transcript_id "TCONS_00007285"; exon_number "3"; oId "CUFF.677.1"; class_code "u"; tss_id "TSS7212";
A05	20764300	20764586	286	-	gene_id "XLOC_007139"; transcript_id "TCONS_00007297"; exon_number "1"; oId "CUFF.679.1"; class_code "u"; tss_id "TSS7224";
A05	21446808	21447170	362	-	gene_id "XLOC_007159"; transcript_id "TCONS_00007317"; exon_number "1"; oId "CUFF.683.1"; class_code "u"; tss_id "TSS7244";
A05	21559705	21560114	409	-	gene_id "XLOC_007163"; transcript_id "TCONS_00007321"; exon_number "1"; oId "CUFF.685.1"; class_code "u"; tss_id "TSS7248";
A05	21814166	21814571	405	-	gene_id "XLOC_007171"; transcript_id "TCONS_00007329"; exon_number "1"; oId "CUFF.687.1"; class_code "u"; tss_id "TSS7256";
A05	21988638	21988850	212	-	gene_id "XLOC_007177"; transcript_id "TCONS_00007335"; exon_number "1"; oId "CUFF.689.1"; class_code "u"; tss_id "TSS7262";
A05	22976173	22976255	82	-	gene_id "XLOC_007215"; transcript_id "TCONS_00007373"; exon_number "1"; oId "CUFF.692.1"; class_code "u"; tss_id "TSS7300";
A05	22976313	22976523	210	-	gene_id "XLOC_007215"; transcript_id "TCONS_00007373"; exon_number "2"; oId "CUFF.692.1"; class_code "u"; tss_id "TSS7300";
A05	23345161	23345471	310	-	gene_id "XLOC_007249"; transcript_id "TCONS_00007407"; exon_number "1"; gene_name "gnl_UG_BnaNoS39162299"; oId "CUFF.695.1"; nearest_ref "gnl_UG_BnaNoS39162299_dup1"; class_code "j"; tss_id "TSS7334";
A05	23345564	23345614	50	-	gene_id "XLOC_007249"; transcript_id "TCONS_00007407"; exon_number "2"; gene_name "gnl_UG_BnaNoS39162299"; oId "CUFF.695.1"; nearest_ref "gnl_UG_BnaNoS39162299_dup1"; class_code "j"; tss_id "TSS7334";
A05	23656110	23656559	449	-	gene_id "XLOC_007264"; transcript_id "TCONS_00007423"; exon_number "1"; oId "CUFF.697.1"; class_code "u"; tss_id "TSS7349";
A05	24175421	24175916	495	-	gene_id "XLOC_007287"; transcript_id "TCONS_00007446"; exon_number "1"; oId "CUFF.698.1"; class_code "u"; tss_id "TSS7372";
A05	24294230	24294514	284	-	gene_id "XLOC_007293"; transcript_id "TCONS_00007452"; exon_number "1"; oId "CUFF.700.1"; class_code "u"; tss_id "TSS7378";
A05	24366117	24366543	426	-	gene_id "XLOC_007300"; transcript_id "TCONS_00007459"; exon_number "1"; oId "CUFF.702.1"; class_code "u"; tss_id "TSS7385";
A05	24621507	24621527	20	-	gene_id "XLOC_007321"; transcript_id "TCONS_00007482"; exon_number "1"; oId "CUFF.708.1"; class_code "u"; tss_id "TSS7407";
A05	24622203	24622408	205	-	gene_id "XLOC_007321"; transcript_id "TCONS_00007482"; exon_number "2"; oId "CUFF.708.1"; class_code "u"; tss_id "TSS7407";
A06	582393	582814	421	+	gene_id "XLOC_007382"; transcript_id "TCONS_00007544"; exon_number "1"; oId "CUFF.716.1"; class_code "u"; tss_id "TSS7469";
A06	804340	804829	489	+	gene_id "XLOC_007389"; transcript_id "TCONS_00007551"; exon_number "1"; gene_name "gnl_UG_BnaNoS25468360"; oId "CUFF.718.1"; nearest_ref "gnl_UG_BnaNoS25468360_dup1"; class_code "x"; tss_id "TSS7476";
A06	804957	805521	564	+	gene_id "XLOC_007390"; transcript_id "TCONS_00007552"; exon_number "1"; gene_name "gnl_UG_BnaNoS25468360"; oId "CUFF.719.1"; nearest_ref "gnl_UG_BnaNoS25468360_dup1"; class_code "x"; tss_id "TSS7477";
A06	1129659	1130084	425	+	gene_id "XLOC_007410"; transcript_id "TCONS_00007572"; exon_number "1"; oId "CUFF.722.1"; class_code "u"; tss_id "TSS7497";
A06	1339686	1339900	214	+	gene_id "XLOC_007414"; transcript_id "TCONS_00007576"; exon_number "1"; gene_name "gnl_UG_BnaNoS39199648"; oId "CUFF.724.1"; nearest_ref "gnl_UG_BnaNoS39199648_dup1"; class_code "x"; tss_id "TSS7501";
A06	2239540	2239787	247	+	gene_id "XLOC_007436"; transcript_id "TCONS_00007599"; exon_number "1"; oId "CUFF.728.1"; class_code "u"; tss_id "TSS7524";
A06	2240748	2240990	242	+	gene_id "XLOC_007437"; transcript_id "TCONS_00007600"; exon_number "1"; oId "CUFF.727.1"; class_code "u"; tss_id "TSS7525";
A06	2717699	2717913	214	+	gene_id "XLOC_007450"; transcript_id "TCONS_00007613"; exon_number "1"; oId "CUFF.730.1"; class_code "u"; tss_id "TSS7538";
A06	3700968	3701181	213	+	gene_id "XLOC_007486"; transcript_id "TCONS_00007649"; exon_number "1"; oId "CUFF.736.1"; class_code "u"; tss_id "TSS7574";
A06	5974293	5974522	229	+	gene_id "XLOC_007564"; transcript_id "TCONS_00007730"; exon_number "1"; oId "CUFF.751.1"; class_code "u"; tss_id "TSS7655";
A06	7473680	7473777	97	+	gene_id "XLOC_007610"; transcript_id "TCONS_00007776"; exon_number "1"; oId "CUFF.756.1"; class_code "u"; tss_id "TSS7701";
A06	7473811	7474015	204	+	gene_id "XLOC_007610"; transcript_id "TCONS_00007776"; exon_number "2"; oId "CUFF.756.1"; class_code "u"; tss_id "TSS7701";
A06	7802316	7802573	257	+	gene_id "XLOC_007619"; transcript_id "TCONS_00007785"; exon_number "1"; oId "CUFF.757.1"; class_code "u"; tss_id "TSS7710";
A06	8014671	8015086	415	+	gene_id "XLOC_007622"; transcript_id "TCONS_00007788"; exon_number "1"; gene_name "gnl_UG_BnaNoS39198116"; oId "CUFF.758.1"; nearest_ref "gnl_UG_BnaNoS39198116_dup1"; class_code "x"; tss_id "TSS7713";
A06	8260905	8261304	399	+	gene_id "XLOC_007629"; transcript_id "TCONS_00007795"; exon_number "1"; oId "CUFF.759.1"; class_code "u"; tss_id "TSS7720";
A06	8282264	8282474	210	+	gene_id "XLOC_007632"; transcript_id "TCONS_00007798"; exon_number "1"; oId "CUFF.760.1"; class_code "u"; tss_id "TSS7723";
A06	8282555	8282642	87	+	gene_id "XLOC_007632"; transcript_id "TCONS_00007798"; exon_number "2"; oId "CUFF.760.1"; class_code "u"; tss_id "TSS7723";
A06	10391051	10391363	312	+	gene_id "XLOC_007680"; transcript_id "TCONS_00007847"; exon_number "1"; oId "CUFF.768.1"; class_code "u"; tss_id "TSS7771";
A06	10391492	10391591	99	+	gene_id "XLOC_007680"; transcript_id "TCONS_00007847"; exon_number "2"; oId "CUFF.768.1"; class_code "u"; tss_id "TSS7771";
A06	10391825	10391909	84	+	gene_id "XLOC_007680"; transcript_id "TCONS_00007847"; exon_number "3"; oId "CUFF.768.1"; class_code "u"; tss_id "TSS7771";
A06	10392032	10392077	45	+	gene_id "XLOC_007680"; transcript_id "TCONS_00007847"; exon_number "4"; oId "CUFF.768.1"; class_code "u"; tss_id "TSS7771";
A06	10392334	10392615	281	+	gene_id "XLOC_007680"; transcript_id "TCONS_00007847"; exon_number "5"; oId "CUFF.768.1"; class_code "u"; tss_id "TSS7771";
A06	10392758	10393200	442	+	gene_id "XLOC_007680"; transcript_id "TCONS_00007847"; exon_number "6"; oId "CUFF.768.1"; class_code "u"; tss_id "TSS7771";
A06	10961187	10961824	637	+	gene_id "XLOC_007699"; transcript_id "TCONS_00007866"; exon_number "1"; oId "CUFF.769.1"; class_code "u"; tss_id "TSS7790";
A06	11063748	11063832	84	+	gene_id "XLOC_007701"; transcript_id "TCONS_00007868"; exon_number "1"; gene_name "gnl_UG_BnaNoS39013212"; oId "CUFF.771.1"; nearest_ref "gnl_UG_BnaNoS39013212_dup1"; class_code "o"; tss_id "TSS7792";
A06	11063937	11064676	739	+	gene_id "XLOC_007701"; transcript_id "TCONS_00007868"; exon_number "2"; gene_name "gnl_UG_BnaNoS39013212"; oId "CUFF.771.1"; nearest_ref "gnl_UG_BnaNoS39013212_dup1"; class_code "o"; tss_id "TSS7792";
A06	11204240	11204329	89	+	gene_id "XLOC_007704"; transcript_id "TCONS_00007872"; exon_number "1"; oId "CUFF.772.1"; class_code "u"; tss_id "TSS7796";
A06	11204420	11204715	295	+	gene_id "XLOC_007704"; transcript_id "TCONS_00007872"; exon_number "2"; oId "CUFF.772.1"; class_code "u"; tss_id "TSS7796";
A06	11838120	11839437	1317	+	gene_id "XLOC_007717"; transcript_id "TCONS_00007886"; exon_number "1"; oId "CUFF.776.1"; class_code "u"; tss_id "TSS7810";
A06	12648194	12648574	380	+	gene_id "XLOC_007726"; transcript_id "TCONS_00007895"; exon_number "1"; oId "CUFF.778.1"; class_code "u"; tss_id "TSS7819";
A06	12648920	12649148	228	+	gene_id "XLOC_007727"; transcript_id "TCONS_00007896"; exon_number "1"; oId "CUFF.779.1"; class_code "u"; tss_id "TSS7820";
A06	13201084	13201227	143	+	gene_id "XLOC_007731"; transcript_id "TCONS_00007900"; exon_number "1"; oId "CUFF.782.1"; class_code "u"; tss_id "TSS7824";
A06	13201483	13201699	216	+	gene_id "XLOC_007731"; transcript_id "TCONS_00007900"; exon_number "2"; oId "CUFF.782.1"; class_code "u"; tss_id "TSS7824";
A06	13870520	13871041	521	+	gene_id "XLOC_007751"; transcript_id "TCONS_00007920"; exon_number "1"; gene_name "gnl_UG_BnaNoS39213212"; oId "CUFF.784.1"; nearest_ref "gnl_UG_BnaNoS39213212_dup1"; class_code "x"; tss_id "TSS7844";
A06	16352528	16353174	646	+	gene_id "XLOC_007831"; transcript_id "TCONS_00008005"; exon_number "1"; gene_name "gnl_UG_BnaNoS39206562"; oId "CUFF.797.1"; nearest_ref "gnl_UG_BnaNoS39206562_dup1"; class_code "x"; tss_id "TSS7928";
A06	16651750	16652138	388	+	gene_id "XLOC_007852"; transcript_id "TCONS_00008030"; exon_number "1"; oId "CUFF.803.1"; class_code "u"; tss_id "TSS7951";
A06	16921224	16921487	263	+	gene_id "XLOC_007854"; transcript_id "TCONS_00008032"; exon_number "1"; oId "CUFF.804.1"; class_code "u"; tss_id "TSS7953";
A06	17728080	17728859	779	+	gene_id "XLOC_007883"; transcript_id "TCONS_00008062"; exon_number "1"; gene_name "gnl_UG_BnaNoS38910751"; oId "CUFF.809.1"; nearest_ref "gnl_UG_BnaNoS38910751_dup1"; class_code "x"; tss_id "TSS7982";
A06	18160334	18160730	396	+	gene_id "XLOC_007891"; transcript_id "TCONS_00008070"; exon_number "1"; oId "CUFF.811.1"; class_code "u"; tss_id "TSS7990";
A06	18181423	18182280	857	+	gene_id "XLOC_007892"; transcript_id "TCONS_00008071"; exon_number "1"; oId "CUFF.812.1"; class_code "u"; tss_id "TSS7991";
A06	19168825	19169042	217	+	gene_id "XLOC_007936"; transcript_id "TCONS_00008116"; exon_number "1"; oId "CUFF.817.1"; class_code "u"; tss_id "TSS8036";
A06	19169437	19169474	37	+	gene_id "XLOC_007936"; transcript_id "TCONS_00008116"; exon_number "2"; oId "CUFF.817.1"; class_code "u"; tss_id "TSS8036";
A06	20426500	20426711	211	+	gene_id "XLOC_007980"; transcript_id "TCONS_00008161"; exon_number "1"; oId "CUFF.821.1"; class_code "u"; tss_id "TSS8081";
A06	20426801	20426864	63	+	gene_id "XLOC_007980"; transcript_id "TCONS_00008161"; exon_number "2"; oId "CUFF.821.1"; class_code "u"; tss_id "TSS8081";
A06	20636521	20637891	1370	+	gene_id "XLOC_007990"; transcript_id "TCONS_00008171"; exon_number "1"; oId "CUFF.823.1"; class_code "u"; tss_id "TSS8091";
A06	21559526	21559653	127	+	gene_id "XLOC_008032"; transcript_id "TCONS_00008213"; exon_number "1"; oId "CUFF.828.1"; class_code "u"; tss_id "TSS8133";
A06	21560274	21560579	305	+	gene_id "XLOC_008032"; transcript_id "TCONS_00008213"; exon_number "2"; oId "CUFF.828.1"; class_code "u"; tss_id "TSS8133";
A06	21585126	21586111	985	+	gene_id "XLOC_008034"; transcript_id "TCONS_00008215"; exon_number "1"; oId "CUFF.829.1"; class_code "u"; tss_id "TSS8135";
A06	24004096	24005058	962	+	gene_id "XLOC_008116"; transcript_id "TCONS_00008297"; exon_number "1"; oId "CUFF.834.1"; class_code "u"; tss_id "TSS8217";
A06	24118307	24118802	495	+	gene_id "XLOC_008119"; transcript_id "TCONS_00008300"; exon_number "1"; oId "CUFF.835.1"; class_code "u"; tss_id "TSS8220";
A06	24234346	24234661	315	+	gene_id "XLOC_008124"; transcript_id "TCONS_00008305"; exon_number "1"; oId "CUFF.837.1"; class_code "u"; tss_id "TSS8225";
A06	25033121	25033347	226	+	gene_id "XLOC_008156"; transcript_id "TCONS_00008337"; exon_number "1"; oId "CUFF.839.1"; class_code "u"; tss_id "TSS8257";
A06	41941	42220	279	-	gene_id "XLOC_008170"; transcript_id "TCONS_00008351"; exon_number "1"; oId "CUFF.714.1"; class_code "u"; tss_id "TSS8271";
A06	42376	42809	433	-	gene_id "XLOC_008170"; transcript_id "TCONS_00008351"; exon_number "2"; oId "CUFF.714.1"; class_code "u"; tss_id "TSS8271";
A06	617020	617319	299	-	gene_id "XLOC_008186"; transcript_id "TCONS_00008368"; exon_number "1"; oId "CUFF.717.1"; class_code "u"; tss_id "TSS8288";
A06	1075044	1075084	40	-	gene_id "XLOC_008204"; transcript_id "TCONS_00008388"; exon_number "1"; gene_name "gnl_UG_BnaNoS37276264"; oId "CUFF.721.2"; nearest_ref "gnl_UG_BnaNoS37276264_dup1"; class_code "j"; tss_id "TSS8307";
A06	1075519	1075579	60	-	gene_id "XLOC_008204"; transcript_id "TCONS_00008388"; exon_number "2"; gene_name "gnl_UG_BnaNoS37276264"; oId "CUFF.721.2"; nearest_ref "gnl_UG_BnaNoS37276264_dup1"; class_code "j"; tss_id "TSS8307";
A06	1075663	1075763	100	-	gene_id "XLOC_008204"; transcript_id "TCONS_00008388"; exon_number "3"; gene_name "gnl_UG_BnaNoS37276264"; oId "CUFF.721.2"; nearest_ref "gnl_UG_BnaNoS37276264_dup1"; class_code "j"; tss_id "TSS8307";
A06	1075857	1076003	146	-	gene_id "XLOC_008204"; transcript_id "TCONS_00008388"; exon_number "4"; gene_name "gnl_UG_BnaNoS37276264"; oId "CUFF.721.2"; nearest_ref "gnl_UG_BnaNoS37276264_dup1"; class_code "j"; tss_id "TSS8307";
A06	1258489	1258851	362	-	gene_id "XLOC_008207"; transcript_id "TCONS_00008391"; exon_number "1"; oId "CUFF.723.1"; class_code "u"; tss_id "TSS8310";
A06	1259321	1259476	155	-	gene_id "XLOC_008207"; transcript_id "TCONS_00008391"; exon_number "2"; oId "CUFF.723.1"; class_code "u"; tss_id "TSS8310";
A06	1876945	1877298	353	-	gene_id "XLOC_008230"; transcript_id "TCONS_00008414"; exon_number "1"; oId "CUFF.726.1"; class_code "u"; tss_id "TSS8333";
A06	2313381	2313668	287	-	gene_id "XLOC_008239"; transcript_id "TCONS_00008423"; exon_number "1"; oId "CUFF.729.1"; class_code "u"; tss_id "TSS8342";
A06	2719453	2719669	216	-	gene_id "XLOC_008251"; transcript_id "TCONS_00008435"; exon_number "1"; oId "CUFF.731.1"; class_code "u"; tss_id "TSS8354";
A06	2739394	2739798	404	-	gene_id "XLOC_008253"; transcript_id "TCONS_00008437"; exon_number "1"; oId "CUFF.732.1"; class_code "u"; tss_id "TSS8356";
A06	3296239	3296276	37	-	gene_id "XLOC_008270"; transcript_id "TCONS_00008454"; exon_number "1"; oId "CUFF.733.1"; class_code "u"; tss_id "TSS8373";
A06	3296382	3296423	41	-	gene_id "XLOC_008270"; transcript_id "TCONS_00008454"; exon_number "2"; oId "CUFF.733.1"; class_code "u"; tss_id "TSS8373";
A06	3296515	3296864	349	-	gene_id "XLOC_008270"; transcript_id "TCONS_00008454"; exon_number "3"; oId "CUFF.733.1"; class_code "u"; tss_id "TSS8373";
A06	3685916	3686263	347	-	gene_id "XLOC_008287"; transcript_id "TCONS_00008471"; exon_number "1"; oId "CUFF.734.1"; class_code "u"; tss_id "TSS8390";
A06	3695026	3695992	966	-	gene_id "XLOC_008288"; transcript_id "TCONS_00008472"; exon_number "1"; oId "CUFF.735.1"; class_code "u"; tss_id "TSS8391";
A06	3973351	3973690	339	-	gene_id "XLOC_008295"; transcript_id "TCONS_00008479"; exon_number "1"; oId "CUFF.737.1"; class_code "u"; tss_id "TSS8398";
A06	3974120	3974344	224	-	gene_id "XLOC_008295"; transcript_id "TCONS_00008479"; exon_number "2"; oId "CUFF.737.1"; class_code "u"; tss_id "TSS8398";
A06	3974841	3975107	266	-	gene_id "XLOC_008295"; transcript_id "TCONS_00008479"; exon_number "3"; oId "CUFF.737.1"; class_code "u"; tss_id "TSS8398";
A06	4281523	4281634	111	-	gene_id "XLOC_008309"; transcript_id "TCONS_00008494"; exon_number "1"; gene_name "gnl_UG_BnaNoS38902857"; oId "CUFF.740.1"; nearest_ref "gnl_UG_BnaNoS38902857_dup1"; class_code "o"; tss_id "TSS8413";
A06	4282042	4282248	206	-	gene_id "XLOC_008309"; transcript_id "TCONS_00008494"; exon_number "2"; gene_name "gnl_UG_BnaNoS38902857"; oId "CUFF.740.1"; nearest_ref "gnl_UG_BnaNoS38902857_dup1"; class_code "o"; tss_id "TSS8413";
A06	4596475	4596503	28	-	gene_id "XLOC_008320"; transcript_id "TCONS_00008508"; exon_number "1"; oId "CUFF.743.1"; class_code "u"; tss_id "TSS8424";
A06	4597234	4597445	211	-	gene_id "XLOC_008320"; transcript_id "TCONS_00008508"; exon_number "2"; oId "CUFF.743.1"; class_code "u"; tss_id "TSS8424";
A06	5399994	5400251	257	-	gene_id "XLOC_008345"; transcript_id "TCONS_00008533"; exon_number "1"; oId "CUFF.744.1"; class_code "u"; tss_id "TSS8449";
A06	5400331	5400411	80	-	gene_id "XLOC_008345"; transcript_id "TCONS_00008533"; exon_number "2"; oId "CUFF.744.1"; class_code "u"; tss_id "TSS8449";
A06	5626016	5626372	356	-	gene_id "XLOC_008355"; transcript_id "TCONS_00008543"; exon_number "1"; oId "CUFF.748.1"; class_code "u"; tss_id "TSS8459";
A06	5910045	5910169	124	-	gene_id "XLOC_008364"; transcript_id "TCONS_00008552"; exon_number "1"; oId "CUFF.749.1"; class_code "u"; tss_id "TSS8468";
A06	5910263	5910473	210	-	gene_id "XLOC_008364"; transcript_id "TCONS_00008552"; exon_number "2"; oId "CUFF.749.1"; class_code "u"; tss_id "TSS8468";
A06	5936215	5936422	207	-	gene_id "XLOC_008366"; transcript_id "TCONS_00008554"; exon_number "1"; oId "CUFF.750.1"; class_code "u"; tss_id "TSS8470";
A06	6072403	6072952	549	-	gene_id "XLOC_008369"; transcript_id "TCONS_00008557"; exon_number "1"; oId "CUFF.752.1"; class_code "u"; tss_id "TSS8473";
A06	6318003	6318209	206	-	gene_id "XLOC_008377"; transcript_id "TCONS_00008565"; exon_number "1"; oId "CUFF.753.1"; class_code "u"; tss_id "TSS8481";
A06	7276609	7277121	512	-	gene_id "XLOC_008402"; transcript_id "TCONS_00008591"; exon_number "1"; oId "CUFF.755.1"; class_code "u"; tss_id "TSS8507";
A06	8355532	8355745	213	-	gene_id "XLOC_008431"; transcript_id "TCONS_00008620"; exon_number "1"; gene_name "gnl_UG_BnaNoS38968189"; oId "CUFF.761.1"; nearest_ref "gnl_UG_BnaNoS38968189_dup1"; class_code "j"; tss_id "TSS8536";
A06	8356551	8356609	58	-	gene_id "XLOC_008431"; transcript_id "TCONS_00008620"; exon_number "2"; gene_name "gnl_UG_BnaNoS38968189"; oId "CUFF.761.1"; nearest_ref "gnl_UG_BnaNoS38968189_dup1"; class_code "j"; tss_id "TSS8536";
A06	8356858	8357204	346	-	gene_id "XLOC_008431"; transcript_id "TCONS_00008620"; exon_number "3"; gene_name "gnl_UG_BnaNoS38968189"; oId "CUFF.761.1"; nearest_ref "gnl_UG_BnaNoS38968189_dup1"; class_code "j"; tss_id "TSS8536";
A06	8357517	8357587	70	-	gene_id "XLOC_008431"; transcript_id "TCONS_00008620"; exon_number "4"; gene_name "gnl_UG_BnaNoS38968189"; oId "CUFF.761.1"; nearest_ref "gnl_UG_BnaNoS38968189_dup1"; class_code "j"; tss_id "TSS8536";
A06	8357774	8357828	54	-	gene_id "XLOC_008431"; transcript_id "TCONS_00008620"; exon_number "5"; gene_name "gnl_UG_BnaNoS38968189"; oId "CUFF.761.1"; nearest_ref "gnl_UG_BnaNoS38968189_dup1"; class_code "j"; tss_id "TSS8536";
A06	8881541	8881839	298	-	gene_id "XLOC_008447"; transcript_id "TCONS_00008637"; exon_number "1"; oId "CUFF.762.1"; class_code "u"; tss_id "TSS8552";
A06	10213372	10213619	247	-	gene_id "XLOC_008478"; transcript_id "TCONS_00008669"; exon_number "1"; oId "CUFF.765.1"; class_code "u"; tss_id "TSS8584";
A06	10283551	10283902	351	-	gene_id "XLOC_008481"; transcript_id "TCONS_00008672"; exon_number "1"; oId "CUFF.766.1"; class_code "u"; tss_id "TSS8587";
A06	10408194	10408681	487	-	gene_id "XLOC_008482"; transcript_id "TCONS_00008673"; exon_number "1"; oId "CUFF.767.1"; class_code "u"; tss_id "TSS8588";
A06	10964834	10965064	230	-	gene_id "XLOC_008494"; transcript_id "TCONS_00008685"; exon_number "1"; oId "CUFF.770.1"; class_code "u"; tss_id "TSS8600";
A06	11551032	11551327	295	-	gene_id "XLOC_008501"; transcript_id "TCONS_00008692"; exon_number "1"; oId "CUFF.774.1"; class_code "u"; tss_id "TSS8607";
A06	11617203	11617478	275	-	gene_id "XLOC_008504"; transcript_id "TCONS_00008695"; exon_number "1"; oId "CUFF.775.1"; class_code "u"; tss_id "TSS8610";
A06	11842352	11844389	2037	-	gene_id "XLOC_008507"; transcript_id "TCONS_00008698"; exon_number "1"; oId "CUFF.777.1"; class_code "u"; tss_id "TSS8613";
A06	12910093	12910542	449	-	gene_id "XLOC_008511"; transcript_id "TCONS_00008702"; exon_number "1"; oId "CUFF.780.1"; class_code "u"; tss_id "TSS8617";
A06	13807162	13807326	164	-	gene_id "XLOC_008539"; transcript_id "TCONS_00008731"; exon_number "1"; oId "CUFF.783.1"; class_code "u"; tss_id "TSS8645";
A06	13807922	13808275	353	-	gene_id "XLOC_008539"; transcript_id "TCONS_00008731"; exon_number "2"; oId "CUFF.783.1"; class_code "u"; tss_id "TSS8645";
A06	14867098	14867450	352	-	gene_id "XLOC_008559"; transcript_id "TCONS_00008751"; exon_number "1"; oId "CUFF.786.1"; class_code "u"; tss_id "TSS8665";
A06	15197516	15197740	224	-	gene_id "XLOC_008572"; transcript_id "TCONS_00008764"; exon_number "1"; oId "CUFF.789.1"; class_code "u"; tss_id "TSS8678";
A06	15197923	15198066	143	-	gene_id "XLOC_008572"; transcript_id "TCONS_00008764"; exon_number "2"; oId "CUFF.789.1"; class_code "u"; tss_id "TSS8678";
A06	15257296	15257915	619	-	gene_id "XLOC_008574"; transcript_id "TCONS_00008766"; exon_number "1"; oId "CUFF.790.1"; class_code "u"; tss_id "TSS8680";
A06	15283828	15284066	238	-	gene_id "XLOC_008577"; transcript_id "TCONS_00008769"; exon_number "1"; oId "CUFF.791.1"; class_code "u"; tss_id "TSS8683";
A06	15284155	15284368	213	-	gene_id "XLOC_008577"; transcript_id "TCONS_00008769"; exon_number "2"; oId "CUFF.791.1"; class_code "u"; tss_id "TSS8683";
A06	15284461	15284638	177	-	gene_id "XLOC_008577"; transcript_id "TCONS_00008769"; exon_number "3"; oId "CUFF.791.1"; class_code "u"; tss_id "TSS8683";
A06	15740804	15741502	698	-	gene_id "XLOC_008588"; transcript_id "TCONS_00008780"; exon_number "1"; oId "CUFF.794.1"; class_code "u"; tss_id "TSS8694";
A06	15741648	15741820	172	-	gene_id "XLOC_008588"; transcript_id "TCONS_00008780"; exon_number "2"; oId "CUFF.794.1"; class_code "u"; tss_id "TSS8694";
A06	16469568	16470601	1033	-	gene_id "XLOC_008614"; transcript_id "TCONS_00008806"; exon_number "1"; oId "CUFF.800.1"; class_code "u"; tss_id "TSS8720";
A06	16508211	16508446	235	-	gene_id "XLOC_008615"; transcript_id "TCONS_00008807"; exon_number "1"; oId "CUFF.801.1"; class_code "u"; tss_id "TSS8721";
A06	16510973	16511179	206	-	gene_id "XLOC_008616"; transcript_id "TCONS_00008808"; exon_number "1"; oId "CUFF.802.1"; class_code "u"; tss_id "TSS8722";
A06	16511295	16511365	70	-	gene_id "XLOC_008616"; transcript_id "TCONS_00008808"; exon_number "2"; oId "CUFF.802.1"; class_code "u"; tss_id "TSS8722";
A06	17232519	17232921	402	-	gene_id "XLOC_008631"; transcript_id "TCONS_00008823"; exon_number "1"; oId "CUFF.806.1"; class_code "u"; tss_id "TSS8737";
A06	17549248	17549465	217	-	gene_id "XLOC_008641"; transcript_id "TCONS_00008833"; exon_number "1"; oId "CUFF.807.1"; class_code "u"; tss_id "TSS8747";
A06	17773823	17774236	413	-	gene_id "XLOC_008651"; transcript_id "TCONS_00008843"; exon_number "1"; oId "CUFF.808.1"; class_code "u"; tss_id "TSS8757";
A06	17890179	17890551	372	-	gene_id "XLOC_008653"; transcript_id "TCONS_00008845"; exon_number "1"; oId "CUFF.810.1"; class_code "u"; tss_id "TSS8759";
A06	18426157	18427150	993	-	gene_id "XLOC_008664"; transcript_id "TCONS_00008856"; exon_number "1"; gene_name "gnl_UG_BnaNoS38992117"; oId "CUFF.814.1"; nearest_ref "gnl_UG_BnaNoS38992117_dup1"; class_code "x"; tss_id "TSS8770";
A06	19394234	19394452	218	-	gene_id "XLOC_008701"; transcript_id "TCONS_00008894"; exon_number "1"; oId "CUFF.819.1"; class_code "u"; tss_id "TSS8808";
A06	20313133	20313771	638	-	gene_id "XLOC_008720"; transcript_id "TCONS_00008913"; exon_number "1"; oId "CUFF.820.1"; class_code "u"; tss_id "TSS8827";
A06	20476618	20476906	288	-	gene_id "XLOC_008730"; transcript_id "TCONS_00008923"; exon_number "1"; oId "CUFF.822.1"; class_code "u"; tss_id "TSS8837";
A06	20793497	20793580	83	-	gene_id "XLOC_008738"; transcript_id "TCONS_00008931"; exon_number "1"; oId "CUFF.824.1"; class_code "u"; tss_id "TSS8845";
A06	20793704	20793882	178	-	gene_id "XLOC_008738"; transcript_id "TCONS_00008931"; exon_number "2"; oId "CUFF.824.1"; class_code "u"; tss_id "TSS8845";
A06	20794551	20794778	227	-	gene_id "XLOC_008738"; transcript_id "TCONS_00008931"; exon_number "3"; oId "CUFF.824.1"; class_code "u"; tss_id "TSS8845";
A06	21436763	21436794	31	-	gene_id "XLOC_008757"; transcript_id "TCONS_00008950"; exon_number "1"; oId "CUFF.826.1"; class_code "u"; tss_id "TSS8864";
A06	21437189	21437537	348	-	gene_id "XLOC_008757"; transcript_id "TCONS_00008950"; exon_number "2"; oId "CUFF.826.1"; class_code "u"; tss_id "TSS8864";
A06	21509687	21510105	418	-	gene_id "XLOC_008761"; transcript_id "TCONS_00008954"; exon_number "1"; oId "CUFF.827.1"; class_code "u"; tss_id "TSS8868";
A06	21510215	21510279	64	-	gene_id "XLOC_008761"; transcript_id "TCONS_00008954"; exon_number "2"; oId "CUFF.827.1"; class_code "u"; tss_id "TSS8868";
A06	22211207	22211831	624	-	gene_id "XLOC_008783"; transcript_id "TCONS_00008976"; exon_number "1"; oId "CUFF.831.1"; class_code "u"; tss_id "TSS8890";
A06	22929564	22929852	288	-	gene_id "XLOC_008804"; transcript_id "TCONS_00008997"; exon_number "1"; oId "CUFF.832.1"; class_code "u"; tss_id "TSS8911";
A06	22930265	22930370	105	-	gene_id "XLOC_008804"; transcript_id "TCONS_00008997"; exon_number "2"; oId "CUFF.832.1"; class_code "u"; tss_id "TSS8911";
A06	23080241	23081389	1148	-	gene_id "XLOC_008808"; transcript_id "TCONS_00009001"; exon_number "1"; oId "CUFF.833.1"; class_code "u"; tss_id "TSS8915";
A06	24226919	24227199	280	-	gene_id "XLOC_008858"; transcript_id "TCONS_00009051"; exon_number "1"; oId "CUFF.836.1"; class_code "u"; tss_id "TSS8965";
A06	24227568	24227614	46	-	gene_id "XLOC_008858"; transcript_id "TCONS_00009051"; exon_number "2"; oId "CUFF.836.1"; class_code "u"; tss_id "TSS8965";
A06	24291328	24291500	172	-	gene_id "XLOC_008860"; transcript_id "TCONS_00009053"; exon_number "1"; gene_name "gnl_UG_BnaNoS39162977"; oId "CUFF.838.2"; nearest_ref "gnl_UG_BnaNoS39162977_dup1"; class_code "j"; tss_id "TSS8967";
A06	24292813	24292920	107	-	gene_id "XLOC_008860"; transcript_id "TCONS_00009053"; exon_number "2"; gene_name "gnl_UG_BnaNoS39162977"; oId "CUFF.838.2"; nearest_ref "gnl_UG_BnaNoS39162977_dup1"; class_code "j"; tss_id "TSS8967";
A06	24293032	24293191	159	-	gene_id "XLOC_008860"; transcript_id "TCONS_00009053"; exon_number "3"; gene_name "gnl_UG_BnaNoS39162977"; oId "CUFF.838.2"; nearest_ref "gnl_UG_BnaNoS39162977_dup1"; class_code "j"; tss_id "TSS8967";
A06	24293269	24293411	142	-	gene_id "XLOC_008860"; transcript_id "TCONS_00009053"; exon_number "4"; gene_name "gnl_UG_BnaNoS39162977"; oId "CUFF.838.2"; nearest_ref "gnl_UG_BnaNoS39162977_dup1"; class_code "j"; tss_id "TSS8967";
A06	24293520	24293639	119	-	gene_id "XLOC_008860"; transcript_id "TCONS_00009053"; exon_number "5"; gene_name "gnl_UG_BnaNoS39162977"; oId "CUFF.838.2"; nearest_ref "gnl_UG_BnaNoS39162977_dup1"; class_code "j"; tss_id "TSS8967";
A06	24291328	24291500	172	-	gene_id "XLOC_008860"; transcript_id "TCONS_00009054"; exon_number "1"; gene_name "gnl_UG_BnaNoS39162977"; oId "CUFF.838.1"; nearest_ref "gnl_UG_BnaNoS39162977_dup1"; class_code "j"; tss_id "TSS8967";
A06	24292813	24292893	80	-	gene_id "XLOC_008860"; transcript_id "TCONS_00009054"; exon_number "2"; gene_name "gnl_UG_BnaNoS39162977"; oId "CUFF.838.1"; nearest_ref "gnl_UG_BnaNoS39162977_dup1"; class_code "j"; tss_id "TSS8967";
A06	24293032	24293191	159	-	gene_id "XLOC_008860"; transcript_id "TCONS_00009054"; exon_number "3"; gene_name "gnl_UG_BnaNoS39162977"; oId "CUFF.838.1"; nearest_ref "gnl_UG_BnaNoS39162977_dup1"; class_code "j"; tss_id "TSS8967";
A06	24293269	24293411	142	-	gene_id "XLOC_008860"; transcript_id "TCONS_00009054"; exon_number "4"; gene_name "gnl_UG_BnaNoS39162977"; oId "CUFF.838.1"; nearest_ref "gnl_UG_BnaNoS39162977_dup1"; class_code "j"; tss_id "TSS8967";
A06	24293500	24293700	200	-	gene_id "XLOC_008860"; transcript_id "TCONS_00009054"; exon_number "5"; gene_name "gnl_UG_BnaNoS39162977"; oId "CUFF.838.1"; nearest_ref "gnl_UG_BnaNoS39162977_dup1"; class_code "j"; tss_id "TSS8967";
A06	25047427	25047731	304	-	gene_id "XLOC_008891"; transcript_id "TCONS_00009086"; exon_number "1"; oId "CUFF.840.1"; class_code "u"; tss_id "TSS8998";
A06	25072764	25073604	840	-	gene_id "XLOC_008892"; transcript_id "TCONS_00009087"; exon_number "1"; oId "CUFF.841.1"; class_code "u"; tss_id "TSS8999";
A07	99220	99534	314	+	gene_id "XLOC_008906"; transcript_id "TCONS_00009102"; exon_number "1"; oId "CUFF.843.1"; class_code "u"; tss_id "TSS9014";
A07	694134	694363	229	+	gene_id "XLOC_008918"; transcript_id "TCONS_00009114"; exon_number "1"; gene_name "gnl_UG_BnaNoS39197003"; oId "CUFF.845.1"; nearest_ref "gnl_UG_BnaNoS39197003_dup1"; class_code "x"; tss_id "TSS9026";
A07	816477	816802	325	+	gene_id "XLOC_008921"; transcript_id "TCONS_00009117"; exon_number "1"; oId "CUFF.847.1"; class_code "u"; tss_id "TSS9029";
A07	1595055	1595678	623	+	gene_id "XLOC_008932"; transcript_id "TCONS_00009128"; exon_number "1"; oId "CUFF.853.1"; class_code "u"; tss_id "TSS9040";
A07	2106590	2106962	372	+	gene_id "XLOC_008938"; transcript_id "TCONS_00009135"; exon_number "1"; oId "CUFF.855.1"; class_code "u"; tss_id "TSS9046";
A07	2212839	2213087	248	+	gene_id "XLOC_008939"; transcript_id "TCONS_00009136"; exon_number "1"; oId "CUFF.857.1"; class_code "u"; tss_id "TSS9047";
A07	2218499	2218527	28	+	gene_id "XLOC_008940"; transcript_id "TCONS_00009137"; exon_number "1"; oId "CUFF.858.1"; class_code "u"; tss_id "TSS9048";
A07	2218609	2218671	62	+	gene_id "XLOC_008940"; transcript_id "TCONS_00009137"; exon_number "2"; oId "CUFF.858.1"; class_code "u"; tss_id "TSS9048";
A07	2218749	2219053	304	+	gene_id "XLOC_008940"; transcript_id "TCONS_00009137"; exon_number "3"; oId "CUFF.858.1"; class_code "u"; tss_id "TSS9048";
A07	2356118	2356357	239	+	gene_id "XLOC_008944"; transcript_id "TCONS_00009141"; exon_number "1"; oId "CUFF.860.1"; class_code "u"; tss_id "TSS9052";
A07	2666841	2667286	445	+	gene_id "XLOC_008952"; transcript_id "TCONS_00009149"; exon_number "1"; oId "CUFF.862.1"; class_code "u"; tss_id "TSS9060";
A07	2667637	2667706	69	+	gene_id "XLOC_008952"; transcript_id "TCONS_00009149"; exon_number "2"; oId "CUFF.862.1"; class_code "u"; tss_id "TSS9060";
A07	2667833	2667869	36	+	gene_id "XLOC_008952"; transcript_id "TCONS_00009149"; exon_number "3"; oId "CUFF.862.1"; class_code "u"; tss_id "TSS9060";
A07	3387895	3388135	240	+	gene_id "XLOC_008961"; transcript_id "TCONS_00009159"; exon_number "1"; oId "CUFF.864.1"; class_code "u"; tss_id "TSS9070";
A07	3549441	3549679	238	+	gene_id "XLOC_008963"; transcript_id "TCONS_00009161"; exon_number "1"; oId "CUFF.865.1"; class_code "u"; tss_id "TSS9072";
A07	3550158	3550172	14	+	gene_id "XLOC_008963"; transcript_id "TCONS_00009161"; exon_number "2"; oId "CUFF.865.1"; class_code "u"; tss_id "TSS9072";
A07	3668914	3668968	54	+	gene_id "XLOC_008964"; transcript_id "TCONS_00009162"; exon_number "1"; oId "CUFF.866.1"; class_code "u"; tss_id "TSS9073";
A07	3669107	3669360	253	+	gene_id "XLOC_008964"; transcript_id "TCONS_00009162"; exon_number "2"; oId "CUFF.866.1"; class_code "u"; tss_id "TSS9073";
A07	6033780	6034243	463	+	gene_id "XLOC_008979"; transcript_id "TCONS_00009177"; exon_number "1"; oId "CUFF.867.1"; class_code "u"; tss_id "TSS9088";
A07	6230210	6230879	669	+	gene_id "XLOC_008983"; transcript_id "TCONS_00009181"; exon_number "1"; oId "CUFF.868.1"; class_code "u"; tss_id "TSS9092";
A07	6232699	6233253	554	+	gene_id "XLOC_008984"; transcript_id "TCONS_00009182"; exon_number "1"; oId "CUFF.869.1"; class_code "u"; tss_id "TSS9093";
A07	6233488	6234253	765	+	gene_id "XLOC_008985"; transcript_id "TCONS_00009183"; exon_number "1"; oId "CUFF.870.1"; class_code "u"; tss_id "TSS9094";
A07	6456870	6457034	164	+	gene_id "XLOC_008991"; transcript_id "TCONS_00009189"; exon_number "1"; oId "CUFF.871.1"; class_code "u"; tss_id "TSS9100";
A07	6457124	6457344	220	+	gene_id "XLOC_008991"; transcript_id "TCONS_00009189"; exon_number "2"; oId "CUFF.871.1"; class_code "u"; tss_id "TSS9100";
A07	6457397	6457454	57	+	gene_id "XLOC_008991"; transcript_id "TCONS_00009189"; exon_number "3"; oId "CUFF.871.1"; class_code "u"; tss_id "TSS9100";
A07	6457521	6457526	5	+	gene_id "XLOC_008991"; transcript_id "TCONS_00009189"; exon_number "4"; oId "CUFF.871.1"; class_code "u"; tss_id "TSS9100";
A07	6457732	6457799	67	+	gene_id "XLOC_008992"; transcript_id "TCONS_00009190"; exon_number "1"; gene_name "gnl_UG_BnaNoS39206274"; oId "CUFF.872.1"; nearest_ref "gnl_UG_BnaNoS39206274_dup1"; class_code "o"; tss_id "TSS9101";
A07	6458177	6458244	67	+	gene_id "XLOC_008992"; transcript_id "TCONS_00009190"; exon_number "2"; gene_name "gnl_UG_BnaNoS39206274"; oId "CUFF.872.1"; nearest_ref "gnl_UG_BnaNoS39206274_dup1"; class_code "o"; tss_id "TSS9101";
A07	6458411	6459041	630	+	gene_id "XLOC_008992"; transcript_id "TCONS_00009190"; exon_number "3"; gene_name "gnl_UG_BnaNoS39206274"; oId "CUFF.872.1"; nearest_ref "gnl_UG_BnaNoS39206274_dup1"; class_code "o"; tss_id "TSS9101";
A07	6623497	6623747	250	+	gene_id "XLOC_008995"; transcript_id "TCONS_00009194"; exon_number "1"; oId "CUFF.873.1"; class_code "u"; tss_id "TSS9105";
A07	6854219	6854539	320	+	gene_id "XLOC_009000"; transcript_id "TCONS_00009199"; exon_number "1"; oId "CUFF.874.1"; class_code "u"; tss_id "TSS9110";
A07	7126693	7127639	946	+	gene_id "XLOC_009004"; transcript_id "TCONS_00009203"; exon_number "1"; oId "CUFF.875.1"; class_code "u"; tss_id "TSS9114";
A07	8163796	8164127	331	+	gene_id "XLOC_009019"; transcript_id "TCONS_00009218"; exon_number "1"; oId "CUFF.876.1"; class_code "u"; tss_id "TSS9129";
A07	8308940	8309515	575	+	gene_id "XLOC_009021"; transcript_id "TCONS_00009220"; exon_number "1"; oId "CUFF.877.1"; class_code "u"; tss_id "TSS9131";
A07	8751783	8752483	700	+	gene_id "XLOC_009032"; transcript_id "TCONS_00009231"; exon_number "1"; gene_name "gnl_UG_BnaNoS39262476"; oId "CUFF.878.1"; nearest_ref "gnl_UG_BnaNoS39262476_dup1"; class_code "x"; tss_id "TSS9142";
A07	8933513	8933587	74	+	gene_id "XLOC_009036"; transcript_id "TCONS_00009235"; exon_number "1"; oId "CUFF.879.1"; class_code "u"; tss_id "TSS9146";
A07	8933667	8934077	410	+	gene_id "XLOC_009036"; transcript_id "TCONS_00009235"; exon_number "2"; oId "CUFF.879.1"; class_code "u"; tss_id "TSS9146";
A07	9226306	9227068	762	+	gene_id "XLOC_009046"; transcript_id "TCONS_00009245"; exon_number "1"; oId "CUFF.880.1"; class_code "u"; tss_id "TSS9156";
A07	9468503	9468896	393	+	gene_id "XLOC_009052"; transcript_id "TCONS_00009251"; exon_number "1"; oId "CUFF.881.1"; class_code "u"; tss_id "TSS9162";
A07	9469003	9469270	267	+	gene_id "XLOC_009052"; transcript_id "TCONS_00009251"; exon_number "2"; oId "CUFF.881.1"; class_code "u"; tss_id "TSS9162";
A07	9469685	9470131	446	+	gene_id "XLOC_009052"; transcript_id "TCONS_00009251"; exon_number "3"; oId "CUFF.881.1"; class_code "u"; tss_id "TSS9162";
A07	9594659	9594661	2	+	gene_id "XLOC_009057"; transcript_id "TCONS_00009256"; exon_number "1"; oId "CUFF.882.1"; class_code "u"; tss_id "TSS9167";
A07	9594745	9594847	102	+	gene_id "XLOC_009057"; transcript_id "TCONS_00009256"; exon_number "2"; oId "CUFF.882.1"; class_code "u"; tss_id "TSS9167";
A07	9595137	9595289	152	+	gene_id "XLOC_009057"; transcript_id "TCONS_00009256"; exon_number "3"; oId "CUFF.882.1"; class_code "u"; tss_id "TSS9167";
A07	11541296	11541686	390	+	gene_id "XLOC_009110"; transcript_id "TCONS_00009312"; exon_number "1"; oId "CUFF.892.1"; class_code "u"; tss_id "TSS9221";
A07	11722475	11723114	639	+	gene_id "XLOC_009114"; transcript_id "TCONS_00009316"; exon_number "1"; gene_name "gnl_UG_BnaNoS38898926"; oId "CUFF.893.1"; nearest_ref "gnl_UG_BnaNoS38898926_dup1"; class_code "x"; tss_id "TSS9225";
A07	11864618	11864858	240	+	gene_id "XLOC_009115"; transcript_id "TCONS_00009317"; exon_number "1"; oId "CUFF.895.1"; class_code "u"; tss_id "TSS9226";
A07	12280595	12280909	314	+	gene_id "XLOC_009135"; transcript_id "TCONS_00009337"; exon_number "1"; oId "CUFF.896.1"; class_code "u"; tss_id "TSS9246";
A07	12724340	12724401	61	+	gene_id "XLOC_009145"; transcript_id "TCONS_00009347"; exon_number "1"; oId "CUFF.899.1"; class_code "u"; tss_id "TSS9256";
A07	12726504	12726557	53	+	gene_id "XLOC_009145"; transcript_id "TCONS_00009347"; exon_number "2"; oId "CUFF.899.1"; class_code "u"; tss_id "TSS9256";
A07	12726721	12726963	242	+	gene_id "XLOC_009145"; transcript_id "TCONS_00009347"; exon_number "3"; oId "CUFF.899.1"; class_code "u"; tss_id "TSS9256";
A07	13660456	13660720	264	+	gene_id "XLOC_009174"; transcript_id "TCONS_00009376"; exon_number "1"; oId "CUFF.903.1"; class_code "u"; tss_id "TSS9285";
A07	14110476	14110653	177	+	gene_id "XLOC_009196"; transcript_id "TCONS_00009399"; exon_number "1"; gene_name "gnl_UG_BnaNoS39084053"; oId "CUFF.904.2"; nearest_ref "gnl_UG_BnaNoS39084053_dup1"; class_code "j"; tss_id "TSS9307";
A07	14110944	14110981	37	+	gene_id "XLOC_009196"; transcript_id "TCONS_00009399"; exon_number "2"; gene_name "gnl_UG_BnaNoS39084053"; oId "CUFF.904.2"; nearest_ref "gnl_UG_BnaNoS39084053_dup1"; class_code "j"; tss_id "TSS9307";
A07	14111140	14111204	64	+	gene_id "XLOC_009196"; transcript_id "TCONS_00009399"; exon_number "3"; gene_name "gnl_UG_BnaNoS39084053"; oId "CUFF.904.2"; nearest_ref "gnl_UG_BnaNoS39084053_dup1"; class_code "j"; tss_id "TSS9307";
A07	14111458	14111872	414	+	gene_id "XLOC_009196"; transcript_id "TCONS_00009399"; exon_number "4"; gene_name "gnl_UG_BnaNoS39084053"; oId "CUFF.904.2"; nearest_ref "gnl_UG_BnaNoS39084053_dup1"; class_code "j"; tss_id "TSS9307";
A07	14315184	14315413	229	+	gene_id "XLOC_009202"; transcript_id "TCONS_00009406"; exon_number "1"; oId "CUFF.908.1"; class_code "u"; tss_id "TSS9314";
A07	14315717	14315733	16	+	gene_id "XLOC_009202"; transcript_id "TCONS_00009406"; exon_number "2"; oId "CUFF.908.1"; class_code "u"; tss_id "TSS9314";
A07	14472811	14473039	228	+	gene_id "XLOC_009210"; transcript_id "TCONS_00009414"; exon_number "1"; oId "CUFF.909.1"; class_code "u"; tss_id "TSS9322";
A07	15128835	15129114	279	+	gene_id "XLOC_009246"; transcript_id "TCONS_00009450"; exon_number "1"; oId "CUFF.912.1"; class_code "u"; tss_id "TSS9358";
A07	18820085	18820379	294	+	gene_id "XLOC_009351"; transcript_id "TCONS_00009556"; exon_number "1"; oId "CUFF.924.1"; class_code "u"; tss_id "TSS9464";
A07	19833705	19833918	213	+	gene_id "XLOC_009387"; transcript_id "TCONS_00009595"; exon_number "1"; oId "CUFF.931.1"; class_code "u"; tss_id "TSS9502";
A07	20150827	20150950	123	+	gene_id "XLOC_009393"; transcript_id "TCONS_00009601"; exon_number "1"; oId "CUFF.933.1"; class_code "u"; tss_id "TSS9508";
A07	20151038	20151243	205	+	gene_id "XLOC_009393"; transcript_id "TCONS_00009601"; exon_number "2"; oId "CUFF.933.1"; class_code "u"; tss_id "TSS9508";
A07	20607741	20608444	703	+	gene_id "XLOC_009406"; transcript_id "TCONS_00009614"; exon_number "1"; oId "CUFF.935.1"; class_code "u"; tss_id "TSS9521";
A07	21081963	21082405	442	+	gene_id "XLOC_009427"; transcript_id "TCONS_00009636"; exon_number "1"; oId "CUFF.942.1"; class_code "u"; tss_id "TSS9543";
A07	21269860	21270231	371	+	gene_id "XLOC_009430"; transcript_id "TCONS_00009639"; exon_number "1"; oId "CUFF.943.1"; class_code "u"; tss_id "TSS9546";
A07	21674628	21674821	193	+	gene_id "XLOC_009445"; transcript_id "TCONS_00009654"; exon_number "1"; oId "CUFF.945.1"; class_code "u"; tss_id "TSS9561";
A07	21676202	21676349	147	+	gene_id "XLOC_009445"; transcript_id "TCONS_00009654"; exon_number "2"; oId "CUFF.945.1"; class_code "u"; tss_id "TSS9561";
A07	21875249	21875633	384	+	gene_id "XLOC_009447"; transcript_id "TCONS_00009656"; exon_number "1"; oId "CUFF.946.1"; class_code "u"; tss_id "TSS9563";
A07	22803934	22804501	567	+	gene_id "XLOC_009492"; transcript_id "TCONS_00009702"; exon_number "1"; oId "CUFF.952.1"; class_code "u"; tss_id "TSS9609";
A07	22944603	22944806	203	+	gene_id "XLOC_009499"; transcript_id "TCONS_00009709"; exon_number "1"; oId "CUFF.954.1"; class_code "u"; tss_id "TSS9616";
A07	22944921	22946211	1290	+	gene_id "XLOC_009499"; transcript_id "TCONS_00009709"; exon_number "2"; oId "CUFF.954.1"; class_code "u"; tss_id "TSS9616";
A07	22946403	22946470	67	+	gene_id "XLOC_009499"; transcript_id "TCONS_00009709"; exon_number "3"; oId "CUFF.954.1"; class_code "u"; tss_id "TSS9616";
A07	22946585	22946635	50	+	gene_id "XLOC_009499"; transcript_id "TCONS_00009709"; exon_number "4"; oId "CUFF.954.1"; class_code "u"; tss_id "TSS9616";
A07	22946907	22947166	259	+	gene_id "XLOC_009499"; transcript_id "TCONS_00009709"; exon_number "5"; oId "CUFF.954.1"; class_code "u"; tss_id "TSS9616";
A07	23511412	23511843	431	+	gene_id "XLOC_009518"; transcript_id "TCONS_00009728"; exon_number "1"; oId "CUFF.958.1"; class_code "u"; tss_id "TSS9635";
A07	23523692	23523805	113	+	gene_id "XLOC_009519"; transcript_id "TCONS_00009729"; exon_number "1"; oId "CUFF.959.1"; class_code "u"; tss_id "TSS9636";
A07	23524290	23524411	121	+	gene_id "XLOC_009519"; transcript_id "TCONS_00009729"; exon_number "2"; oId "CUFF.959.1"; class_code "u"; tss_id "TSS9636";
A07	23733923	23734812	889	+	gene_id "XLOC_009525"; transcript_id "TCONS_00009735"; exon_number "1"; oId "CUFF.960.1"; class_code "u"; tss_id "TSS9642";
A07	24047530	24047798	268	+	gene_id "XLOC_009534"; transcript_id "TCONS_00009744"; exon_number "1"; oId "CUFF.961.1"; class_code "u"; tss_id "TSS9651";
A07	24226075	24226107	32	+	gene_id "XLOC_009542"; transcript_id "TCONS_00009752"; exon_number "1"; oId "CUFF.962.1"; class_code "u"; tss_id "TSS9659";
A07	24226204	24226415	211	+	gene_id "XLOC_009542"; transcript_id "TCONS_00009752"; exon_number "2"; oId "CUFF.962.1"; class_code "u"; tss_id "TSS9659";
A07	24226511	24226818	307	+	gene_id "XLOC_009542"; transcript_id "TCONS_00009752"; exon_number "3"; oId "CUFF.962.1"; class_code "u"; tss_id "TSS9659";
A07	24351862	24352400	538	+	gene_id "XLOC_009546"; transcript_id "TCONS_00009756"; exon_number "1"; oId "CUFF.963.1"; class_code "u"; tss_id "TSS9663";
A07	24352467	24353037	570	+	gene_id "XLOC_009547"; transcript_id "TCONS_00009757"; exon_number "1"; oId "CUFF.964.1"; class_code "u"; tss_id "TSS9664";
A07	24510977	24511281	304	+	gene_id "XLOC_009551"; transcript_id "TCONS_00009761"; exon_number "1"; oId "CUFF.965.1"; class_code "u"; tss_id "TSS9668";
A07	24511444	24511698	254	+	gene_id "XLOC_009552"; transcript_id "TCONS_00009762"; exon_number "1"; oId "CUFF.966.1"; class_code "u"; tss_id "TSS9669";
A07	24555189	24555487	298	+	gene_id "XLOC_009553"; transcript_id "TCONS_00009763"; exon_number "1"; oId "CUFF.968.1"; class_code "u"; tss_id "TSS9670";
A07	24762315	24762649	334	+	gene_id "XLOC_009557"; transcript_id "TCONS_00009767"; exon_number "1"; oId "CUFF.970.1"; class_code "u"; tss_id "TSS9674";
A07	669915	670366	451	-	gene_id "XLOC_009602"; transcript_id "TCONS_00009812"; exon_number "1"; oId "CUFF.844.1"; class_code "u"; tss_id "TSS9719";
A07	747822	748429	607	-	gene_id "XLOC_009605"; transcript_id "TCONS_00009815"; exon_number "1"; oId "CUFF.846.1"; class_code "u"; tss_id "TSS9722";
A07	970195	970570	375	-	gene_id "XLOC_009613"; transcript_id "TCONS_00009823"; exon_number "1"; oId "CUFF.848.1"; class_code "u"; tss_id "TSS9730";
A07	972338	972894	556	-	gene_id "XLOC_009614"; transcript_id "TCONS_00009824"; exon_number "1"; oId "CUFF.849.1"; class_code "u"; tss_id "TSS9731";
A07	1224025	1224666	641	-	gene_id "XLOC_009621"; transcript_id "TCONS_00009831"; exon_number "1"; oId "CUFF.850.1"; class_code "u"; tss_id "TSS9738";
A07	1273093	1273812	719	-	gene_id "XLOC_009625"; transcript_id "TCONS_00009836"; exon_number "1"; gene_name "gnl_UG_BnaNoS39108091"; oId "CUFF.851.2"; nearest_ref "gnl_UG_BnaNoS39108091_dup1"; class_code "o"; tss_id "TSS9743";
A07	1582200	1582510	310	-	gene_id "XLOC_009630"; transcript_id "TCONS_00009841"; exon_number "1"; oId "CUFF.852.1"; class_code "u"; tss_id "TSS9748";
A07	1583024	1583233	209	-	gene_id "XLOC_009630"; transcript_id "TCONS_00009841"; exon_number "2"; oId "CUFF.852.1"; class_code "u"; tss_id "TSS9748";
A07	2141431	2141651	220	-	gene_id "XLOC_009639"; transcript_id "TCONS_00009850"; exon_number "1"; oId "CUFF.856.1"; class_code "u"; tss_id "TSS9757";
A07	2141749	2141800	51	-	gene_id "XLOC_009639"; transcript_id "TCONS_00009850"; exon_number "2"; oId "CUFF.856.1"; class_code "u"; tss_id "TSS9757";
A07	2141880	2141936	56	-	gene_id "XLOC_009639"; transcript_id "TCONS_00009850"; exon_number "3"; oId "CUFF.856.1"; class_code "u"; tss_id "TSS9757";
A07	2142381	2142558	177	-	gene_id "XLOC_009639"; transcript_id "TCONS_00009850"; exon_number "4"; oId "CUFF.856.1"; class_code "u"; tss_id "TSS9757";
A07	2264737	2264828	91	-	gene_id "XLOC_009641"; transcript_id "TCONS_00009852"; exon_number "1"; oId "CUFF.859.1"; class_code "u"; tss_id "TSS9759";
A07	2264924	2265036	112	-	gene_id "XLOC_009641"; transcript_id "TCONS_00009852"; exon_number "2"; oId "CUFF.859.1"; class_code "u"; tss_id "TSS9759";
A07	2600411	2600796	385	-	gene_id "XLOC_009645"; transcript_id "TCONS_00009856"; exon_number "1"; gene_name "gnl_UG_BnaNoS39187575"; oId "CUFF.861.1"; nearest_ref "gnl_UG_BnaNoS39187575_dup1"; class_code "x"; tss_id "TSS9763";
A07	10116066	10116443	377	-	gene_id "XLOC_009735"; transcript_id "TCONS_00009946"; exon_number "1"; oId "CUFF.884.1"; class_code "u"; tss_id "TSS9853";
A07	10116542	10116632	90	-	gene_id "XLOC_009735"; transcript_id "TCONS_00009946"; exon_number "2"; oId "CUFF.884.1"; class_code "u"; tss_id "TSS9853";
A07	10116764	10116847	83	-	gene_id "XLOC_009735"; transcript_id "TCONS_00009946"; exon_number "3"; oId "CUFF.884.1"; class_code "u"; tss_id "TSS9853";
A07	10180851	10181190	339	-	gene_id "XLOC_009736"; transcript_id "TCONS_00009947"; exon_number "1"; oId "CUFF.883.1"; class_code "u"; tss_id "TSS9854";
A07	10181265	10181391	126	-	gene_id "XLOC_009737"; transcript_id "TCONS_00009948"; exon_number "1"; oId "CUFF.885.1"; class_code "u"; tss_id "TSS9855";
A07	10186367	10186634	267	-	gene_id "XLOC_009737"; transcript_id "TCONS_00009948"; exon_number "2"; oId "CUFF.885.1"; class_code "u"; tss_id "TSS9855";
A07	10348876	10349045	169	-	gene_id "XLOC_009741"; transcript_id "TCONS_00009952"; exon_number "1"; oId "CUFF.886.1"; class_code "u"; tss_id "TSS9859";
A07	10349143	10349187	44	-	gene_id "XLOC_009741"; transcript_id "TCONS_00009952"; exon_number "2"; oId "CUFF.886.1"; class_code "u"; tss_id "TSS9859";
A07	11277276	11277596	320	-	gene_id "XLOC_009764"; transcript_id "TCONS_00009977"; exon_number "1"; oId "CUFF.890.1"; class_code "u"; tss_id "TSS9882";
A07	12258418	12258618	200	-	gene_id "XLOC_009792"; transcript_id "TCONS_00010006"; exon_number "1"; oId "CUFF.897.1"; class_code "u"; tss_id "TSS9911";
A07	12443722	12443982	260	-	gene_id "XLOC_009797"; transcript_id "TCONS_00010011"; exon_number "1"; oId "CUFF.898.1"; class_code "u"; tss_id "TSS9916";
A07	12726990	12728042	1052	-	gene_id "XLOC_009805"; transcript_id "TCONS_00010019"; exon_number "1"; oId "CUFF.900.1"; class_code "u"; tss_id "TSS9924";
A07	14195539	14196510	971	-	gene_id "XLOC_009852"; transcript_id "TCONS_00010068"; exon_number "1"; oId "CUFF.905.1"; class_code "u"; tss_id "TSS9971";
A07	14559312	14559556	244	-	gene_id "XLOC_009866"; transcript_id "TCONS_00010082"; exon_number "1"; oId "CUFF.910.1"; class_code "u"; tss_id "TSS9985";
A07	14560048	14560100	52	-	gene_id "XLOC_009866"; transcript_id "TCONS_00010082"; exon_number "2"; oId "CUFF.910.1"; class_code "u"; tss_id "TSS9985";
A07	15275140	15275378	238	-	gene_id "XLOC_009885"; transcript_id "TCONS_00010102"; exon_number "1"; oId "CUFF.913.1"; class_code "u"; tss_id "TSS10005";
A07	15364890	15365248	358	-	gene_id "XLOC_009890"; transcript_id "TCONS_00010107"; exon_number "1"; oId "CUFF.914.1"; class_code "u"; tss_id "TSS10010";
A07	15592549	15592809	260	-	gene_id "XLOC_009901"; transcript_id "TCONS_00010118"; exon_number "1"; oId "CUFF.915.1"; class_code "u"; tss_id "TSS10021";
A07	15593162	15593285	123	-	gene_id "XLOC_009901"; transcript_id "TCONS_00010118"; exon_number "2"; oId "CUFF.915.1"; class_code "u"; tss_id "TSS10021";
A07	15593455	15593565	110	-	gene_id "XLOC_009901"; transcript_id "TCONS_00010118"; exon_number "3"; oId "CUFF.915.1"; class_code "u"; tss_id "TSS10021";
A07	16806379	16806704	325	-	gene_id "XLOC_009933"; transcript_id "TCONS_00010150"; exon_number "1"; oId "CUFF.916.1"; class_code "u"; tss_id "TSS10053";
A07	16807229	16807244	15	-	gene_id "XLOC_009933"; transcript_id "TCONS_00010150"; exon_number "2"; oId "CUFF.916.1"; class_code "u"; tss_id "TSS10053";
A07	17345377	17345911	534	-	gene_id "XLOC_009949"; transcript_id "TCONS_00010167"; exon_number "1"; gene_name "gnl_UG_BnaNoS39171347"; oId "CUFF.918.1"; nearest_ref "gnl_UG_BnaNoS39171347_dup1"; class_code "x"; tss_id "TSS10069";
A07	17858109	17858382	273	-	gene_id "XLOC_009976"; transcript_id "TCONS_00010194"; exon_number "1"; oId "CUFF.920.1"; class_code "u"; tss_id "TSS10096";
A07	18599389	18599846	457	-	gene_id "XLOC_009999"; transcript_id "TCONS_00010217"; exon_number "1"; oId "CUFF.921.1"; class_code "u"; tss_id "TSS10119";
A07	18654035	18654330	295	-	gene_id "XLOC_010002"; transcript_id "TCONS_00010220"; exon_number "1"; gene_name "gnl_UG_BnaNoS39233272"; oId "CUFF.922.1"; nearest_ref "gnl_UG_BnaNoS39233272_dup1"; class_code "x"; tss_id "TSS10122";
A07	18689909	18690143	234	-	gene_id "XLOC_010006"; transcript_id "TCONS_00010224"; exon_number "1"; gene_name "gnl_UG_BnaNoS39164381"; oId "CUFF.923.1"; nearest_ref "gnl_UG_BnaNoS39164381_dup1"; class_code "x"; tss_id "TSS10126";
A07	19055707	19055931	224	-	gene_id "XLOC_010013"; transcript_id "TCONS_00010231"; exon_number "1"; oId "CUFF.925.1"; class_code "u"; tss_id "TSS10133";
A07	19933004	19933051	47	-	gene_id "XLOC_010039"; transcript_id "TCONS_00010258"; exon_number "1"; oId "CUFF.932.1"; class_code "u"; tss_id "TSS10160";
A07	19933126	19933280	154	-	gene_id "XLOC_010039"; transcript_id "TCONS_00010258"; exon_number "2"; oId "CUFF.932.1"; class_code "u"; tss_id "TSS10160";
A07	20404610	20404616	6	-	gene_id "XLOC_010058"; transcript_id "TCONS_00010278"; exon_number "1"; gene_name "gnl_UG_BnaNoS52602903"; oId "CUFF.934.2"; nearest_ref "gnl_UG_BnaNoS52602903_dup1"; class_code "j"; tss_id "TSS10180";
A07	20404734	20405574	840	-	gene_id "XLOC_010058"; transcript_id "TCONS_00010278"; exon_number "2"; gene_name "gnl_UG_BnaNoS52602903"; oId "CUFF.934.2"; nearest_ref "gnl_UG_BnaNoS52602903_dup1"; class_code "j"; tss_id "TSS10180";
A07	20405836	20405888	52	-	gene_id "XLOC_010058"; transcript_id "TCONS_00010278"; exon_number "3"; gene_name "gnl_UG_BnaNoS52602903"; oId "CUFF.934.2"; nearest_ref "gnl_UG_BnaNoS52602903_dup1"; class_code "j"; tss_id "TSS10180";
A07	20627215	20627459	244	-	gene_id "XLOC_010068"; transcript_id "TCONS_00010289"; exon_number "1"; oId "CUFF.937.1"; class_code "u"; tss_id "TSS10191";
A07	20896828	20898224	1396	-	gene_id "XLOC_010080"; transcript_id "TCONS_00010301"; exon_number "1"; gene_name "gnl_UG_BnaNoS39288026"; oId "CUFF.940.1"; nearest_ref "gnl_UG_BnaNoS39288026_dup1"; class_code "o"; tss_id "TSS10203";
A07	20926336	20926893	557	-	gene_id "XLOC_010082"; transcript_id "TCONS_00010304"; exon_number "1"; oId "CUFF.939.1"; class_code "u"; tss_id "TSS10205";
A07	21071160	21071364	204	-	gene_id "XLOC_010085"; transcript_id "TCONS_00010307"; exon_number "1"; oId "CUFF.941.1"; class_code "u"; tss_id "TSS10208";
A07	21573009	21573629	620	-	gene_id "XLOC_010092"; transcript_id "TCONS_00010314"; exon_number "1"; gene_name "gnl_UG_BnaNoS39249281"; oId "CUFF.944.1"; nearest_ref "gnl_UG_BnaNoS39249281_dup1"; class_code "x"; tss_id "TSS10215";
A07	22160501	22160568	67	-	gene_id "XLOC_010102"; transcript_id "TCONS_00010326"; exon_number "1"; gene_name "gnl_UG_BnaNoS38892527"; oId "CUFF.947.3"; nearest_ref "gnl_UG_BnaNoS38892527_dup1"; class_code "j"; tss_id "TSS10225";
A07	22164228	22164507	279	-	gene_id "XLOC_010102"; transcript_id "TCONS_00010326"; exon_number "2"; gene_name "gnl_UG_BnaNoS38892527"; oId "CUFF.947.3"; nearest_ref "gnl_UG_BnaNoS38892527_dup1"; class_code "j"; tss_id "TSS10225";
A07	22164585	22164720	135	-	gene_id "XLOC_010102"; transcript_id "TCONS_00010326"; exon_number "3"; gene_name "gnl_UG_BnaNoS38892527"; oId "CUFF.947.3"; nearest_ref "gnl_UG_BnaNoS38892527_dup1"; class_code "j"; tss_id "TSS10225";
A07	22164821	22165127	306	-	gene_id "XLOC_010102"; transcript_id "TCONS_00010326"; exon_number "4"; gene_name "gnl_UG_BnaNoS38892527"; oId "CUFF.947.3"; nearest_ref "gnl_UG_BnaNoS38892527_dup1"; class_code "j"; tss_id "TSS10225";
A07	22160501	22160568	67	-	gene_id "XLOC_010102"; transcript_id "TCONS_00010325"; exon_number "1"; gene_name "gnl_UG_BnaNoS38892527"; oId "CUFF.947.2"; nearest_ref "gnl_UG_BnaNoS38892527_dup1"; class_code "j"; tss_id "TSS10225";
A07	22164233	22164316	83	-	gene_id "XLOC_010102"; transcript_id "TCONS_00010325"; exon_number "2"; gene_name "gnl_UG_BnaNoS38892527"; oId "CUFF.947.2"; nearest_ref "gnl_UG_BnaNoS38892527_dup1"; class_code "j"; tss_id "TSS10225";
A07	22164403	22164507	104	-	gene_id "XLOC_010102"; transcript_id "TCONS_00010325"; exon_number "3"; gene_name "gnl_UG_BnaNoS38892527"; oId "CUFF.947.2"; nearest_ref "gnl_UG_BnaNoS38892527_dup1"; class_code "j"; tss_id "TSS10225";
A07	22164585	22164720	135	-	gene_id "XLOC_010102"; transcript_id "TCONS_00010325"; exon_number "4"; gene_name "gnl_UG_BnaNoS38892527"; oId "CUFF.947.2"; nearest_ref "gnl_UG_BnaNoS38892527_dup1"; class_code "j"; tss_id "TSS10225";
A07	22164821	22165127	306	-	gene_id "XLOC_010102"; transcript_id "TCONS_00010325"; exon_number "5"; gene_name "gnl_UG_BnaNoS38892527"; oId "CUFF.947.2"; nearest_ref "gnl_UG_BnaNoS38892527_dup1"; class_code "j"; tss_id "TSS10225";
A07	22259674	22260331	657	-	gene_id "XLOC_010104"; transcript_id "TCONS_00010329"; exon_number "1"; gene_name "gnl_UG_BnaNoS39245687"; oId "CUFF.948.2"; nearest_ref "gnl_UG_BnaNoS39245687_dup1"; class_code "o"; tss_id "TSS10228";
A07	22260434	22260584	150	-	gene_id "XLOC_010104"; transcript_id "TCONS_00010329"; exon_number "2"; gene_name "gnl_UG_BnaNoS39245687"; oId "CUFF.948.2"; nearest_ref "gnl_UG_BnaNoS39245687_dup1"; class_code "o"; tss_id "TSS10228";
A07	22343745	22344578	833	-	gene_id "XLOC_010108"; transcript_id "TCONS_00010333"; exon_number "1"; oId "CUFF.949.1"; class_code "u"; tss_id "TSS10232";
A07	22814201	22815192	991	-	gene_id "XLOC_010139"; transcript_id "TCONS_00010365"; exon_number "1"; gene_name "gnl_UG_BnaNoS52593860"; oId "CUFF.953.1"; nearest_ref "gnl_UG_BnaNoS52593860_dup1"; class_code "x"; tss_id "TSS10263";
A07	23276574	23277661	1087	-	gene_id "XLOC_010164"; transcript_id "TCONS_00010390"; exon_number "1"; oId "CUFF.955.1"; class_code "u"; tss_id "TSS10288";
A07	23277714	23278209	495	-	gene_id "XLOC_010165"; transcript_id "TCONS_00010391"; exon_number "1"; oId "CUFF.956.1"; class_code "u"; tss_id "TSS10289";
A07	24523373	24524056	683	-	gene_id "XLOC_010212"; transcript_id "TCONS_00010438"; exon_number "1"; oId "CUFF.967.1"; class_code "u"; tss_id "TSS10336";
A07	24566265	24566611	346	-	gene_id "XLOC_010215"; transcript_id "TCONS_00010441"; exon_number "1"; oId "CUFF.969.1"; class_code "u"; tss_id "TSS10339";
A07	24567036	24567202	166	-	gene_id "XLOC_010215"; transcript_id "TCONS_00010441"; exon_number "2"; oId "CUFF.969.1"; class_code "u"; tss_id "TSS10339";
A07	24881326	24883798	2472	-	gene_id "XLOC_010228"; transcript_id "TCONS_00010454"; exon_number "1"; oId "CUFF.971.1"; class_code "u"; tss_id "TSS10352";
A07	24883897	24884366	469	-	gene_id "XLOC_010229"; transcript_id "TCONS_00010455"; exon_number "1"; oId "CUFF.972.1"; class_code "u"; tss_id "TSS10353";
A08	393552	393904	352	+	gene_id "XLOC_010289"; transcript_id "TCONS_00010515"; exon_number "1"; oId "CUFF.973.1"; class_code "u"; tss_id "TSS10413";
A08	702031	702258	227	+	gene_id "XLOC_010294"; transcript_id "TCONS_00010520"; exon_number "1"; oId "CUFF.975.1"; class_code "u"; tss_id "TSS10418";
A08	3007630	3007930	300	+	gene_id "XLOC_010346"; transcript_id "TCONS_00010572"; exon_number "1"; oId "CUFF.980.1"; class_code "u"; tss_id "TSS10470";
A08	3275763	3275917	154	+	gene_id "XLOC_010348"; transcript_id "TCONS_00010574"; exon_number "1"; gene_name "gnl_UG_BnaNoS39231754"; oId "CUFF.982.1"; nearest_ref "gnl_UG_BnaNoS39231754_dup1"; class_code "x"; tss_id "TSS10472";
A08	3276051	3276455	404	+	gene_id "XLOC_010348"; transcript_id "TCONS_00010574"; exon_number "2"; gene_name "gnl_UG_BnaNoS39231754"; oId "CUFF.982.1"; nearest_ref "gnl_UG_BnaNoS39231754_dup1"; class_code "x"; tss_id "TSS10472";
A08	3335749	3336090	341	+	gene_id "XLOC_010350"; transcript_id "TCONS_00010576"; exon_number "1"; oId "CUFF.983.1"; class_code "u"; tss_id "TSS10474";
A08	5189986	5190347	361	+	gene_id "XLOC_010375"; transcript_id "TCONS_00010601"; exon_number "1"; oId "CUFF.986.1"; class_code "u"; tss_id "TSS10499";
A08	6705038	6705239	201	+	gene_id "XLOC_010399"; transcript_id "TCONS_00010625"; exon_number "1"; oId "CUFF.988.1"; class_code "u"; tss_id "TSS10523";
A08	6705430	6705449	19	+	gene_id "XLOC_010399"; transcript_id "TCONS_00010625"; exon_number "2"; oId "CUFF.988.1"; class_code "u"; tss_id "TSS10523";
A08	7278853	7279108	255	+	gene_id "XLOC_010410"; transcript_id "TCONS_00010637"; exon_number "1"; gene_name "gnl_UG_BnaNoS39233489"; oId "CUFF.992.1"; nearest_ref "gnl_UG_BnaNoS39233489_dup1"; class_code "x"; tss_id "TSS10535";
A08	7279202	7279356	154	+	gene_id "XLOC_010410"; transcript_id "TCONS_00010637"; exon_number "2"; gene_name "gnl_UG_BnaNoS39233489"; oId "CUFF.992.1"; nearest_ref "gnl_UG_BnaNoS39233489_dup1"; class_code "x"; tss_id "TSS10535";
A08	7279435	7279941	506	+	gene_id "XLOC_010410"; transcript_id "TCONS_00010637"; exon_number "3"; gene_name "gnl_UG_BnaNoS39233489"; oId "CUFF.992.1"; nearest_ref "gnl_UG_BnaNoS39233489_dup1"; class_code "x"; tss_id "TSS10535";
A08	7280011	7280080	69	+	gene_id "XLOC_010410"; transcript_id "TCONS_00010637"; exon_number "4"; gene_name "gnl_UG_BnaNoS39233489"; oId "CUFF.992.1"; nearest_ref "gnl_UG_BnaNoS39233489_dup1"; class_code "x"; tss_id "TSS10535";
A08	7280182	7280241	59	+	gene_id "XLOC_010410"; transcript_id "TCONS_00010637"; exon_number "5"; gene_name "gnl_UG_BnaNoS39233489"; oId "CUFF.992.1"; nearest_ref "gnl_UG_BnaNoS39233489_dup1"; class_code "x"; tss_id "TSS10535";
A08	8835087	8836160	1073	+	gene_id "XLOC_010437"; transcript_id "TCONS_00010666"; exon_number "1"; oId "CUFF.996.1"; class_code "u"; tss_id "TSS10564";
A08	9455427	9455734	307	+	gene_id "XLOC_010448"; transcript_id "TCONS_00010678"; exon_number "1"; oId "CUFF.1000.1"; class_code "u"; tss_id "TSS10576";
A08	9461990	9462209	219	+	gene_id "XLOC_010449"; transcript_id "TCONS_00010679"; exon_number "1"; oId "CUFF.1002.1"; class_code "u"; tss_id "TSS10577";
A08	9462285	9462403	118	+	gene_id "XLOC_010449"; transcript_id "TCONS_00010679"; exon_number "2"; oId "CUFF.1002.1"; class_code "u"; tss_id "TSS10577";
A08	9463226	9463445	219	+	gene_id "XLOC_010450"; transcript_id "TCONS_00010680"; exon_number "1"; oId "CUFF.1001.1"; class_code "u"; tss_id "TSS10578";
A08	9718395	9718623	228	+	gene_id "XLOC_010457"; transcript_id "TCONS_00010687"; exon_number "1"; oId "CUFF.1005.1"; class_code "u"; tss_id "TSS10585";
A08	10092298	10092409	111	+	gene_id "XLOC_010464"; transcript_id "TCONS_00010694"; exon_number "1"; gene_name "gnl_UG_BnaNoS39249015"; oId "CUFF.1010.1"; nearest_ref "gnl_UG_BnaNoS39249015_dup1"; class_code "x"; tss_id "TSS10592";
A08	10092655	10092944	289	+	gene_id "XLOC_010464"; transcript_id "TCONS_00010694"; exon_number "2"; gene_name "gnl_UG_BnaNoS39249015"; oId "CUFF.1010.1"; nearest_ref "gnl_UG_BnaNoS39249015_dup1"; class_code "x"; tss_id "TSS10592";
A08	10093190	10093842	652	+	gene_id "XLOC_010464"; transcript_id "TCONS_00010694"; exon_number "3"; gene_name "gnl_UG_BnaNoS39249015"; oId "CUFF.1010.1"; nearest_ref "gnl_UG_BnaNoS39249015_dup1"; class_code "x"; tss_id "TSS10592";
A08	10727197	10728698	1501	+	gene_id "XLOC_010477"; transcript_id "TCONS_00010707"; exon_number "1"; oId "CUFF.1011.1"; class_code "u"; tss_id "TSS10605";
A08	13434523	13434771	248	+	gene_id "XLOC_010542"; transcript_id "TCONS_00010773"; exon_number "1"; oId "CUFF.1025.1"; class_code "u"; tss_id "TSS10671";
A08	13940641	13941735	1094	+	gene_id "XLOC_010565"; transcript_id "TCONS_00010798"; exon_number "1"; oId "CUFF.1027.1"; class_code "u"; tss_id "TSS10695";
A08	14663187	14663480	293	+	gene_id "XLOC_010586"; transcript_id "TCONS_00010819"; exon_number "1"; oId "CUFF.1032.1"; class_code "u"; tss_id "TSS10716";
A08	14663685	14664059	374	+	gene_id "XLOC_010586"; transcript_id "TCONS_00010819"; exon_number "2"; oId "CUFF.1032.1"; class_code "u"; tss_id "TSS10716";
A08	15247232	15247625	393	+	gene_id "XLOC_010600"; transcript_id "TCONS_00010833"; exon_number "1"; oId "CUFF.1035.1"; class_code "u"; tss_id "TSS10730";
A08	16474498	16474801	303	+	gene_id "XLOC_010647"; transcript_id "TCONS_00010881"; exon_number "1"; oId "CUFF.1043.1"; class_code "u"; tss_id "TSS10778";
A08	16474876	16475460	584	+	gene_id "XLOC_010647"; transcript_id "TCONS_00010881"; exon_number "2"; oId "CUFF.1043.1"; class_code "u"; tss_id "TSS10778";
A08	17904829	17905056	227	+	gene_id "XLOC_010690"; transcript_id "TCONS_00010924"; exon_number "1"; oId "CUFF.1050.1"; class_code "u"; tss_id "TSS10821";
A08	18022362	18023005	643	+	gene_id "XLOC_010692"; transcript_id "TCONS_00010926"; exon_number "1"; oId "CUFF.1051.1"; class_code "u"; tss_id "TSS10823";
A08	18221634	18222005	371	+	gene_id "XLOC_010703"; transcript_id "TCONS_00010938"; exon_number "1"; oId "CUFF.1054.1"; class_code "u"; tss_id "TSS10834";
A08	18281792	18282101	309	+	gene_id "XLOC_010706"; transcript_id "TCONS_00010941"; exon_number "1"; oId "CUFF.1055.1"; class_code "u"; tss_id "TSS10837";
A08	18538805	18539172	367	+	gene_id "XLOC_010721"; transcript_id "TCONS_00010956"; exon_number "1"; oId "CUFF.1058.1"; class_code "u"; tss_id "TSS10852";
A08	18628044	18628551	507	+	gene_id "XLOC_010723"; transcript_id "TCONS_00010958"; exon_number "1"; oId "CUFF.1059.1"; class_code "u"; tss_id "TSS10854";
A08	18709602	18710033	431	+	gene_id "XLOC_010729"; transcript_id "TCONS_00010964"; exon_number "1"; oId "CUFF.1060.1"; class_code "u"; tss_id "TSS10860";
A08	18750951	18751156	205	+	gene_id "XLOC_010736"; transcript_id "TCONS_00010971"; exon_number "1"; oId "CUFF.1061.1"; class_code "u"; tss_id "TSS10867";
A08	18841659	18842047	388	+	gene_id "XLOC_010742"; transcript_id "TCONS_00010977"; exon_number "1"; oId "CUFF.1062.1"; class_code "u"; tss_id "TSS10873";
A08	20013258	20013387	129	+	gene_id "XLOC_010785"; transcript_id "TCONS_00011025"; exon_number "1"; oId "CUFF.1073.1"; class_code "u"; tss_id "TSS10918";
A08	20013521	20013790	269	+	gene_id "XLOC_010785"; transcript_id "TCONS_00011025"; exon_number "2"; oId "CUFF.1073.1"; class_code "u"; tss_id "TSS10918";
A08	20056112	20056445	333	+	gene_id "XLOC_010788"; transcript_id "TCONS_00011028"; exon_number "1"; oId "CUFF.1074.1"; class_code "u"; tss_id "TSS10921";
A08	20750432	20750469	37	+	gene_id "XLOC_010821"; transcript_id "TCONS_00011061"; exon_number "1"; oId "CUFF.1077.1"; class_code "u"; tss_id "TSS10954";
A08	20750564	20750826	262	+	gene_id "XLOC_010821"; transcript_id "TCONS_00011061"; exon_number "2"; oId "CUFF.1077.1"; class_code "u"; tss_id "TSS10954";
A08	606141	606530	389	-	gene_id "XLOC_010841"; transcript_id "TCONS_00011081"; exon_number "1"; oId "CUFF.974.1"; class_code "u"; tss_id "TSS10974";
A08	1519409	1519995	586	-	gene_id "XLOC_010861"; transcript_id "TCONS_00011101"; exon_number "1"; oId "CUFF.976.1"; class_code "u"; tss_id "TSS10994";
A08	1524171	1524256	85	-	gene_id "XLOC_010861"; transcript_id "TCONS_00011101"; exon_number "2"; oId "CUFF.976.1"; class_code "u"; tss_id "TSS10994";
A08	1524344	1524397	53	-	gene_id "XLOC_010861"; transcript_id "TCONS_00011101"; exon_number "3"; oId "CUFF.976.1"; class_code "u"; tss_id "TSS10994";
A08	1524474	1524521	47	-	gene_id "XLOC_010861"; transcript_id "TCONS_00011101"; exon_number "4"; oId "CUFF.976.1"; class_code "u"; tss_id "TSS10994";
A08	1524603	1524711	108	-	gene_id "XLOC_010861"; transcript_id "TCONS_00011101"; exon_number "5"; oId "CUFF.976.1"; class_code "u"; tss_id "TSS10994";
A08	1524873	1524996	123	-	gene_id "XLOC_010861"; transcript_id "TCONS_00011101"; exon_number "6"; oId "CUFF.976.1"; class_code "u"; tss_id "TSS10994";
A08	3087514	3089116	1602	-	gene_id "XLOC_010883"; transcript_id "TCONS_00011124"; exon_number "1"; oId "CUFF.981.1"; class_code "u"; tss_id "TSS11016";
A08	3771210	3771653	443	-	gene_id "XLOC_010895"; transcript_id "TCONS_00011136"; exon_number "1"; oId "CUFF.984.1"; class_code "u"; tss_id "TSS11028";
A08	4705456	4705813	357	-	gene_id "XLOC_010903"; transcript_id "TCONS_00011144"; exon_number "1"; oId "CUFF.985.1"; class_code "u"; tss_id "TSS11036";
A08	5668989	5669256	267	-	gene_id "XLOC_010921"; transcript_id "TCONS_00011163"; exon_number "1"; gene_name "gnl_UG_BnaNoS39202823"; oId "CUFF.987.2"; nearest_ref "gnl_UG_BnaNoS39202823_dup1"; class_code "j"; tss_id "TSS11055";
A08	5670082	5670192	110	-	gene_id "XLOC_010921"; transcript_id "TCONS_00011163"; exon_number "2"; gene_name "gnl_UG_BnaNoS39202823"; oId "CUFF.987.2"; nearest_ref "gnl_UG_BnaNoS39202823_dup1"; class_code "j"; tss_id "TSS11055";
A08	5670524	5670603	79	-	gene_id "XLOC_010921"; transcript_id "TCONS_00011163"; exon_number "3"; gene_name "gnl_UG_BnaNoS39202823"; oId "CUFF.987.2"; nearest_ref "gnl_UG_BnaNoS39202823_dup1"; class_code "j"; tss_id "TSS11055";
A08	7258653	7258821	168	-	gene_id "XLOC_010944"; transcript_id "TCONS_00011186"; exon_number "1"; oId "CUFF.990.1"; class_code "u"; tss_id "TSS11078";
A08	7259357	7259617	260	-	gene_id "XLOC_010944"; transcript_id "TCONS_00011186"; exon_number "2"; oId "CUFF.990.1"; class_code "u"; tss_id "TSS11078";
A08	8099707	8099952	245	-	gene_id "XLOC_010956"; transcript_id "TCONS_00011198"; exon_number "1"; oId "CUFF.994.1"; class_code "u"; tss_id "TSS11090";
A08	8354761	8355373	612	-	gene_id "XLOC_010958"; transcript_id "TCONS_00011200"; exon_number "1"; oId "CUFF.995.1"; class_code "u"; tss_id "TSS11092";
A08	8355735	8355997	262	-	gene_id "XLOC_010958"; transcript_id "TCONS_00011200"; exon_number "2"; oId "CUFF.995.1"; class_code "u"; tss_id "TSS11092";
A08	8919429	8919767	338	-	gene_id "XLOC_010974"; transcript_id "TCONS_00011216"; exon_number "1"; gene_name "gnl_UG_BnaNoS39238420"; oId "CUFF.998.1"; nearest_ref "gnl_UG_BnaNoS39238420_dup1"; class_code "x"; tss_id "TSS11108";
A08	9047157	9047678	521	-	gene_id "XLOC_010976"; transcript_id "TCONS_00011218"; exon_number "1"; oId "CUFF.997.1"; class_code "u"; tss_id "TSS11110";
A08	9550873	9551718	845	-	gene_id "XLOC_010984"; transcript_id "TCONS_00011226"; exon_number "1"; oId "CUFF.1003.1"; class_code "u"; tss_id "TSS11118";
A08	9875788	9876098	310	-	gene_id "XLOC_010988"; transcript_id "TCONS_00011231"; exon_number "1"; oId "CUFF.1006.1"; class_code "u"; tss_id "TSS11122";
A08	10027984	10028195	211	-	gene_id "XLOC_010989"; transcript_id "TCONS_00011232"; exon_number "1"; oId "CUFF.1007.1"; class_code "u"; tss_id "TSS11123";
A08	10336699	10337180	481	-	gene_id "XLOC_010995"; transcript_id "TCONS_00011239"; exon_number "1"; oId "CUFF.1009.1"; class_code "u"; tss_id "TSS11130";
A08	11028717	11028931	214	-	gene_id "XLOC_011009"; transcript_id "TCONS_00011253"; exon_number "1"; oId "CUFF.1012.1"; class_code "u"; tss_id "TSS11144";
A08	11029030	11029169	139	-	gene_id "XLOC_011010"; transcript_id "TCONS_00011254"; exon_number "1"; oId "CUFF.1013.1"; class_code "u"; tss_id "TSS11145";
A08	11029403	11029462	59	-	gene_id "XLOC_011010"; transcript_id "TCONS_00011254"; exon_number "2"; oId "CUFF.1013.1"; class_code "u"; tss_id "TSS11145";
A08	11342395	11342935	540	-	gene_id "XLOC_011011"; transcript_id "TCONS_00011255"; exon_number "1"; oId "CUFF.1015.1"; class_code "u"; tss_id "TSS11146";
A08	11404313	11404622	309	-	gene_id "XLOC_011013"; transcript_id "TCONS_00011257"; exon_number "1"; oId "CUFF.1016.1"; class_code "u"; tss_id "TSS11148";
A08	11750071	11750618	547	-	gene_id "XLOC_011016"; transcript_id "TCONS_00011260"; exon_number "1"; gene_name "gnl_UG_BnaNoS39248575"; oId "CUFF.1018.1"; nearest_ref "gnl_UG_BnaNoS39248575_dup1"; class_code "x"; tss_id "TSS11151";
A08	12449584	12450353	769	-	gene_id "XLOC_011044"; transcript_id "TCONS_00011288"; exon_number "1"; oId "CUFF.1019.1"; class_code "u"; tss_id "TSS11179";
A08	12525809	12526872	1063	-	gene_id "XLOC_011048"; transcript_id "TCONS_00011292"; exon_number "1"; gene_name "gnl_UG_BnaNoS39172515"; oId "CUFF.1020.1"; nearest_ref "gnl_UG_BnaNoS39172515_dup1"; class_code "x"; tss_id "TSS11183";
A08	12612537	12612956	419	-	gene_id "XLOC_011050"; transcript_id "TCONS_00011294"; exon_number "1"; oId "CUFF.1021.1"; class_code "u"; tss_id "TSS11185";
A08	12613092	12613134	42	-	gene_id "XLOC_011050"; transcript_id "TCONS_00011294"; exon_number "2"; oId "CUFF.1021.1"; class_code "u"; tss_id "TSS11185";
A08	12698939	12699150	211	-	gene_id "XLOC_011054"; transcript_id "TCONS_00011298"; exon_number "1"; oId "CUFF.1022.1"; class_code "u"; tss_id "TSS11189";
A08	13202560	13202879	319	-	gene_id "XLOC_011060"; transcript_id "TCONS_00011304"; exon_number "1"; oId "CUFF.1023.1"; class_code "u"; tss_id "TSS11195";
A08	13419610	13419918	308	-	gene_id "XLOC_011066"; transcript_id "TCONS_00011310"; exon_number "1"; oId "CUFF.1024.1"; class_code "u"; tss_id "TSS11201";
A08	14392528	14392562	34	-	gene_id "XLOC_011101"; transcript_id "TCONS_00011347"; exon_number "1"; oId "CUFF.1030.1"; class_code "u"; tss_id "TSS11238";
A08	14392652	14392976	324	-	gene_id "XLOC_011101"; transcript_id "TCONS_00011347"; exon_number "2"; oId "CUFF.1030.1"; class_code "u"; tss_id "TSS11238";
A08	14919063	14919076	13	-	gene_id "XLOC_011117"; transcript_id "TCONS_00011365"; exon_number "1"; gene_name "gnl_UG_BnaNoS39183919"; oId "CUFF.1033.2"; nearest_ref "gnl_UG_BnaNoS39183919_dup1"; class_code "j"; tss_id "TSS11256";
A08	14919316	14919952	636	-	gene_id "XLOC_011117"; transcript_id "TCONS_00011365"; exon_number "2"; gene_name "gnl_UG_BnaNoS39183919"; oId "CUFF.1033.2"; nearest_ref "gnl_UG_BnaNoS39183919_dup1"; class_code "j"; tss_id "TSS11256";
A08	14920210	14920270	60	-	gene_id "XLOC_011117"; transcript_id "TCONS_00011365"; exon_number "3"; gene_name "gnl_UG_BnaNoS39183919"; oId "CUFF.1033.2"; nearest_ref "gnl_UG_BnaNoS39183919_dup1"; class_code "j"; tss_id "TSS11256";
A08	15253345	15253454	109	-	gene_id "XLOC_011127"; transcript_id "TCONS_00011376"; exon_number "1"; oId "CUFF.1036.1"; class_code "u"; tss_id "TSS11267";
A08	15253669	15253743	74	-	gene_id "XLOC_011127"; transcript_id "TCONS_00011376"; exon_number "2"; oId "CUFF.1036.1"; class_code "u"; tss_id "TSS11267";
A08	15253836	15253895	59	-	gene_id "XLOC_011127"; transcript_id "TCONS_00011376"; exon_number "3"; oId "CUFF.1036.1"; class_code "u"; tss_id "TSS11267";
A08	15339517	15340540	1023	-	gene_id "XLOC_011134"; transcript_id "TCONS_00011383"; exon_number "1"; gene_name "gnl_UG_BnaNoS39240109"; oId "CUFF.1037.1"; nearest_ref "gnl_UG_BnaNoS39240109_dup1"; class_code "x"; tss_id "TSS11274";
A08	15372761	15374005	1244	-	gene_id "XLOC_011135"; transcript_id "TCONS_00011384"; exon_number "1"; oId "CUFF.1038.1"; class_code "u"; tss_id "TSS11275";
A08	16826454	16826704	250	-	gene_id "XLOC_011180"; transcript_id "TCONS_00011432"; exon_number "1"; oId "CUFF.1046.1"; class_code "u"; tss_id "TSS11322";
A08	16831063	16831428	365	-	gene_id "XLOC_011181"; transcript_id "TCONS_00011433"; exon_number "1"; oId "CUFF.1047.1"; class_code "u"; tss_id "TSS11323";
A08	17851733	17852337	604	-	gene_id "XLOC_011211"; transcript_id "TCONS_00011464"; exon_number "1"; oId "CUFF.1049.1"; class_code "u"; tss_id "TSS11354";
A08	18436474	18436754	280	-	gene_id "XLOC_011235"; transcript_id "TCONS_00011488"; exon_number "1"; oId "CUFF.1056.1"; class_code "u"; tss_id "TSS11378";
A08	18515962	18516167	205	-	gene_id "XLOC_011239"; transcript_id "TCONS_00011492"; exon_number "1"; oId "CUFF.1057.1"; class_code "u"; tss_id "TSS11382";
A08	18890909	18891202	293	-	gene_id "XLOC_011249"; transcript_id "TCONS_00011502"; exon_number "1"; gene_name "gnl_UG_BnaNoS39211005"; oId "CUFF.1064.1"; nearest_ref "gnl_UG_BnaNoS39211005_dup1"; class_code "x"; tss_id "TSS11392";
A08	19013856	19014250	394	-	gene_id "XLOC_011257"; transcript_id "TCONS_00011510"; exon_number "1"; gene_name "gnl_UG_BnaNoS39239721"; oId "CUFF.1065.1"; nearest_ref "gnl_UG_BnaNoS39239721_dup1"; class_code "x"; tss_id "TSS11400";
A08	19710712	19711087	375	-	gene_id "XLOC_011297"; transcript_id "TCONS_00011551"; exon_number "1"; oId "CUFF.1071.1"; class_code "u"; tss_id "TSS11440";
A08	20702541	20703342	801	-	gene_id "XLOC_011323"; transcript_id "TCONS_00011579"; exon_number "1"; oId "CUFF.1076.1"; class_code "u"; tss_id "TSS11468";
A08	20813766	20814418	652	-	gene_id "XLOC_011331"; transcript_id "TCONS_00011587"; exon_number "1"; oId "CUFF.1078.1"; class_code "u"; tss_id "TSS11476";
A09	46113	46987	874	+	gene_id "XLOC_011337"; transcript_id "TCONS_00011593"; exon_number "1"; oId "CUFF.1079.1"; class_code "u"; tss_id "TSS11482";
A09	47107	48314	1207	+	gene_id "XLOC_011338"; transcript_id "TCONS_00011594"; exon_number "1"; gene_name "gnl_UG_BnaNoS38995146"; oId "CUFF.1080.1"; nearest_ref "gnl_UG_BnaNoS38995146_dup1"; class_code "x"; tss_id "TSS11483";
A09	212885	213201	316	+	gene_id "XLOC_011346"; transcript_id "TCONS_00011602"; exon_number "1"; gene_name "gnl_UG_BnaNoS37267839"; oId "CUFF.1081.1"; nearest_ref "gnl_UG_BnaNoS37267839_dup1"; class_code "x"; tss_id "TSS11491";
A09	595117	595545	428	+	gene_id "XLOC_011359"; transcript_id "TCONS_00011616"; exon_number "1"; oId "CUFF.1083.1"; class_code "u"; tss_id "TSS11504";
A09	2128212	2128627	415	+	gene_id "XLOC_011409"; transcript_id "TCONS_00011668"; exon_number "1"; oId "CUFF.1087.1"; class_code "u"; tss_id "TSS11555";
A09	2917045	2917146	101	+	gene_id "XLOC_011427"; transcript_id "TCONS_00011686"; exon_number "1"; oId "CUFF.1089.1"; class_code "u"; tss_id "TSS11573";
A09	2917463	2917628	165	+	gene_id "XLOC_011427"; transcript_id "TCONS_00011686"; exon_number "2"; oId "CUFF.1089.1"; class_code "u"; tss_id "TSS11573";
A09	2918385	2918590	205	+	gene_id "XLOC_011428"; transcript_id "TCONS_00011687"; exon_number "1"; oId "CUFF.1090.1"; class_code "u"; tss_id "TSS11574";
A09	4886489	4887592	1103	+	gene_id "XLOC_011514"; transcript_id "TCONS_00011776"; exon_number "1"; oId "CUFF.1101.1"; class_code "u"; tss_id "TSS11661";
A09	5817028	5817495	467	+	gene_id "XLOC_011554"; transcript_id "TCONS_00011818"; exon_number "1"; gene_name "gnl_UG_BnaNoS39164036"; oId "CUFF.1106.1"; nearest_ref "gnl_UG_BnaNoS39164036_dup1"; class_code "x"; tss_id "TSS11702";
A09	5854782	5855170	388	+	gene_id "XLOC_011557"; transcript_id "TCONS_00011822"; exon_number "1"; oId "CUFF.1107.1"; class_code "u"; tss_id "TSS11706";
A09	5964193	5964643	450	+	gene_id "XLOC_011565"; transcript_id "TCONS_00011830"; exon_number "1"; oId "CUFF.1109.1"; class_code "u"; tss_id "TSS11714";
A09	5964799	5964852	53	+	gene_id "XLOC_011565"; transcript_id "TCONS_00011830"; exon_number "2"; oId "CUFF.1109.1"; class_code "u"; tss_id "TSS11714";
A09	6104187	6104701	514	+	gene_id "XLOC_011570"; transcript_id "TCONS_00011835"; exon_number "1"; oId "CUFF.1110.1"; class_code "u"; tss_id "TSS11719";
A09	8706891	8707336	445	+	gene_id "XLOC_011653"; transcript_id "TCONS_00011918"; exon_number "1"; oId "CUFF.1118.1"; class_code "u"; tss_id "TSS11802";
A09	9044383	9044747	364	+	gene_id "XLOC_011659"; transcript_id "TCONS_00011924"; exon_number "1"; oId "CUFF.1119.1"; class_code "u"; tss_id "TSS11808";
A09	9180653	9180854	201	+	gene_id "XLOC_011664"; transcript_id "TCONS_00011929"; exon_number "1"; oId "CUFF.1120.1"; class_code "u"; tss_id "TSS11813";
A09	9788899	9789487	588	+	gene_id "XLOC_011683"; transcript_id "TCONS_00011948"; exon_number "1"; oId "CUFF.1125.1"; class_code "u"; tss_id "TSS11832";
A09	10452466	10452646	180	+	gene_id "XLOC_011696"; transcript_id "TCONS_00011961"; exon_number "1"; oId "CUFF.1131.1"; class_code "u"; tss_id "TSS11845";
A09	10452773	10453768	995	+	gene_id "XLOC_011696"; transcript_id "TCONS_00011961"; exon_number "2"; oId "CUFF.1131.1"; class_code "u"; tss_id "TSS11845";
A09	10484179	10485087	908	+	gene_id "XLOC_011697"; transcript_id "TCONS_00011962"; exon_number "1"; oId "CUFF.1132.1"; class_code "u"; tss_id "TSS11846";
A09	10593159	10594333	1174	+	gene_id "XLOC_011698"; transcript_id "TCONS_00011963"; exon_number "1"; gene_name "gnl_UG_BnaNoS39170940"; oId "CUFF.1135.1"; nearest_ref "gnl_UG_BnaNoS39170940_dup1"; class_code "x"; tss_id "TSS11847";
A09	11294592	11294832	240	+	gene_id "XLOC_011724"; transcript_id "TCONS_00011990"; exon_number "1"; oId "CUFF.1140.1"; class_code "u"; tss_id "TSS11874";
A09	11654726	11655027	301	+	gene_id "XLOC_011736"; transcript_id "TCONS_00012002"; exon_number "1"; oId "CUFF.1142.1"; class_code "u"; tss_id "TSS11886";
A09	14122824	14123030	206	+	gene_id "XLOC_011772"; transcript_id "TCONS_00012039"; exon_number "1"; oId "CUFF.1151.1"; class_code "u"; tss_id "TSS11923";
A09	14123298	14123367	69	+	gene_id "XLOC_011772"; transcript_id "TCONS_00012039"; exon_number "2"; oId "CUFF.1151.1"; class_code "u"; tss_id "TSS11923";
A09	14332851	14333071	220	+	gene_id "XLOC_011779"; transcript_id "TCONS_00012046"; exon_number "1"; oId "CUFF.1152.1"; class_code "u"; tss_id "TSS11930";
A09	14333553	14333724	171	+	gene_id "XLOC_011779"; transcript_id "TCONS_00012046"; exon_number "2"; oId "CUFF.1152.1"; class_code "u"; tss_id "TSS11930";
A09	14628233	14628993	760	+	gene_id "XLOC_011782"; transcript_id "TCONS_00012049"; exon_number "1"; oId "CUFF.1153.1"; class_code "u"; tss_id "TSS11933";
A09	14644228	14644484	256	+	gene_id "XLOC_011783"; transcript_id "TCONS_00012050"; exon_number "1"; oId "CUFF.1155.1"; class_code "u"; tss_id "TSS11934";
A09	14644563	14644641	78	+	gene_id "XLOC_011783"; transcript_id "TCONS_00012050"; exon_number "2"; oId "CUFF.1155.1"; class_code "u"; tss_id "TSS11934";
A09	14645134	14645247	113	+	gene_id "XLOC_011783"; transcript_id "TCONS_00012050"; exon_number "3"; oId "CUFF.1155.1"; class_code "u"; tss_id "TSS11934";
A09	14767109	14767645	536	+	gene_id "XLOC_011788"; transcript_id "TCONS_00012055"; exon_number "1"; oId "CUFF.1158.1"; class_code "u"; tss_id "TSS11939";
A09	16695667	16695987	320	+	gene_id "XLOC_011807"; transcript_id "TCONS_00012074"; exon_number "1"; oId "CUFF.1160.1"; class_code "u"; tss_id "TSS11958";
A09	17766752	17767531	779	+	gene_id "XLOC_011825"; transcript_id "TCONS_00012093"; exon_number "1"; oId "CUFF.1163.1"; class_code "u"; tss_id "TSS11977";
A09	18345268	18345553	285	+	gene_id "XLOC_011835"; transcript_id "TCONS_00012103"; exon_number "1"; oId "CUFF.1165.1"; class_code "u"; tss_id "TSS11987";
A09	18511534	18511910	376	+	gene_id "XLOC_011841"; transcript_id "TCONS_00012110"; exon_number "1"; oId "CUFF.1167.1"; class_code "u"; tss_id "TSS11993";
A09	19589670	19589714	44	+	gene_id "XLOC_011856"; transcript_id "TCONS_00012125"; exon_number "1"; oId "CUFF.1170.1"; class_code "u"; tss_id "TSS12008";
A09	19589802	19589883	81	+	gene_id "XLOC_011856"; transcript_id "TCONS_00012125"; exon_number "2"; oId "CUFF.1170.1"; class_code "u"; tss_id "TSS12008";
A09	19590156	19590394	238	+	gene_id "XLOC_011856"; transcript_id "TCONS_00012125"; exon_number "3"; oId "CUFF.1170.1"; class_code "u"; tss_id "TSS12008";
A09	21784451	21785147	696	+	gene_id "XLOC_011897"; transcript_id "TCONS_00012167"; exon_number "1"; gene_name "gnl_UG_BnaNoS39282336"; oId "CUFF.1175.1"; nearest_ref "gnl_UG_BnaNoS39282336_dup1"; class_code "x"; tss_id "TSS12049";
A09	21968946	21969030	84	+	gene_id "XLOC_011903"; transcript_id "TCONS_00012173"; exon_number "1"; oId "CUFF.1177.1"; class_code "u"; tss_id "TSS12055";
A09	21969725	21970160	435	+	gene_id "XLOC_011903"; transcript_id "TCONS_00012173"; exon_number "2"; oId "CUFF.1177.1"; class_code "u"; tss_id "TSS12055";
A09	24253898	24254735	837	+	gene_id "XLOC_011963"; transcript_id "TCONS_00012234"; exon_number "1"; oId "CUFF.1186.1"; class_code "u"; tss_id "TSS12116";
A09	24791972	24792567	595	+	gene_id "XLOC_011987"; transcript_id "TCONS_00012258"; exon_number "1"; oId "CUFF.1189.1"; class_code "u"; tss_id "TSS12140";
A09	25628048	25628105	57	+	gene_id "XLOC_012008"; transcript_id "TCONS_00012279"; exon_number "1"; gene_name "gnl_UG_BnaNoS39166076"; oId "CUFF.1192.1"; nearest_ref "gnl_UG_BnaNoS39166076_dup1"; class_code "x"; tss_id "TSS12161";
A09	25628188	25629250	1062	+	gene_id "XLOC_012008"; transcript_id "TCONS_00012279"; exon_number "2"; gene_name "gnl_UG_BnaNoS39166076"; oId "CUFF.1192.1"; nearest_ref "gnl_UG_BnaNoS39166076_dup1"; class_code "x"; tss_id "TSS12161";
A09	25732300	25732582	282	+	gene_id "XLOC_012015"; transcript_id "TCONS_00012286"; exon_number "1"; oId "CUFF.1194.1"; class_code "u"; tss_id "TSS12168";
A09	26353936	26354302	366	+	gene_id "XLOC_012027"; transcript_id "TCONS_00012298"; exon_number "1"; oId "CUFF.1196.1"; class_code "u"; tss_id "TSS12180";
A09	27070727	27070957	230	+	gene_id "XLOC_012041"; transcript_id "TCONS_00012312"; exon_number "1"; oId "CUFF.1199.1"; class_code "u"; tss_id "TSS12194";
A09	27644795	27644973	178	+	gene_id "XLOC_012061"; transcript_id "TCONS_00012333"; exon_number "1"; oId "CUFF.1202.1"; class_code "u"; tss_id "TSS12214";
A09	27645061	27645265	204	+	gene_id "XLOC_012061"; transcript_id "TCONS_00012333"; exon_number "2"; oId "CUFF.1202.1"; class_code "u"; tss_id "TSS12214";
A09	27841437	27841490	53	+	gene_id "XLOC_012066"; transcript_id "TCONS_00012338"; exon_number "1"; oId "CUFF.1203.1"; class_code "u"; tss_id "TSS12219";
A09	27841572	27841775	203	+	gene_id "XLOC_012066"; transcript_id "TCONS_00012338"; exon_number "2"; oId "CUFF.1203.1"; class_code "u"; tss_id "TSS12219";
A09	28070416	28070688	272	+	gene_id "XLOC_012071"; transcript_id "TCONS_00012343"; exon_number "1"; oId "CUFF.1206.1"; class_code "u"; tss_id "TSS12224";
A09	28371888	28372145	257	+	gene_id "XLOC_012076"; transcript_id "TCONS_00012348"; exon_number "1"; oId "CUFF.1209.1"; class_code "u"; tss_id "TSS12229";
A09	28905475	28906092	617	+	gene_id "XLOC_012096"; transcript_id "TCONS_00012368"; exon_number "1"; oId "CUFF.1211.1"; class_code "u"; tss_id "TSS12249";
A09	28920053	28920112	59	+	gene_id "XLOC_012097"; transcript_id "TCONS_00012369"; exon_number "1"; oId "CUFF.1212.1"; class_code "u"; tss_id "TSS12250";
A09	28920255	28920578	323	+	gene_id "XLOC_012097"; transcript_id "TCONS_00012369"; exon_number "2"; oId "CUFF.1212.1"; class_code "u"; tss_id "TSS12250";
A09	28920710	28921275	565	+	gene_id "XLOC_012097"; transcript_id "TCONS_00012369"; exon_number "3"; oId "CUFF.1212.1"; class_code "u"; tss_id "TSS12250";
A09	28921475	28921593	118	+	gene_id "XLOC_012097"; transcript_id "TCONS_00012369"; exon_number "4"; oId "CUFF.1212.1"; class_code "u"; tss_id "TSS12250";
A09	28921703	28921907	204	+	gene_id "XLOC_012097"; transcript_id "TCONS_00012369"; exon_number "5"; oId "CUFF.1212.1"; class_code "u"; tss_id "TSS12250";
A09	30189343	30189587	244	+	gene_id "XLOC_012137"; transcript_id "TCONS_00012409"; exon_number "1"; oId "CUFF.1216.1"; class_code "u"; tss_id "TSS12290";
A09	30189800	30189835	35	+	gene_id "XLOC_012137"; transcript_id "TCONS_00012409"; exon_number "2"; oId "CUFF.1216.1"; class_code "u"; tss_id "TSS12290";
A09	30189921	30190019	98	+	gene_id "XLOC_012137"; transcript_id "TCONS_00012409"; exon_number "3"; oId "CUFF.1216.1"; class_code "u"; tss_id "TSS12290";
A09	30686787	30687175	388	+	gene_id "XLOC_012146"; transcript_id "TCONS_00012418"; exon_number "1"; oId "CUFF.1218.1"; class_code "u"; tss_id "TSS12299";
A09	30696310	30696723	413	+	gene_id "XLOC_012148"; transcript_id "TCONS_00012420"; exon_number "1"; oId "CUFF.1219.1"; class_code "u"; tss_id "TSS12301";
A09	31850779	31851063	284	+	gene_id "XLOC_012191"; transcript_id "TCONS_00012463"; exon_number "1"; oId "CUFF.1223.1"; class_code "u"; tss_id "TSS12344";
A09	32085883	32086124	241	+	gene_id "XLOC_012208"; transcript_id "TCONS_00012480"; exon_number "1"; oId "CUFF.1224.1"; class_code "u"; tss_id "TSS12361";
A09	32371102	32371559	457	+	gene_id "XLOC_012222"; transcript_id "TCONS_00012494"; exon_number "1"; oId "CUFF.1225.1"; class_code "u"; tss_id "TSS12375";
A09	32566737	32567377	640	+	gene_id "XLOC_012227"; transcript_id "TCONS_00012499"; exon_number "1"; oId "CUFF.1226.1"; class_code "u"; tss_id "TSS12380";
A09	33255622	33256560	938	+	gene_id "XLOC_012247"; transcript_id "TCONS_00012519"; exon_number "1"; oId "CUFF.1228.1"; class_code "u"; tss_id "TSS12400";
A09	33372783	33372996	213	+	gene_id "XLOC_012248"; transcript_id "TCONS_00012520"; exon_number "1"; oId "CUFF.1229.1"; class_code "u"; tss_id "TSS12401";
A09	33373589	33373741	152	+	gene_id "XLOC_012248"; transcript_id "TCONS_00012520"; exon_number "2"; oId "CUFF.1229.1"; class_code "u"; tss_id "TSS12401";
A09	33469120	33469484	364	+	gene_id "XLOC_012250"; transcript_id "TCONS_00012522"; exon_number "1"; oId "CUFF.1230.1"; class_code "u"; tss_id "TSS12403";
A09	33490471	33491086	615	+	gene_id "XLOC_012251"; transcript_id "TCONS_00012523"; exon_number "1"; oId "CUFF.1231.1"; class_code "u"; tss_id "TSS12404";
A09	33745225	33745554	329	+	gene_id "XLOC_012257"; transcript_id "TCONS_00012529"; exon_number "1"; oId "CUFF.1233.1"; class_code "u"; tss_id "TSS12410";
A09	33967251	33967552	301	+	gene_id "XLOC_012268"; transcript_id "TCONS_00012540"; exon_number "1"; oId "CUFF.1234.1"; class_code "u"; tss_id "TSS12421";
A09	33997690	33998037	347	+	gene_id "XLOC_012273"; transcript_id "TCONS_00012545"; exon_number "1"; oId "CUFF.1235.1"; class_code "u"; tss_id "TSS12426";
A09	34871329	34872504	1175	+	gene_id "XLOC_012297"; transcript_id "TCONS_00012569"; exon_number "1"; oId "CUFF.1238.1"; class_code "u"; tss_id "TSS12450";
A09	35362498	35362799	301	+	gene_id "XLOC_012313"; transcript_id "TCONS_00012585"; exon_number "1"; oId "CUFF.1241.1"; class_code "u"; tss_id "TSS12466";
A09	35575177	35575622	445	+	gene_id "XLOC_012317"; transcript_id "TCONS_00012589"; exon_number "1"; oId "CUFF.1242.1"; class_code "u"; tss_id "TSS12470";
A09	35719695	35720238	543	+	gene_id "XLOC_012324"; transcript_id "TCONS_00012596"; exon_number "1"; oId "CUFF.1243.1"; class_code "u"; tss_id "TSS12477";
A09	35850286	35850364	78	+	gene_id "XLOC_012329"; transcript_id "TCONS_00012601"; exon_number "1"; oId "CUFF.1245.1"; class_code "u"; tss_id "TSS12482";
A09	35850520	35850681	161	+	gene_id "XLOC_012329"; transcript_id "TCONS_00012601"; exon_number "2"; oId "CUFF.1245.1"; class_code "u"; tss_id "TSS12482";
A09	35850781	35850840	59	+	gene_id "XLOC_012329"; transcript_id "TCONS_00012601"; exon_number "3"; oId "CUFF.1245.1"; class_code "u"; tss_id "TSS12482";
A09	35850925	35851186	261	+	gene_id "XLOC_012329"; transcript_id "TCONS_00012601"; exon_number "4"; oId "CUFF.1245.1"; class_code "u"; tss_id "TSS12482";
A09	35859803	35859902	99	+	gene_id "XLOC_012329"; transcript_id "TCONS_00012601"; exon_number "5"; oId "CUFF.1245.1"; class_code "u"; tss_id "TSS12482";
A09	35860097	35860853	756	+	gene_id "XLOC_012329"; transcript_id "TCONS_00012601"; exon_number "6"; oId "CUFF.1245.1"; class_code "u"; tss_id "TSS12482";
A09	35850329	35850364	35	+	gene_id "XLOC_012329"; transcript_id "TCONS_00012602"; exon_number "1"; oId "CUFF.1245.2"; class_code "u"; tss_id "TSS12482";
A09	35850515	35850681	166	+	gene_id "XLOC_012329"; transcript_id "TCONS_00012602"; exon_number "2"; oId "CUFF.1245.2"; class_code "u"; tss_id "TSS12482";
A09	35850781	35850840	59	+	gene_id "XLOC_012329"; transcript_id "TCONS_00012602"; exon_number "3"; oId "CUFF.1245.2"; class_code "u"; tss_id "TSS12482";
A09	35850925	35851186	261	+	gene_id "XLOC_012329"; transcript_id "TCONS_00012602"; exon_number "4"; oId "CUFF.1245.2"; class_code "u"; tss_id "TSS12482";
A09	35859803	35859902	99	+	gene_id "XLOC_012329"; transcript_id "TCONS_00012602"; exon_number "5"; oId "CUFF.1245.2"; class_code "u"; tss_id "TSS12482";
A09	35860097	35860853	756	+	gene_id "XLOC_012329"; transcript_id "TCONS_00012602"; exon_number "6"; oId "CUFF.1245.2"; class_code "u"; tss_id "TSS12482";
A09	36071365	36071575	210	+	gene_id "XLOC_012333"; transcript_id "TCONS_00012606"; exon_number "1"; oId "CUFF.1244.1"; class_code "u"; tss_id "TSS12486";
A09	37448746	37448918	172	+	gene_id "XLOC_012382"; transcript_id "TCONS_00012656"; exon_number "1"; oId "CUFF.1251.1"; class_code "u"; tss_id "TSS12536";
A09	37449599	37449876	277	+	gene_id "XLOC_012382"; transcript_id "TCONS_00012656"; exon_number "2"; oId "CUFF.1251.1"; class_code "u"; tss_id "TSS12536";
A09	37502341	37502756	415	+	gene_id "XLOC_012386"; transcript_id "TCONS_00012660"; exon_number "1"; oId "CUFF.1252.1"; class_code "u"; tss_id "TSS12540";
A09	37864097	37864335	238	+	gene_id "XLOC_012405"; transcript_id "TCONS_00012679"; exon_number "1"; oId "CUFF.1254.1"; class_code "u"; tss_id "TSS12559";
A09	37887640	37887643	3	+	gene_id "XLOC_012406"; transcript_id "TCONS_00012680"; exon_number "1"; oId "CUFF.1255.1"; class_code "u"; tss_id "TSS12560";
A09	37887731	37887959	228	+	gene_id "XLOC_012406"; transcript_id "TCONS_00012680"; exon_number "2"; oId "CUFF.1255.1"; class_code "u"; tss_id "TSS12560";
A09	38462844	38463153	309	+	gene_id "XLOC_012423"; transcript_id "TCONS_00012697"; exon_number "1"; oId "CUFF.1256.1"; class_code "u"; tss_id "TSS12577";
A09	2001217	2001594	377	-	gene_id "XLOC_012503"; transcript_id "TCONS_00012777"; exon_number "1"; oId "CUFF.1086.1"; class_code "u"; tss_id "TSS12657";
A09	2316831	2317033	202	-	gene_id "XLOC_012514"; transcript_id "TCONS_00012788"; exon_number "1"; oId "CUFF.1088.1"; class_code "u"; tss_id "TSS12668";
A09	2920758	2921081	323	-	gene_id "XLOC_012530"; transcript_id "TCONS_00012804"; exon_number "1"; oId "CUFF.1091.1"; class_code "u"; tss_id "TSS12684";
A09	2921632	2921832	200	-	gene_id "XLOC_012531"; transcript_id "TCONS_00012805"; exon_number "1"; oId "CUFF.1092.1"; class_code "u"; tss_id "TSS12685";
A09	2954975	2955258	283	-	gene_id "XLOC_012533"; transcript_id "TCONS_00012807"; exon_number "1"; oId "CUFF.1093.1"; class_code "u"; tss_id "TSS12687";
A09	2955494	2955566	72	-	gene_id "XLOC_012533"; transcript_id "TCONS_00012807"; exon_number "2"; oId "CUFF.1093.1"; class_code "u"; tss_id "TSS12687";
A09	2955658	2955753	95	-	gene_id "XLOC_012533"; transcript_id "TCONS_00012807"; exon_number "3"; oId "CUFF.1093.1"; class_code "u"; tss_id "TSS12687";
A09	2955925	2956190	265	-	gene_id "XLOC_012533"; transcript_id "TCONS_00012807"; exon_number "4"; oId "CUFF.1093.1"; class_code "u"; tss_id "TSS12687";
A09	2956593	2956709	116	-	gene_id "XLOC_012533"; transcript_id "TCONS_00012807"; exon_number "5"; oId "CUFF.1093.1"; class_code "u"; tss_id "TSS12687";
A09	2956799	2956875	76	-	gene_id "XLOC_012533"; transcript_id "TCONS_00012807"; exon_number "6"; oId "CUFF.1093.1"; class_code "u"; tss_id "TSS12687";
A09	2956966	2957213	247	-	gene_id "XLOC_012533"; transcript_id "TCONS_00012807"; exon_number "7"; oId "CUFF.1093.1"; class_code "u"; tss_id "TSS12687";
A09	3966656	3967307	651	-	gene_id "XLOC_012574"; transcript_id "TCONS_00012849"; exon_number "1"; oId "CUFF.1097.1"; class_code "u"; tss_id "TSS12728";
A09	4363554	4363862	308	-	gene_id "XLOC_012595"; transcript_id "TCONS_00012870"; exon_number "1"; oId "CUFF.1099.1"; class_code "u"; tss_id "TSS12749";
A09	4790305	4790747	442	-	gene_id "XLOC_012605"; transcript_id "TCONS_00012880"; exon_number "1"; oId "CUFF.1100.1"; class_code "u"; tss_id "TSS12759";
A09	4790832	4790841	9	-	gene_id "XLOC_012605"; transcript_id "TCONS_00012880"; exon_number "2"; oId "CUFF.1100.1"; class_code "u"; tss_id "TSS12759";
A09	5603109	5603314	205	-	gene_id "XLOC_012642"; transcript_id "TCONS_00012917"; exon_number "1"; oId "CUFF.1104.1"; class_code "u"; tss_id "TSS12796";
A09	6813947	6814395	448	-	gene_id "XLOC_012684"; transcript_id "TCONS_00012960"; exon_number "1"; oId "CUFF.1111.1"; class_code "u"; tss_id "TSS12839";
A09	6814555	6814735	180	-	gene_id "XLOC_012684"; transcript_id "TCONS_00012960"; exon_number "2"; oId "CUFF.1111.1"; class_code "u"; tss_id "TSS12839";
A09	6814951	6815216	265	-	gene_id "XLOC_012684"; transcript_id "TCONS_00012960"; exon_number "3"; oId "CUFF.1111.1"; class_code "u"; tss_id "TSS12839";
A09	7262104	7262619	515	-	gene_id "XLOC_012698"; transcript_id "TCONS_00012975"; exon_number "1"; oId "CUFF.1113.1"; class_code "u"; tss_id "TSS12854";
A09	8316155	8316696	541	-	gene_id "XLOC_012743"; transcript_id "TCONS_00013023"; exon_number "1"; oId "CUFF.1116.1"; class_code "u"; tss_id "TSS12902";
A09	8645798	8646839	1041	-	gene_id "XLOC_012749"; transcript_id "TCONS_00013029"; exon_number "1"; oId "CUFF.1117.1"; class_code "u"; tss_id "TSS12908";
A09	9453993	9454201	208	-	gene_id "XLOC_012760"; transcript_id "TCONS_00013040"; exon_number "1"; oId "CUFF.1121.1"; class_code "u"; tss_id "TSS12919";
A09	9455880	9456089	209	-	gene_id "XLOC_012761"; transcript_id "TCONS_00013041"; exon_number "1"; oId "CUFF.1122.1"; class_code "u"; tss_id "TSS12920";
A09	9740738	9740955	217	-	gene_id "XLOC_012768"; transcript_id "TCONS_00013049"; exon_number "1"; oId "CUFF.1124.1"; class_code "u"; tss_id "TSS12928";
A09	11101560	11101881	321	-	gene_id "XLOC_012810"; transcript_id "TCONS_00013095"; exon_number "1"; oId "CUFF.1138.1"; class_code "u"; tss_id "TSS12972";
A09	11538011	11538261	250	-	gene_id "XLOC_012821"; transcript_id "TCONS_00013107"; exon_number "1"; gene_name "gnl_UG_BnaNoS39229832"; oId "CUFF.1141.1"; nearest_ref "gnl_UG_BnaNoS39229832_dup1"; class_code "x"; tss_id "TSS12984";
A09	12178803	12179137	334	-	gene_id "XLOC_012838"; transcript_id "TCONS_00013124"; exon_number "1"; oId "CUFF.1143.1"; class_code "u"; tss_id "TSS13001";
A09	12179637	12179937	300	-	gene_id "XLOC_012838"; transcript_id "TCONS_00013124"; exon_number "2"; oId "CUFF.1143.1"; class_code "u"; tss_id "TSS13001";
A09	12180234	12180338	104	-	gene_id "XLOC_012838"; transcript_id "TCONS_00013124"; exon_number "3"; oId "CUFF.1143.1"; class_code "u"; tss_id "TSS13001";
A09	12277279	12277486	207	-	gene_id "XLOC_012839"; transcript_id "TCONS_00013125"; exon_number "1"; oId "CUFF.1144.1"; class_code "u"; tss_id "TSS13002";
A09	13067127	13067759	632	-	gene_id "XLOC_012850"; transcript_id "TCONS_00013137"; exon_number "1"; oId "CUFF.1147.1"; class_code "u"; tss_id "TSS13013";
A09	13514534	13514775	241	-	gene_id "XLOC_012861"; transcript_id "TCONS_00013149"; exon_number "1"; oId "CUFF.1149.1"; class_code "u"; tss_id "TSS13025";
A09	13565479	13565582	103	-	gene_id "XLOC_012862"; transcript_id "TCONS_00013150"; exon_number "1"; oId "CUFF.1150.1"; class_code "u"; tss_id "TSS13026";
A09	13565683	13566054	371	-	gene_id "XLOC_012862"; transcript_id "TCONS_00013150"; exon_number "2"; oId "CUFF.1150.1"; class_code "u"; tss_id "TSS13026";
A09	14634616	14635077	461	-	gene_id "XLOC_012874"; transcript_id "TCONS_00013162"; exon_number "1"; oId "CUFF.1154.1"; class_code "u"; tss_id "TSS13038";
A09	14705710	14706426	716	-	gene_id "XLOC_012877"; transcript_id "TCONS_00013165"; exon_number "1"; oId "CUFF.1156.1"; class_code "u"; tss_id "TSS13041";
A09	14747782	14747926	144	-	gene_id "XLOC_012878"; transcript_id "TCONS_00013166"; exon_number "1"; oId "CUFF.1157.1"; class_code "u"; tss_id "TSS13042";
A09	14748024	14749079	1055	-	gene_id "XLOC_012878"; transcript_id "TCONS_00013166"; exon_number "2"; oId "CUFF.1157.1"; class_code "u"; tss_id "TSS13042";
A09	16579741	16581033	1292	-	gene_id "XLOC_012901"; transcript_id "TCONS_00013189"; exon_number "1"; oId "CUFF.1159.1"; class_code "u"; tss_id "TSS13065";
A09	17057087	17057441	354	-	gene_id "XLOC_012905"; transcript_id "TCONS_00013194"; exon_number "1"; gene_name "gnl_UG_BnaNoS38904477"; oId "CUFF.1162.2"; nearest_ref "gnl_UG_BnaNoS38904477_dup1"; class_code "o"; tss_id "TSS13069";
A09	18066011	18066513	502	-	gene_id "XLOC_012920"; transcript_id "TCONS_00013209"; exon_number "1"; oId "CUFF.1164.1"; class_code "u"; tss_id "TSS13084";
A09	19433151	19433943	792	-	gene_id "XLOC_012933"; transcript_id "TCONS_00013222"; exon_number "1"; oId "CUFF.1168.1"; class_code "u"; tss_id "TSS13097";
A09	19574562	19574780	218	-	gene_id "XLOC_012935"; transcript_id "TCONS_00013224"; exon_number "1"; oId "CUFF.1169.1"; class_code "u"; tss_id "TSS13099";
A09	20072033	20072434	401	-	gene_id "XLOC_012940"; transcript_id "TCONS_00013229"; exon_number "1"; oId "CUFF.1171.1"; class_code "u"; tss_id "TSS13104";
A09	20072516	20072631	115	-	gene_id "XLOC_012940"; transcript_id "TCONS_00013229"; exon_number "2"; oId "CUFF.1171.1"; class_code "u"; tss_id "TSS13104";
A09	21153110	21153873	763	-	gene_id "XLOC_012966"; transcript_id "TCONS_00013255"; exon_number "1"; gene_name "gnl_UG_BnaNoS39205372"; oId "CUFF.1172.1"; nearest_ref "gnl_UG_BnaNoS39205372_dup1"; class_code "x"; tss_id "TSS13130";
A09	21154378	21154927	549	-	gene_id "XLOC_012967"; transcript_id "TCONS_00013256"; exon_number "1"; gene_name "gnl_UG_BnaNoS39205372"; oId "CUFF.1173.1"; nearest_ref "gnl_UG_BnaNoS39205372_dup1"; class_code "x"; tss_id "TSS13131";
A09	21968108	21968640	532	-	gene_id "XLOC_012985"; transcript_id "TCONS_00013274"; exon_number "1"; oId "CUFF.1176.1"; class_code "u"; tss_id "TSS13149";
A09	22142871	22143263	392	-	gene_id "XLOC_012986"; transcript_id "TCONS_00013275"; exon_number "1"; oId "CUFF.1178.1"; class_code "u"; tss_id "TSS13150";
A09	22143345	22143497	152	-	gene_id "XLOC_012986"; transcript_id "TCONS_00013275"; exon_number "2"; oId "CUFF.1178.1"; class_code "u"; tss_id "TSS13150";
A09	22143602	22143724	122	-	gene_id "XLOC_012986"; transcript_id "TCONS_00013275"; exon_number "3"; oId "CUFF.1178.1"; class_code "u"; tss_id "TSS13150";
A09	22143810	22143961	151	-	gene_id "XLOC_012986"; transcript_id "TCONS_00013275"; exon_number "4"; oId "CUFF.1178.1"; class_code "u"; tss_id "TSS13150";
A09	22144320	22144387	67	-	gene_id "XLOC_012986"; transcript_id "TCONS_00013275"; exon_number "5"; oId "CUFF.1178.1"; class_code "u"; tss_id "TSS13150";
A09	22673099	22673344	245	-	gene_id "XLOC_012997"; transcript_id "TCONS_00013287"; exon_number "1"; oId "CUFF.1180.1"; class_code "u"; tss_id "TSS13161";
A09	23429521	23430143	622	-	gene_id "XLOC_013016"; transcript_id "TCONS_00013307"; exon_number "1"; gene_name "gnl_UG_BnaNoS39164910"; oId "CUFF.1181.3"; nearest_ref "gnl_UG_BnaNoS39164910_dup1"; class_code "j"; tss_id "TSS13180";
A09	23430150	23430302	152	-	gene_id "XLOC_013016"; transcript_id "TCONS_00013307"; exon_number "2"; gene_name "gnl_UG_BnaNoS39164910"; oId "CUFF.1181.3"; nearest_ref "gnl_UG_BnaNoS39164910_dup1"; class_code "j"; tss_id "TSS13180";
A09	23430691	23430818	127	-	gene_id "XLOC_013016"; transcript_id "TCONS_00013307"; exon_number "3"; gene_name "gnl_UG_BnaNoS39164910"; oId "CUFF.1181.3"; nearest_ref "gnl_UG_BnaNoS39164910_dup1"; class_code "j"; tss_id "TSS13180";
A09	23431017	23431107	90	-	gene_id "XLOC_013016"; transcript_id "TCONS_00013307"; exon_number "4"; gene_name "gnl_UG_BnaNoS39164910"; oId "CUFF.1181.3"; nearest_ref "gnl_UG_BnaNoS39164910_dup1"; class_code "j"; tss_id "TSS13180";
A09	23431117	23431194	77	-	gene_id "XLOC_013016"; transcript_id "TCONS_00013307"; exon_number "5"; gene_name "gnl_UG_BnaNoS39164910"; oId "CUFF.1181.3"; nearest_ref "gnl_UG_BnaNoS39164910_dup1"; class_code "j"; tss_id "TSS13180";
A09	23431294	23431352	58	-	gene_id "XLOC_013016"; transcript_id "TCONS_00013307"; exon_number "6"; gene_name "gnl_UG_BnaNoS39164910"; oId "CUFF.1181.3"; nearest_ref "gnl_UG_BnaNoS39164910_dup1"; class_code "j"; tss_id "TSS13180";
A09	23431693	23431855	162	-	gene_id "XLOC_013016"; transcript_id "TCONS_00013307"; exon_number "7"; gene_name "gnl_UG_BnaNoS39164910"; oId "CUFF.1181.3"; nearest_ref "gnl_UG_BnaNoS39164910_dup1"; class_code "j"; tss_id "TSS13180";
A09	23429521	23430143	622	-	gene_id "XLOC_013016"; transcript_id "TCONS_00013306"; exon_number "1"; gene_name "gnl_UG_BnaNoS39164910"; oId "CUFF.1181.2"; nearest_ref "gnl_UG_BnaNoS39164910_dup1"; class_code "j"; tss_id "TSS13180";
A09	23430150	23430302	152	-	gene_id "XLOC_013016"; transcript_id "TCONS_00013306"; exon_number "2"; gene_name "gnl_UG_BnaNoS39164910"; oId "CUFF.1181.2"; nearest_ref "gnl_UG_BnaNoS39164910_dup1"; class_code "j"; tss_id "TSS13180";
A09	23430691	23430818	127	-	gene_id "XLOC_013016"; transcript_id "TCONS_00013306"; exon_number "3"; gene_name "gnl_UG_BnaNoS39164910"; oId "CUFF.1181.2"; nearest_ref "gnl_UG_BnaNoS39164910_dup1"; class_code "j"; tss_id "TSS13180";
A09	23430984	23431194	210	-	gene_id "XLOC_013016"; transcript_id "TCONS_00013306"; exon_number "4"; gene_name "gnl_UG_BnaNoS39164910"; oId "CUFF.1181.2"; nearest_ref "gnl_UG_BnaNoS39164910_dup1"; class_code "j"; tss_id "TSS13180";
A09	23431294	23431362	68	-	gene_id "XLOC_013016"; transcript_id "TCONS_00013306"; exon_number "5"; gene_name "gnl_UG_BnaNoS39164910"; oId "CUFF.1181.2"; nearest_ref "gnl_UG_BnaNoS39164910_dup1"; class_code "j"; tss_id "TSS13180";
A09	23431693	23431855	162	-	gene_id "XLOC_013016"; transcript_id "TCONS_00013306"; exon_number "6"; gene_name "gnl_UG_BnaNoS39164910"; oId "CUFF.1181.2"; nearest_ref "gnl_UG_BnaNoS39164910_dup1"; class_code "j"; tss_id "TSS13180";
A09	23429521	23430143	622	-	gene_id "XLOC_013016"; transcript_id "TCONS_00013308"; exon_number "1"; gene_name "gnl_UG_BnaNoS39164910"; oId "CUFF.1181.1"; nearest_ref "gnl_UG_BnaNoS39164910_dup1"; class_code "j"; tss_id "TSS13180";
A09	23430150	23430302	152	-	gene_id "XLOC_013016"; transcript_id "TCONS_00013308"; exon_number "2"; gene_name "gnl_UG_BnaNoS39164910"; oId "CUFF.1181.1"; nearest_ref "gnl_UG_BnaNoS39164910_dup1"; class_code "j"; tss_id "TSS13180";
A09	23430691	23430818	127	-	gene_id "XLOC_013016"; transcript_id "TCONS_00013308"; exon_number "3"; gene_name "gnl_UG_BnaNoS39164910"; oId "CUFF.1181.1"; nearest_ref "gnl_UG_BnaNoS39164910_dup1"; class_code "j"; tss_id "TSS13180";
A09	23431017	23431194	177	-	gene_id "XLOC_013016"; transcript_id "TCONS_00013308"; exon_number "4"; gene_name "gnl_UG_BnaNoS39164910"; oId "CUFF.1181.1"; nearest_ref "gnl_UG_BnaNoS39164910_dup1"; class_code "j"; tss_id "TSS13180";
A09	23431294	23431362	68	-	gene_id "XLOC_013016"; transcript_id "TCONS_00013308"; exon_number "5"; gene_name "gnl_UG_BnaNoS39164910"; oId "CUFF.1181.1"; nearest_ref "gnl_UG_BnaNoS39164910_dup1"; class_code "j"; tss_id "TSS13180";
A09	23431693	23431861	168	-	gene_id "XLOC_013016"; transcript_id "TCONS_00013308"; exon_number "6"; gene_name "gnl_UG_BnaNoS39164910"; oId "CUFF.1181.1"; nearest_ref "gnl_UG_BnaNoS39164910_dup1"; class_code "j"; tss_id "TSS13180";
A09	23571842	23572076	234	-	gene_id "XLOC_013020"; transcript_id "TCONS_00013313"; exon_number "1"; oId "CUFF.1182.1"; class_code "u"; tss_id "TSS13184";
A09	23775684	23776118	434	-	gene_id "XLOC_013023"; transcript_id "TCONS_00013316"; exon_number "1"; oId "CUFF.1184.1"; class_code "u"; tss_id "TSS13187";
A09	24212131	24212516	385	-	gene_id "XLOC_013034"; transcript_id "TCONS_00013327"; exon_number "1"; oId "CUFF.1185.1"; class_code "u"; tss_id "TSS13198";
A09	24239980	24240896	916	-	gene_id "XLOC_013035"; transcript_id "TCONS_00013328"; exon_number "1"; oId "CUFF.1187.1"; class_code "u"; tss_id "TSS13199";
A09	24520860	24520875	15	-	gene_id "XLOC_013048"; transcript_id "TCONS_00013341"; exon_number "1"; oId "CUFF.1188.1"; class_code "u"; tss_id "TSS13212";
A09	24521155	24521219	64	-	gene_id "XLOC_013048"; transcript_id "TCONS_00013341"; exon_number "2"; oId "CUFF.1188.1"; class_code "u"; tss_id "TSS13212";
A09	24521371	24521597	226	-	gene_id "XLOC_013048"; transcript_id "TCONS_00013341"; exon_number "3"; oId "CUFF.1188.1"; class_code "u"; tss_id "TSS13212";
A09	24521734	24521817	83	-	gene_id "XLOC_013048"; transcript_id "TCONS_00013341"; exon_number "4"; oId "CUFF.1188.1"; class_code "u"; tss_id "TSS13212";
A09	24521945	24522065	120	-	gene_id "XLOC_013048"; transcript_id "TCONS_00013341"; exon_number "5"; oId "CUFF.1188.1"; class_code "u"; tss_id "TSS13212";
A09	24844515	24845407	892	-	gene_id "XLOC_013064"; transcript_id "TCONS_00013357"; exon_number "1"; gene_name "gnl_UG_BnaNoS39294645"; oId "CUFF.1190.1"; nearest_ref "gnl_UG_BnaNoS39294645_dup1"; class_code "x"; tss_id "TSS13228";
A09	25686264	25686499	235	-	gene_id "XLOC_013101"; transcript_id "TCONS_00013395"; exon_number "1"; gene_name "gnl_UG_BnaNoS39277950"; oId "CUFF.1193.1"; nearest_ref "gnl_UG_BnaNoS39277950_dup1"; class_code "x"; tss_id "TSS13266";
A09	26853169	26853505	336	-	gene_id "XLOC_013130"; transcript_id "TCONS_00013425"; exon_number "1"; oId "CUFF.1197.1"; class_code "u"; tss_id "TSS13296";
A09	27442309	27442757	448	-	gene_id "XLOC_013152"; transcript_id "TCONS_00013448"; exon_number "1"; oId "CUFF.1201.1"; class_code "u"; tss_id "TSS13319";
A09	27846877	27847674	797	-	gene_id "XLOC_013161"; transcript_id "TCONS_00013457"; exon_number "1"; gene_name "gnl_UG_BnaNoS25461909"; oId "CUFF.1204.1"; nearest_ref "gnl_UG_BnaNoS25461909_dup1"; class_code "x"; tss_id "TSS13328";
A09	28093827	28093993	166	-	gene_id "XLOC_013167"; transcript_id "TCONS_00013463"; exon_number "1"; oId "CUFF.1205.1"; class_code "u"; tss_id "TSS13334";
A09	28094081	28094169	88	-	gene_id "XLOC_013167"; transcript_id "TCONS_00013463"; exon_number "2"; oId "CUFF.1205.1"; class_code "u"; tss_id "TSS13334";
A09	28223879	28224224	345	-	gene_id "XLOC_013171"; transcript_id "TCONS_00013467"; exon_number "1"; oId "CUFF.1207.1"; class_code "u"; tss_id "TSS13338";
A09	28224431	28224487	56	-	gene_id "XLOC_013171"; transcript_id "TCONS_00013467"; exon_number "2"; oId "CUFF.1207.1"; class_code "u"; tss_id "TSS13338";
A09	28224596	28224743	147	-	gene_id "XLOC_013171"; transcript_id "TCONS_00013467"; exon_number "3"; oId "CUFF.1207.1"; class_code "u"; tss_id "TSS13338";
A09	28254156	28254526	370	-	gene_id "XLOC_013174"; transcript_id "TCONS_00013470"; exon_number "1"; oId "CUFF.1208.1"; class_code "u"; tss_id "TSS13341";
A09	28885579	28885884	305	-	gene_id "XLOC_013197"; transcript_id "TCONS_00013493"; exon_number "1"; oId "CUFF.1210.1"; class_code "u"; tss_id "TSS13364";
A09	29548611	29548831	220	-	gene_id "XLOC_013212"; transcript_id "TCONS_00013508"; exon_number "1"; oId "CUFF.1213.1"; class_code "u"; tss_id "TSS13379";
A09	29663832	29663973	141	-	gene_id "XLOC_013220"; transcript_id "TCONS_00013516"; exon_number "1"; oId "CUFF.1214.1"; class_code "u"; tss_id "TSS13387";
A09	29664155	29664289	134	-	gene_id "XLOC_013220"; transcript_id "TCONS_00013516"; exon_number "2"; oId "CUFF.1214.1"; class_code "u"; tss_id "TSS13387";
A09	29881353	29882511	1158	-	gene_id "XLOC_013232"; transcript_id "TCONS_00013528"; exon_number "1"; gene_name "gnl_UG_BnaNoS38905512"; oId "CUFF.1215.1"; nearest_ref "gnl_UG_BnaNoS38905512_dup1"; class_code "x"; tss_id "TSS13399";
A09	30681350	30681644	294	-	gene_id "XLOC_013250"; transcript_id "TCONS_00013546"; exon_number "1"; oId "CUFF.1217.1"; class_code "u"; tss_id "TSS13417";
A09	30681740	30681772	32	-	gene_id "XLOC_013250"; transcript_id "TCONS_00013546"; exon_number "2"; oId "CUFF.1217.1"; class_code "u"; tss_id "TSS13417";
A09	31027779	31027999	220	-	gene_id "XLOC_013263"; transcript_id "TCONS_00013559"; exon_number "1"; oId "CUFF.1220.1"; class_code "u"; tss_id "TSS13430";
A09	32716319	32716342	23	-	gene_id "XLOC_013335"; transcript_id "TCONS_00013632"; exon_number "1"; oId "CUFF.1227.1"; class_code "u"; tss_id "TSS13503";
A09	32716439	32716564	125	-	gene_id "XLOC_013335"; transcript_id "TCONS_00013632"; exon_number "2"; oId "CUFF.1227.1"; class_code "u"; tss_id "TSS13503";
A09	32716656	32716720	64	-	gene_id "XLOC_013335"; transcript_id "TCONS_00013632"; exon_number "3"; oId "CUFF.1227.1"; class_code "u"; tss_id "TSS13503";
A09	34037405	34038231	826	-	gene_id "XLOC_013365"; transcript_id "TCONS_00013663"; exon_number "1"; oId "CUFF.1236.1"; class_code "u"; tss_id "TSS13534";
A09	34350561	34351171	610	-	gene_id "XLOC_013376"; transcript_id "TCONS_00013674"; exon_number "1"; oId "CUFF.1237.1"; class_code "u"; tss_id "TSS13545";
A09	34922418	34923057	639	-	gene_id "XLOC_013384"; transcript_id "TCONS_00013682"; exon_number "1"; oId "CUFF.1239.1"; class_code "u"; tss_id "TSS13553";
A09	34923145	34924034	889	-	gene_id "XLOC_013385"; transcript_id "TCONS_00013683"; exon_number "1"; gene_name "gnl_UG_BnaNoS39251335"; oId "CUFF.1240.1"; nearest_ref "gnl_UG_BnaNoS39251335_dup1"; class_code "x"; tss_id "TSS13554";
A09	36518639	36518888	249	-	gene_id "XLOC_013417"; transcript_id "TCONS_00013716"; exon_number "1"; oId "CUFF.1247.1"; class_code "u"; tss_id "TSS13586";
A09	36924726	36925004	278	-	gene_id "XLOC_013428"; transcript_id "TCONS_00013727"; exon_number "1"; oId "CUFF.1248.1"; class_code "u"; tss_id "TSS13597";
A09	36925111	36925153	42	-	gene_id "XLOC_013428"; transcript_id "TCONS_00013727"; exon_number "2"; oId "CUFF.1248.1"; class_code "u"; tss_id "TSS13597";
A09	37124842	37125157	315	-	gene_id "XLOC_013433"; transcript_id "TCONS_00013732"; exon_number "1"; oId "CUFF.1249.1"; class_code "u"; tss_id "TSS13602";
A10	293779	293888	109	+	gene_id "XLOC_013489"; transcript_id "TCONS_00013790"; exon_number "1"; oId "CUFF.1259.1"; class_code "u"; tss_id "TSS13660";
A10	294034	294596	562	+	gene_id "XLOC_013489"; transcript_id "TCONS_00013790"; exon_number "2"; oId "CUFF.1259.1"; class_code "u"; tss_id "TSS13660";
A10	293783	293888	105	+	gene_id "XLOC_013489"; transcript_id "TCONS_00013791"; exon_number "1"; oId "CUFF.1259.2"; class_code "u"; tss_id "TSS13660";
A10	294044	294596	552	+	gene_id "XLOC_013489"; transcript_id "TCONS_00013791"; exon_number "2"; oId "CUFF.1259.2"; class_code "u"; tss_id "TSS13660";
A10	453756	454445	689	+	gene_id "XLOC_013493"; transcript_id "TCONS_00013795"; exon_number "1"; gene_name "gnl_UG_BnaNoS39298443"; oId "CUFF.1262.1"; nearest_ref "gnl_UG_BnaNoS39298443_dup1"; class_code "x"; tss_id "TSS13664";
A10	1575961	1576535	574	+	gene_id "XLOC_013526"; transcript_id "TCONS_00013828"; exon_number "1"; oId "CUFF.1265.1"; class_code "u"; tss_id "TSS13697";
A10	1861580	1861989	409	+	gene_id "XLOC_013539"; transcript_id "TCONS_00013842"; exon_number "1"; oId "CUFF.1267.1"; class_code "u"; tss_id "TSS13711";
A10	2294944	2295389	445	+	gene_id "XLOC_013560"; transcript_id "TCONS_00013863"; exon_number "1"; oId "CUFF.1269.1"; class_code "u"; tss_id "TSS13732";
A10	2522689	2523809	1120	+	gene_id "XLOC_013567"; transcript_id "TCONS_00013870"; exon_number "1"; gene_name "gnl_UG_BnaNoS52611487"; oId "CUFF.1270.1"; nearest_ref "gnl_UG_BnaNoS52611487_dup1"; class_code "x"; tss_id "TSS13739";
A10	2752984	2753131	147	+	gene_id "XLOC_013578"; transcript_id "TCONS_00013882"; exon_number "1"; oId "CUFF.1272.1"; class_code "u"; tss_id "TSS13750";
A10	2753255	2753526	271	+	gene_id "XLOC_013578"; transcript_id "TCONS_00013882"; exon_number "2"; oId "CUFF.1272.1"; class_code "u"; tss_id "TSS13750";
A10	6112895	6113081	186	+	gene_id "XLOC_013649"; transcript_id "TCONS_00013954"; exon_number "1"; oId "CUFF.1280.1"; class_code "u"; tss_id "TSS13822";
A10	6113964	6114239	275	+	gene_id "XLOC_013649"; transcript_id "TCONS_00013954"; exon_number "2"; oId "CUFF.1280.1"; class_code "u"; tss_id "TSS13822";
A10	6187007	6187213	206	+	gene_id "XLOC_013651"; transcript_id "TCONS_00013956"; exon_number "1"; oId "CUFF.1281.1"; class_code "u"; tss_id "TSS13824";
A10	6353454	6353681	227	+	gene_id "XLOC_013655"; transcript_id "TCONS_00013960"; exon_number "1"; oId "CUFF.1282.1"; class_code "u"; tss_id "TSS13828";
A10	6595106	6595330	224	+	gene_id "XLOC_013660"; transcript_id "TCONS_00013965"; exon_number "1"; oId "CUFF.1283.1"; class_code "u"; tss_id "TSS13833";
A10	6710594	6710687	93	+	gene_id "XLOC_013664"; transcript_id "TCONS_00013969"; exon_number "1"; oId "CUFF.1284.1"; class_code "u"; tss_id "TSS13837";
A10	6710923	6710998	75	+	gene_id "XLOC_013664"; transcript_id "TCONS_00013969"; exon_number "2"; oId "CUFF.1284.1"; class_code "u"; tss_id "TSS13837";
A10	6711097	6711171	74	+	gene_id "XLOC_013664"; transcript_id "TCONS_00013969"; exon_number "3"; oId "CUFF.1284.1"; class_code "u"; tss_id "TSS13837";
A10	6711307	6711364	57	+	gene_id "XLOC_013664"; transcript_id "TCONS_00013969"; exon_number "4"; oId "CUFF.1284.1"; class_code "u"; tss_id "TSS13837";
A10	6711441	6711454	13	+	gene_id "XLOC_013664"; transcript_id "TCONS_00013969"; exon_number "5"; oId "CUFF.1284.1"; class_code "u"; tss_id "TSS13837";
A10	7067595	7067993	398	+	gene_id "XLOC_013672"; transcript_id "TCONS_00013978"; exon_number "1"; gene_name "gnl_UG_BnaNoS38960313"; oId "CUFF.1288.1"; nearest_ref "gnl_UG_BnaNoS38960313_dup1"; class_code "x"; tss_id "TSS13846";
A10	7101975	7102109	134	+	gene_id "XLOC_013673"; transcript_id "TCONS_00013979"; exon_number "1"; oId "CUFF.1287.1"; class_code "u"; tss_id "TSS13847";
A10	7102186	7102542	356	+	gene_id "XLOC_013673"; transcript_id "TCONS_00013979"; exon_number "2"; oId "CUFF.1287.1"; class_code "u"; tss_id "TSS13847";
A10	7466158	7466517	359	+	gene_id "XLOC_013685"; transcript_id "TCONS_00013991"; exon_number "1"; oId "CUFF.1290.1"; class_code "u"; tss_id "TSS13859";
A10	8724574	8724618	44	+	gene_id "XLOC_013716"; transcript_id "TCONS_00014023"; exon_number "1"; gene_name "gnl_UG_BnaNoS37219187"; oId "CUFF.1293.1"; nearest_ref "gnl_UG_BnaNoS37219187_dup1"; class_code "j"; tss_id "TSS13891";
A10	8724805	8724918	113	+	gene_id "XLOC_013716"; transcript_id "TCONS_00014023"; exon_number "2"; gene_name "gnl_UG_BnaNoS37219187"; oId "CUFF.1293.1"; nearest_ref "gnl_UG_BnaNoS37219187_dup1"; class_code "j"; tss_id "TSS13891";
A10	8725008	8725078	70	+	gene_id "XLOC_013716"; transcript_id "TCONS_00014023"; exon_number "3"; gene_name "gnl_UG_BnaNoS37219187"; oId "CUFF.1293.1"; nearest_ref "gnl_UG_BnaNoS37219187_dup1"; class_code "j"; tss_id "TSS13891";
A10	8725153	8725361	208	+	gene_id "XLOC_013716"; transcript_id "TCONS_00014023"; exon_number "4"; gene_name "gnl_UG_BnaNoS37219187"; oId "CUFF.1293.1"; nearest_ref "gnl_UG_BnaNoS37219187_dup1"; class_code "j"; tss_id "TSS13891";
A10	8725440	8725523	83	+	gene_id "XLOC_013716"; transcript_id "TCONS_00014023"; exon_number "5"; gene_name "gnl_UG_BnaNoS37219187"; oId "CUFF.1293.1"; nearest_ref "gnl_UG_BnaNoS37219187_dup1"; class_code "j"; tss_id "TSS13891";
A10	8725644	8725744	100	+	gene_id "XLOC_013716"; transcript_id "TCONS_00014023"; exon_number "6"; gene_name "gnl_UG_BnaNoS37219187"; oId "CUFF.1293.1"; nearest_ref "gnl_UG_BnaNoS37219187_dup1"; class_code "j"; tss_id "TSS13891";
A10	8725820	8725919	99	+	gene_id "XLOC_013716"; transcript_id "TCONS_00014023"; exon_number "7"; gene_name "gnl_UG_BnaNoS37219187"; oId "CUFF.1293.1"; nearest_ref "gnl_UG_BnaNoS37219187_dup1"; class_code "j"; tss_id "TSS13891";
A10	8725986	8726129	143	+	gene_id "XLOC_013716"; transcript_id "TCONS_00014023"; exon_number "8"; gene_name "gnl_UG_BnaNoS37219187"; oId "CUFF.1293.1"; nearest_ref "gnl_UG_BnaNoS37219187_dup1"; class_code "j"; tss_id "TSS13891";
A10	8726265	8726429	164	+	gene_id "XLOC_013716"; transcript_id "TCONS_00014023"; exon_number "9"; gene_name "gnl_UG_BnaNoS37219187"; oId "CUFF.1293.1"; nearest_ref "gnl_UG_BnaNoS37219187_dup1"; class_code "j"; tss_id "TSS13891";
A10	9138573	9138889	316	+	gene_id "XLOC_013732"; transcript_id "TCONS_00014040"; exon_number "1"; oId "CUFF.1294.1"; class_code "u"; tss_id "TSS13908";
A10	9146503	9146739	236	+	gene_id "XLOC_013733"; transcript_id "TCONS_00014041"; exon_number "1"; oId "CUFF.1295.1"; class_code "u"; tss_id "TSS13909";
A10	10040699	10040946	247	+	gene_id "XLOC_013766"; transcript_id "TCONS_00014074"; exon_number "1"; oId "CUFF.1296.1"; class_code "u"; tss_id "TSS13942";
A10	11332560	11333061	501	+	gene_id "XLOC_013797"; transcript_id "TCONS_00014105"; exon_number "1"; oId "CUFF.1300.1"; class_code "u"; tss_id "TSS13973";
A10	11333225	11333418	193	+	gene_id "XLOC_013797"; transcript_id "TCONS_00014105"; exon_number "2"; oId "CUFF.1300.1"; class_code "u"; tss_id "TSS13973";
A10	11366235	11366472	237	+	gene_id "XLOC_013800"; transcript_id "TCONS_00014108"; exon_number "1"; oId "CUFF.1302.1"; class_code "u"; tss_id "TSS13976";
A10	11640560	11640831	271	+	gene_id "XLOC_013803"; transcript_id "TCONS_00014111"; exon_number "1"; oId "CUFF.1303.1"; class_code "u"; tss_id "TSS13979";
A10	11641171	11641227	56	+	gene_id "XLOC_013803"; transcript_id "TCONS_00014111"; exon_number "2"; oId "CUFF.1303.1"; class_code "u"; tss_id "TSS13979";
A10	11641305	11641359	54	+	gene_id "XLOC_013803"; transcript_id "TCONS_00014111"; exon_number "3"; oId "CUFF.1303.1"; class_code "u"; tss_id "TSS13979";
A10	11659923	11660553	630	+	gene_id "XLOC_013804"; transcript_id "TCONS_00014112"; exon_number "1"; oId "CUFF.1304.1"; class_code "u"; tss_id "TSS13980";
A10	11688751	11688851	100	+	gene_id "XLOC_013806"; transcript_id "TCONS_00014114"; exon_number "1"; oId "CUFF.1305.1"; class_code "u"; tss_id "TSS13982";
A10	11689217	11689534	317	+	gene_id "XLOC_013806"; transcript_id "TCONS_00014114"; exon_number "2"; oId "CUFF.1305.1"; class_code "u"; tss_id "TSS13982";
A10	12040449	12040660	211	+	gene_id "XLOC_013831"; transcript_id "TCONS_00014139"; exon_number "1"; gene_name "gnl_UG_BnaNoS42538136"; oId "CUFF.1309.1"; nearest_ref "gnl_UG_BnaNoS42538136_dup1"; class_code "o"; tss_id "TSS14007";
A10	12041076	12041196	120	+	gene_id "XLOC_013831"; transcript_id "TCONS_00014139"; exon_number "2"; gene_name "gnl_UG_BnaNoS42538136"; oId "CUFF.1309.1"; nearest_ref "gnl_UG_BnaNoS42538136_dup1"; class_code "o"; tss_id "TSS14007";
A10	12149064	12149616	552	+	gene_id "XLOC_013835"; transcript_id "TCONS_00014143"; exon_number "1"; gene_name "gnl_UG_BnaNoS39162267"; oId "CUFF.1312.1"; nearest_ref "gnl_UG_BnaNoS39162267_dup1"; class_code "x"; tss_id "TSS14011";
A10	12235274	12235668	394	+	gene_id "XLOC_013836"; transcript_id "TCONS_00014144"; exon_number "1"; oId "CUFF.1311.1"; class_code "u"; tss_id "TSS14012";
A10	12531874	12532257	383	+	gene_id "XLOC_013847"; transcript_id "TCONS_00014155"; exon_number "1"; oId "CUFF.1316.1"; class_code "u"; tss_id "TSS14023";
A10	12890609	12890878	269	+	gene_id "XLOC_013862"; transcript_id "TCONS_00014170"; exon_number "1"; oId "CUFF.1318.1"; class_code "u"; tss_id "TSS14038";
A10	13061301	13061590	289	+	gene_id "XLOC_013866"; transcript_id "TCONS_00014174"; exon_number "1"; gene_name "gnl_UG_BnaNoS39294755"; oId "CUFF.1319.1"; nearest_ref "gnl_UG_BnaNoS39294755_dup1"; class_code "x"; tss_id "TSS14042";
A10	13124597	13124659	62	+	gene_id "XLOC_013868"; transcript_id "TCONS_00014176"; exon_number "1"; oId "CUFF.1320.1"; class_code "u"; tss_id "TSS14044";
A10	13124744	13125014	270	+	gene_id "XLOC_013868"; transcript_id "TCONS_00014176"; exon_number "2"; oId "CUFF.1320.1"; class_code "u"; tss_id "TSS14044";
A10	13164659	13164870	211	+	gene_id "XLOC_013871"; transcript_id "TCONS_00014179"; exon_number "1"; oId "CUFF.1321.1"; class_code "u"; tss_id "TSS14047";
A10	13165180	13165239	59	+	gene_id "XLOC_013871"; transcript_id "TCONS_00014179"; exon_number "2"; oId "CUFF.1321.1"; class_code "u"; tss_id "TSS14047";
A10	13165338	13165373	35	+	gene_id "XLOC_013871"; transcript_id "TCONS_00014179"; exon_number "3"; oId "CUFF.1321.1"; class_code "u"; tss_id "TSS14047";
A10	13304217	13305153	936	+	gene_id "XLOC_013880"; transcript_id "TCONS_00014188"; exon_number "1"; gene_name "gnl_UG_BnaNoS37293121"; oId "CUFF.1323.1"; nearest_ref "gnl_UG_BnaNoS37293121_dup1"; class_code "x"; tss_id "TSS14056";
A10	13604415	13606097	1682	+	gene_id "XLOC_013890"; transcript_id "TCONS_00014198"; exon_number "1"; oId "CUFF.1324.1"; class_code "u"; tss_id "TSS14066";
A10	14289190	14290133	943	+	gene_id "XLOC_013925"; transcript_id "TCONS_00014234"; exon_number "1"; oId "CUFF.1328.1"; class_code "u"; tss_id "TSS14102";
A10	14834198	14834468	270	+	gene_id "XLOC_013944"; transcript_id "TCONS_00014253"; exon_number "1"; oId "CUFF.1330.1"; class_code "u"; tss_id "TSS14121";
A10	14977544	14977894	350	+	gene_id "XLOC_013951"; transcript_id "TCONS_00014260"; exon_number "1"; oId "CUFF.1332.1"; class_code "u"; tss_id "TSS14128";
A10	15729535	15729642	107	+	gene_id "XLOC_013995"; transcript_id "TCONS_00014305"; exon_number "1"; gene_name "gnl_UG_BnaNoS39195840"; oId "CUFF.1336.1"; nearest_ref "gnl_UG_BnaNoS39195840_dup1"; class_code "o"; tss_id "TSS14173";
A10	15729753	15730758	1005	+	gene_id "XLOC_013995"; transcript_id "TCONS_00014305"; exon_number "2"; gene_name "gnl_UG_BnaNoS39195840"; oId "CUFF.1336.1"; nearest_ref "gnl_UG_BnaNoS39195840_dup1"; class_code "o"; tss_id "TSS14173";
A10	16055768	16055985	217	+	gene_id "XLOC_014018"; transcript_id "TCONS_00014330"; exon_number "1"; oId "CUFF.1341.1"; class_code "u"; tss_id "TSS14198";
A10	288537	289085	548	-	gene_id "XLOC_014044"; transcript_id "TCONS_00014357"; exon_number "1"; oId "CUFF.1258.1"; class_code "u"; tss_id "TSS14225";
A10	403428	404061	633	-	gene_id "XLOC_014047"; transcript_id "TCONS_00014360"; exon_number "1"; gene_name "gnl_UG_BnaNoS38889104"; oId "CUFF.1260.1"; nearest_ref "gnl_UG_BnaNoS38889104_dup1"; class_code "x"; tss_id "TSS14228";
A10	476447	476692	245	-	gene_id "XLOC_014050"; transcript_id "TCONS_00014363"; exon_number "1"; oId "CUFF.1261.1"; class_code "u"; tss_id "TSS14231";
A10	476803	476907	104	-	gene_id "XLOC_014050"; transcript_id "TCONS_00014363"; exon_number "2"; oId "CUFF.1261.1"; class_code "u"; tss_id "TSS14231";
A10	625952	626408	456	-	gene_id "XLOC_014054"; transcript_id "TCONS_00014367"; exon_number "1"; oId "CUFF.1263.1"; class_code "u"; tss_id "TSS14235";
A10	1231886	1233233	1347	-	gene_id "XLOC_014068"; transcript_id "TCONS_00014381"; exon_number "1"; gene_name "gnl_UG_BnaNoS52609551"; oId "CUFF.1264.1"; nearest_ref "gnl_UG_BnaNoS52609551_dup1"; class_code "o"; tss_id "TSS14249";
A10	2035926	2036306	380	-	gene_id "XLOC_014080"; transcript_id "TCONS_00014394"; exon_number "1"; oId "CUFF.1268.1"; class_code "u"; tss_id "TSS14261";
A10	4137899	4138279	380	-	gene_id "XLOC_014147"; transcript_id "TCONS_00014461"; exon_number "1"; oId "CUFF.1273.1"; class_code "u"; tss_id "TSS14328";
A10	4356208	4356829	621	-	gene_id "XLOC_014153"; transcript_id "TCONS_00014467"; exon_number "1"; oId "CUFF.1275.1"; class_code "u"; tss_id "TSS14334";
A10	4475671	4475913	242	-	gene_id "XLOC_014156"; transcript_id "TCONS_00014470"; exon_number "1"; oId "CUFF.1276.1"; class_code "u"; tss_id "TSS14337";
A10	5459950	5460273	323	-	gene_id "XLOC_014172"; transcript_id "TCONS_00014486"; exon_number "1"; oId "CUFF.1278.1"; class_code "u"; tss_id "TSS14353";
A10	7979135	7979441	306	-	gene_id "XLOC_014218"; transcript_id "TCONS_00014535"; exon_number "1"; gene_name "gnl_UG_BnaNoS39237751"; oId "CUFF.1291.2"; nearest_ref "gnl_UG_BnaNoS39237751_dup1"; class_code "o"; tss_id "TSS14401";
A10	7979607	7979627	20	-	gene_id "XLOC_014218"; transcript_id "TCONS_00014535"; exon_number "2"; gene_name "gnl_UG_BnaNoS39237751"; oId "CUFF.1291.2"; nearest_ref "gnl_UG_BnaNoS39237751_dup1"; class_code "o"; tss_id "TSS14401";
A10	8721486	8721737	251	-	gene_id "XLOC_014237"; transcript_id "TCONS_00014554"; exon_number "1"; oId "CUFF.1292.1"; class_code "u"; tss_id "TSS14420";
A10	8721820	8721826	6	-	gene_id "XLOC_014237"; transcript_id "TCONS_00014554"; exon_number "2"; oId "CUFF.1292.1"; class_code "u"; tss_id "TSS14420";
A10	10366726	10366860	134	-	gene_id "XLOC_014274"; transcript_id "TCONS_00014591"; exon_number "1"; oId "CUFF.1297.1"; class_code "u"; tss_id "TSS14457";
A10	10367035	10367101	66	-	gene_id "XLOC_014274"; transcript_id "TCONS_00014591"; exon_number "2"; oId "CUFF.1297.1"; class_code "u"; tss_id "TSS14457";
A10	10790977	10791192	215	-	gene_id "XLOC_014288"; transcript_id "TCONS_00014605"; exon_number "1"; oId "CUFF.1298.1"; class_code "u"; tss_id "TSS14471";
A10	10791311	10791415	104	-	gene_id "XLOC_014288"; transcript_id "TCONS_00014605"; exon_number "2"; oId "CUFF.1298.1"; class_code "u"; tss_id "TSS14471";
A10	10791655	10791682	27	-	gene_id "XLOC_014288"; transcript_id "TCONS_00014605"; exon_number "3"; oId "CUFF.1298.1"; class_code "u"; tss_id "TSS14471";
A10	10824793	10825075	282	-	gene_id "XLOC_014292"; transcript_id "TCONS_00014609"; exon_number "1"; oId "CUFF.1299.1"; class_code "u"; tss_id "TSS14475";
A10	11338966	11339194	228	-	gene_id "XLOC_014308"; transcript_id "TCONS_00014625"; exon_number "1"; oId "CUFF.1301.1"; class_code "u"; tss_id "TSS14491";
A10	11856453	11857169	716	-	gene_id "XLOC_014327"; transcript_id "TCONS_00014644"; exon_number "1"; oId "CUFF.1306.1"; class_code "u"; tss_id "TSS14510";
A10	11928709	11929585	876	-	gene_id "XLOC_014331"; transcript_id "TCONS_00014648"; exon_number "1"; oId "CUFF.1307.1"; class_code "u"; tss_id "TSS14514";
A10	12387948	12388159	211	-	gene_id "XLOC_014350"; transcript_id "TCONS_00014669"; exon_number "1"; oId "CUFF.1313.1"; class_code "u"; tss_id "TSS14535";
A10	12400489	12401743	1254	-	gene_id "XLOC_014351"; transcript_id "TCONS_00014670"; exon_number "1"; oId "CUFF.1314.1"; class_code "u"; tss_id "TSS14536";
A10	12633926	12634241	315	-	gene_id "XLOC_014360"; transcript_id "TCONS_00014680"; exon_number "1"; oId "CUFF.1317.1"; class_code "u"; tss_id "TSS14546";
A10	13305535	13305946	411	-	gene_id "XLOC_014392"; transcript_id "TCONS_00014712"; exon_number "1"; oId "CUFF.1322.1"; class_code "u"; tss_id "TSS14578";
A10	14050088	14050351	263	-	gene_id "XLOC_014417"; transcript_id "TCONS_00014737"; exon_number "1"; oId "CUFF.1326.1"; class_code "u"; tss_id "TSS14603";
A10	14117851	14118016	165	-	gene_id "XLOC_014421"; transcript_id "TCONS_00014741"; exon_number "1"; oId "CUFF.1327.1"; class_code "u"; tss_id "TSS14607";
A10	14118658	14118809	151	-	gene_id "XLOC_014421"; transcript_id "TCONS_00014741"; exon_number "2"; oId "CUFF.1327.1"; class_code "u"; tss_id "TSS14607";
A10	14815992	14816222	230	-	gene_id "XLOC_014445"; transcript_id "TCONS_00014765"; exon_number "1"; oId "CUFF.1329.1"; class_code "u"; tss_id "TSS14631";
A10	14816348	14816510	162	-	gene_id "XLOC_014445"; transcript_id "TCONS_00014765"; exon_number "2"; oId "CUFF.1329.1"; class_code "u"; tss_id "TSS14631";
A10	14891944	14892251	307	-	gene_id "XLOC_014451"; transcript_id "TCONS_00014771"; exon_number "1"; oId "CUFF.1331.1"; class_code "u"; tss_id "TSS14637";
A10	14892338	14892446	108	-	gene_id "XLOC_014451"; transcript_id "TCONS_00014771"; exon_number "2"; oId "CUFF.1331.1"; class_code "u"; tss_id "TSS14637";
A10	14893088	14893192	104	-	gene_id "XLOC_014451"; transcript_id "TCONS_00014771"; exon_number "3"; oId "CUFF.1331.1"; class_code "u"; tss_id "TSS14637";
A10	15111768	15112144	376	-	gene_id "XLOC_014464"; transcript_id "TCONS_00014784"; exon_number "1"; oId "CUFF.1333.1"; class_code "u"; tss_id "TSS14650";
A10	15306358	15306677	319	-	gene_id "XLOC_014475"; transcript_id "TCONS_00014795"; exon_number "1"; oId "CUFF.1335.1"; class_code "u"; tss_id "TSS14661";
A10	15839355	15839537	182	-	gene_id "XLOC_014518"; transcript_id "TCONS_00014838"; exon_number "1"; oId "CUFF.1337.2"; class_code "u"; tss_id "TSS14704";
A10	15839639	15839718	79	-	gene_id "XLOC_014518"; transcript_id "TCONS_00014838"; exon_number "2"; oId "CUFF.1337.2"; class_code "u"; tss_id "TSS14704";
A10	15840134	15840138	4	-	gene_id "XLOC_014518"; transcript_id "TCONS_00014838"; exon_number "3"; oId "CUFF.1337.2"; class_code "u"; tss_id "TSS14704";
A10	15839355	15839537	182	-	gene_id "XLOC_014518"; transcript_id "TCONS_00014839"; exon_number "1"; oId "CUFF.1337.1"; class_code "u"; tss_id "TSS14704";
A10	15839639	15839724	85	-	gene_id "XLOC_014518"; transcript_id "TCONS_00014839"; exon_number "2"; oId "CUFF.1337.1"; class_code "u"; tss_id "TSS14704";
A10	15840134	15840179	45	-	gene_id "XLOC_014518"; transcript_id "TCONS_00014839"; exon_number "3"; oId "CUFF.1337.1"; class_code "u"; tss_id "TSS14704";
A10	15956667	15956825	158	-	gene_id "XLOC_014526"; transcript_id "TCONS_00014847"; exon_number "1"; oId "CUFF.1339.1"; class_code "u"; tss_id "TSS14712";
A10	15957280	15957407	127	-	gene_id "XLOC_014526"; transcript_id "TCONS_00014847"; exon_number "2"; oId "CUFF.1339.1"; class_code "u"; tss_id "TSS14712";
A10	16040298	16040540	242	-	gene_id "XLOC_014533"; transcript_id "TCONS_00014854"; exon_number "1"; oId "CUFF.1340.1"; class_code "u"; tss_id "TSS14719";
A10	16040653	16040774	121	-	gene_id "XLOC_014533"; transcript_id "TCONS_00014854"; exon_number "2"; oId "CUFF.1340.1"; class_code "u"; tss_id "TSS14719";
A10	16040936	16040963	27	-	gene_id "XLOC_014533"; transcript_id "TCONS_00014854"; exon_number "3"; oId "CUFF.1340.1"; class_code "u"; tss_id "TSS14719";
A10	16209666	16209930	264	-	gene_id "XLOC_014547"; transcript_id "TCONS_00014868"; exon_number "1"; oId "CUFF.1343.1"; class_code "u"; tss_id "TSS14733";
A10	16364401	16364703	302	-	gene_id "XLOC_014563"; transcript_id "TCONS_00014884"; exon_number "1"; oId "CUFF.1344.1"; class_code "u"; tss_id "TSS14749";
C01	1124589	1124806	217	+	gene_id "XLOC_014595"; transcript_id "TCONS_00014916"; exon_number "1"; oId "CUFF.1346.1"; class_code "u"; tss_id "TSS14781";
C01	1510558	1510808	250	+	gene_id "XLOC_014612"; transcript_id "TCONS_00014934"; exon_number "1"; oId "CUFF.1348.1"; class_code "u"; tss_id "TSS14798";
C01	1578176	1578443	267	+	gene_id "XLOC_014613"; transcript_id "TCONS_00014935"; exon_number "1"; oId "CUFF.1349.1"; class_code "u"; tss_id "TSS14799";
C01	3709231	3709654	423	+	gene_id "XLOC_014689"; transcript_id "TCONS_00015013"; exon_number "1"; oId "CUFF.1354.1"; class_code "u"; tss_id "TSS14876";
C01	3843471	3843739	268	+	gene_id "XLOC_014694"; transcript_id "TCONS_00015018"; exon_number "1"; oId "CUFF.1355.1"; class_code "u"; tss_id "TSS14881";
C01	4227111	4227327	216	+	gene_id "XLOC_014704"; transcript_id "TCONS_00015028"; exon_number "1"; oId "CUFF.1358.1"; class_code "u"; tss_id "TSS14891";
C01	4227409	4227779	370	+	gene_id "XLOC_014704"; transcript_id "TCONS_00015028"; exon_number "2"; oId "CUFF.1358.1"; class_code "u"; tss_id "TSS14891";
C01	6058907	6059562	655	+	gene_id "XLOC_014742"; transcript_id "TCONS_00015066"; exon_number "1"; oId "CUFF.1363.1"; class_code "u"; tss_id "TSS14929";
C01	6446319	6446736	417	+	gene_id "XLOC_014749"; transcript_id "TCONS_00015073"; exon_number "1"; oId "CUFF.1364.1"; class_code "u"; tss_id "TSS14936";
C01	6449001	6449255	254	+	gene_id "XLOC_014750"; transcript_id "TCONS_00015074"; exon_number "1"; oId "CUFF.1365.1"; class_code "u"; tss_id "TSS14937";
C01	6589325	6589552	227	+	gene_id "XLOC_014753"; transcript_id "TCONS_00015077"; exon_number "1"; oId "CUFF.1366.1"; class_code "u"; tss_id "TSS14940";
C01	6675951	6676130	179	+	gene_id "XLOC_014756"; transcript_id "TCONS_00015080"; exon_number "1"; gene_name "gnl_UG_BnaNoS39265542"; oId "CUFF.1367.1"; nearest_ref "gnl_UG_BnaNoS39265542_dup1"; class_code "o"; tss_id "TSS14943";
C01	6677122	6677366	244	+	gene_id "XLOC_014756"; transcript_id "TCONS_00015080"; exon_number "2"; gene_name "gnl_UG_BnaNoS39265542"; oId "CUFF.1367.1"; nearest_ref "gnl_UG_BnaNoS39265542_dup1"; class_code "o"; tss_id "TSS14943";
C01	6849209	6849597	388	+	gene_id "XLOC_014761"; transcript_id "TCONS_00015085"; exon_number "1"; gene_name "gnl_UG_BnaNoS39252023"; oId "CUFF.1369.1"; nearest_ref "gnl_UG_BnaNoS39252023_dup1"; class_code "x"; tss_id "TSS14948";
C01	7017346	7017683	337	+	gene_id "XLOC_014765"; transcript_id "TCONS_00015089"; exon_number "1"; oId "CUFF.1372.1"; class_code "u"; tss_id "TSS14952";
C01	7046919	7047260	341	+	gene_id "XLOC_014769"; transcript_id "TCONS_00015093"; exon_number "1"; gene_name "gnl_UG_BnaNoS39237626"; oId "CUFF.1374.1"; nearest_ref "gnl_UG_BnaNoS39237626_dup1"; class_code "o"; tss_id "TSS14956";
C01	7047792	7048121	329	+	gene_id "XLOC_014769"; transcript_id "TCONS_00015093"; exon_number "2"; gene_name "gnl_UG_BnaNoS39237626"; oId "CUFF.1374.1"; nearest_ref "gnl_UG_BnaNoS39237626_dup1"; class_code "o"; tss_id "TSS14956";
C01	7686097	7686153	56	+	gene_id "XLOC_014782"; transcript_id "TCONS_00015107"; exon_number "1"; gene_name "gnl_UG_BnaNoS38992422"; oId "CUFF.1376.1"; nearest_ref "gnl_UG_BnaNoS38992422_dup1"; class_code "j"; tss_id "TSS14970";
C01	7686255	7686395	140	+	gene_id "XLOC_014782"; transcript_id "TCONS_00015107"; exon_number "2"; gene_name "gnl_UG_BnaNoS38992422"; oId "CUFF.1376.1"; nearest_ref "gnl_UG_BnaNoS38992422_dup1"; class_code "j"; tss_id "TSS14970";
C01	7686510	7686585	75	+	gene_id "XLOC_014782"; transcript_id "TCONS_00015107"; exon_number "3"; gene_name "gnl_UG_BnaNoS38992422"; oId "CUFF.1376.1"; nearest_ref "gnl_UG_BnaNoS38992422_dup1"; class_code "j"; tss_id "TSS14970";
C01	7686798	7686884	86	+	gene_id "XLOC_014782"; transcript_id "TCONS_00015107"; exon_number "4"; gene_name "gnl_UG_BnaNoS38992422"; oId "CUFF.1376.1"; nearest_ref "gnl_UG_BnaNoS38992422_dup1"; class_code "j"; tss_id "TSS14970";
C01	7687139	7687644	505	+	gene_id "XLOC_014782"; transcript_id "TCONS_00015107"; exon_number "5"; gene_name "gnl_UG_BnaNoS38992422"; oId "CUFF.1376.1"; nearest_ref "gnl_UG_BnaNoS38992422_dup1"; class_code "j"; tss_id "TSS14970";
C01	8574235	8574433	198	+	gene_id "XLOC_014803"; transcript_id "TCONS_00015129"; exon_number "1"; oId "CUFF.1379.1"; class_code "u"; tss_id "TSS14992";
C01	8574553	8574777	224	+	gene_id "XLOC_014803"; transcript_id "TCONS_00015129"; exon_number "2"; oId "CUFF.1379.1"; class_code "u"; tss_id "TSS14992";
C01	8751100	8752030	930	+	gene_id "XLOC_014807"; transcript_id "TCONS_00015133"; exon_number "1"; oId "CUFF.1380.1"; class_code "u"; tss_id "TSS14996";
C01	8784705	8785226	521	+	gene_id "XLOC_014808"; transcript_id "TCONS_00015134"; exon_number "1"; oId "CUFF.1381.1"; class_code "u"; tss_id "TSS14997";
C01	8785315	8785383	68	+	gene_id "XLOC_014808"; transcript_id "TCONS_00015134"; exon_number "2"; oId "CUFF.1381.1"; class_code "u"; tss_id "TSS14997";
C01	8785470	8785922	452	+	gene_id "XLOC_014808"; transcript_id "TCONS_00015134"; exon_number "3"; oId "CUFF.1381.1"; class_code "u"; tss_id "TSS14997";
C01	9629549	9629761	212	+	gene_id "XLOC_014820"; transcript_id "TCONS_00015146"; exon_number "1"; gene_name "gnl_UG_BnaNoS44671936"; oId "CUFF.1385.1"; nearest_ref "gnl_UG_BnaNoS44671936_dup1"; class_code "x"; tss_id "TSS15009";
C01	9659702	9659761	59	+	gene_id "XLOC_014821"; transcript_id "TCONS_00015148"; exon_number "1"; gene_name "gnl_UG_BnaNoS38913004"; oId "CUFF.1386.2"; nearest_ref "gnl_UG_BnaNoS38913004_dup1"; class_code "j"; tss_id "TSS15010";
C01	9659779	9659870	91	+	gene_id "XLOC_014821"; transcript_id "TCONS_00015148"; exon_number "2"; gene_name "gnl_UG_BnaNoS38913004"; oId "CUFF.1386.2"; nearest_ref "gnl_UG_BnaNoS38913004_dup1"; class_code "j"; tss_id "TSS15010";
C01	9660291	9660884	593	+	gene_id "XLOC_014821"; transcript_id "TCONS_00015148"; exon_number "3"; gene_name "gnl_UG_BnaNoS38913004"; oId "CUFF.1386.2"; nearest_ref "gnl_UG_BnaNoS38913004_dup1"; class_code "j"; tss_id "TSS15010";
C01	9660892	9661024	132	+	gene_id "XLOC_014821"; transcript_id "TCONS_00015148"; exon_number "4"; gene_name "gnl_UG_BnaNoS38913004"; oId "CUFF.1386.2"; nearest_ref "gnl_UG_BnaNoS38913004_dup1"; class_code "j"; tss_id "TSS15010";
C01	9909191	9909615	424	+	gene_id "XLOC_014823"; transcript_id "TCONS_00015151"; exon_number "1"; oId "CUFF.1384.1"; class_code "u"; tss_id "TSS15012";
C01	11330099	11330348	249	+	gene_id "XLOC_014857"; transcript_id "TCONS_00015185"; exon_number "1"; oId "CUFF.1388.1"; class_code "u"; tss_id "TSS15046";
C01	11959671	11959808	137	+	gene_id "XLOC_014878"; transcript_id "TCONS_00015207"; exon_number "1"; oId "CUFF.1389.1"; class_code "u"; tss_id "TSS15068";
C01	11959899	11960006	107	+	gene_id "XLOC_014878"; transcript_id "TCONS_00015207"; exon_number "2"; oId "CUFF.1389.1"; class_code "u"; tss_id "TSS15068";
C01	11960097	11960309	212	+	gene_id "XLOC_014878"; transcript_id "TCONS_00015207"; exon_number "3"; oId "CUFF.1389.1"; class_code "u"; tss_id "TSS15068";
C01	11960421	11960531	110	+	gene_id "XLOC_014878"; transcript_id "TCONS_00015207"; exon_number "4"; oId "CUFF.1389.1"; class_code "u"; tss_id "TSS15068";
C01	11960636	11960830	194	+	gene_id "XLOC_014878"; transcript_id "TCONS_00015207"; exon_number "5"; oId "CUFF.1389.1"; class_code "u"; tss_id "TSS15068";
C01	11960914	11961085	171	+	gene_id "XLOC_014878"; transcript_id "TCONS_00015207"; exon_number "6"; oId "CUFF.1389.1"; class_code "u"; tss_id "TSS15068";
C01	11961287	11961468	181	+	gene_id "XLOC_014878"; transcript_id "TCONS_00015207"; exon_number "7"; oId "CUFF.1389.1"; class_code "u"; tss_id "TSS15068";
C01	12392601	12392802	201	+	gene_id "XLOC_014884"; transcript_id "TCONS_00015213"; exon_number "1"; oId "CUFF.1390.1"; class_code "u"; tss_id "TSS15074";
C01	12393059	12393107	48	+	gene_id "XLOC_014884"; transcript_id "TCONS_00015213"; exon_number "2"; oId "CUFF.1390.1"; class_code "u"; tss_id "TSS15074";
C01	12607752	12608084	332	+	gene_id "XLOC_014891"; transcript_id "TCONS_00015220"; exon_number "1"; oId "CUFF.1392.1"; class_code "u"; tss_id "TSS15081";
C01	13000012	13000780	768	+	gene_id "XLOC_014900"; transcript_id "TCONS_00015229"; exon_number "1"; oId "CUFF.1396.1"; class_code "u"; tss_id "TSS15090";
C01	14499006	14499357	351	+	gene_id "XLOC_014921"; transcript_id "TCONS_00015250"; exon_number "1"; oId "CUFF.1398.1"; class_code "u"; tss_id "TSS15111";
C01	14499496	14499697	201	+	gene_id "XLOC_014921"; transcript_id "TCONS_00015250"; exon_number "2"; oId "CUFF.1398.1"; class_code "u"; tss_id "TSS15111";
C01	14590459	14590855	396	+	gene_id "XLOC_014922"; transcript_id "TCONS_00015251"; exon_number "1"; oId "CUFF.1399.1"; class_code "u"; tss_id "TSS15112";
C01	16563878	16564241	363	+	gene_id "XLOC_014939"; transcript_id "TCONS_00015268"; exon_number "1"; oId "CUFF.1401.1"; class_code "u"; tss_id "TSS15129";
C01	18377015	18377261	246	+	gene_id "XLOC_014955"; transcript_id "TCONS_00015285"; exon_number "1"; oId "CUFF.1406.1"; class_code "u"; tss_id "TSS15145";
C01	18377836	18378314	478	+	gene_id "XLOC_014955"; transcript_id "TCONS_00015285"; exon_number "2"; oId "CUFF.1406.1"; class_code "u"; tss_id "TSS15145";
C01	18654494	18654780	286	+	gene_id "XLOC_014960"; transcript_id "TCONS_00015290"; exon_number "1"; oId "CUFF.1407.1"; class_code "u"; tss_id "TSS15150";
C01	18654948	18655330	382	+	gene_id "XLOC_014960"; transcript_id "TCONS_00015290"; exon_number "2"; oId "CUFF.1407.1"; class_code "u"; tss_id "TSS15150";
C01	18655741	18655758	17	+	gene_id "XLOC_014960"; transcript_id "TCONS_00015290"; exon_number "3"; oId "CUFF.1407.1"; class_code "u"; tss_id "TSS15150";
C01	19261206	19261349	143	+	gene_id "XLOC_014964"; transcript_id "TCONS_00015295"; exon_number "1"; oId "CUFF.1409.1"; class_code "u"; tss_id "TSS15154";
C01	19261424	19261547	123	+	gene_id "XLOC_014964"; transcript_id "TCONS_00015295"; exon_number "2"; oId "CUFF.1409.1"; class_code "u"; tss_id "TSS15154";
C01	19261622	19261723	101	+	gene_id "XLOC_014964"; transcript_id "TCONS_00015295"; exon_number "3"; oId "CUFF.1409.1"; class_code "u"; tss_id "TSS15154";
C01	19261829	19262223	394	+	gene_id "XLOC_014964"; transcript_id "TCONS_00015295"; exon_number "4"; oId "CUFF.1409.1"; class_code "u"; tss_id "TSS15154";
C01	19262440	19262660	220	+	gene_id "XLOC_014964"; transcript_id "TCONS_00015295"; exon_number "5"; oId "CUFF.1409.1"; class_code "u"; tss_id "TSS15154";
C01	20978258	20978857	599	+	gene_id "XLOC_014978"; transcript_id "TCONS_00015309"; exon_number "1"; oId "CUFF.1416.1"; class_code "u"; tss_id "TSS15168";
C01	23515460	23515973	513	+	gene_id "XLOC_015010"; transcript_id "TCONS_00015342"; exon_number "1"; oId "CUFF.1425.1"; class_code "u"; tss_id "TSS15200";
C01	25772062	25772325	263	+	gene_id "XLOC_015032"; transcript_id "TCONS_00015364"; exon_number "1"; gene_name "gnl_UG_BnaNoS38941336"; oId "CUFF.1429.1"; nearest_ref "gnl_UG_BnaNoS38941336_dup1"; class_code "j"; tss_id "TSS15222";
C01	25772442	25772486	44	+	gene_id "XLOC_015032"; transcript_id "TCONS_00015364"; exon_number "2"; gene_name "gnl_UG_BnaNoS38941336"; oId "CUFF.1429.1"; nearest_ref "gnl_UG_BnaNoS38941336_dup1"; class_code "j"; tss_id "TSS15222";
C01	25772578	25772619	41	+	gene_id "XLOC_015032"; transcript_id "TCONS_00015364"; exon_number "3"; gene_name "gnl_UG_BnaNoS38941336"; oId "CUFF.1429.1"; nearest_ref "gnl_UG_BnaNoS38941336_dup1"; class_code "j"; tss_id "TSS15222";
C01	25772641	25772900	259	+	gene_id "XLOC_015032"; transcript_id "TCONS_00015364"; exon_number "4"; gene_name "gnl_UG_BnaNoS38941336"; oId "CUFF.1429.1"; nearest_ref "gnl_UG_BnaNoS38941336_dup1"; class_code "j"; tss_id "TSS15222";
C01	26295690	26296523	833	+	gene_id "XLOC_015037"; transcript_id "TCONS_00015372"; exon_number "1"; oId "CUFF.1431.1"; class_code "u"; tss_id "TSS15229";
C01	26296633	26297410	777	+	gene_id "XLOC_015038"; transcript_id "TCONS_00015373"; exon_number "1"; oId "CUFF.1433.1"; class_code "u"; tss_id "TSS15230";
C01	27868473	27868922	449	+	gene_id "XLOC_015054"; transcript_id "TCONS_00015389"; exon_number "1"; oId "CUFF.1439.1"; class_code "u"; tss_id "TSS15246";
C01	27909741	27909970	229	+	gene_id "XLOC_015055"; transcript_id "TCONS_00015390"; exon_number "1"; oId "CUFF.1438.1"; class_code "u"; tss_id "TSS15247";
C01	29308549	29309441	892	+	gene_id "XLOC_015075"; transcript_id "TCONS_00015411"; exon_number "1"; oId "CUFF.1446.1"; class_code "u"; tss_id "TSS15268";
C01	31573815	31574944	1129	+	gene_id "XLOC_015101"; transcript_id "TCONS_00015437"; exon_number "1"; oId "CUFF.1451.1"; class_code "u"; tss_id "TSS15294";
C01	31631985	31632092	107	+	gene_id "XLOC_015103"; transcript_id "TCONS_00015439"; exon_number "1"; oId "CUFF.1453.1"; class_code "u"; tss_id "TSS15296";
C01	31632212	31632440	228	+	gene_id "XLOC_015103"; transcript_id "TCONS_00015439"; exon_number "2"; oId "CUFF.1453.1"; class_code "u"; tss_id "TSS15296";
C01	31679887	31680590	703	+	gene_id "XLOC_015105"; transcript_id "TCONS_00015441"; exon_number "1"; oId "CUFF.1454.1"; class_code "u"; tss_id "TSS15298";
C01	32046691	32046977	286	+	gene_id "XLOC_015110"; transcript_id "TCONS_00015447"; exon_number "1"; oId "CUFF.1458.1"; class_code "u"; tss_id "TSS15303";
C01	32263561	32264146	585	+	gene_id "XLOC_015112"; transcript_id "TCONS_00015449"; exon_number "1"; oId "CUFF.1459.1"; class_code "u"; tss_id "TSS15305";
C01	32732551	32733397	846	+	gene_id "XLOC_015122"; transcript_id "TCONS_00015460"; exon_number "1"; oId "CUFF.1462.1"; class_code "u"; tss_id "TSS15316";
C01	33232199	33233233	1034	+	gene_id "XLOC_015131"; transcript_id "TCONS_00015469"; exon_number "1"; oId "CUFF.1464.1"; class_code "u"; tss_id "TSS15325";
C01	33946442	33946568	126	+	gene_id "XLOC_015140"; transcript_id "TCONS_00015478"; exon_number "1"; oId "CUFF.1466.1"; class_code "u"; tss_id "TSS15334";
C01	33946703	33946767	64	+	gene_id "XLOC_015140"; transcript_id "TCONS_00015478"; exon_number "2"; oId "CUFF.1466.1"; class_code "u"; tss_id "TSS15334";
C01	33947060	33947294	234	+	gene_id "XLOC_015140"; transcript_id "TCONS_00015478"; exon_number "3"; oId "CUFF.1466.1"; class_code "u"; tss_id "TSS15334";
C01	34771757	34771982	225	+	gene_id "XLOC_015148"; transcript_id "TCONS_00015487"; exon_number "1"; oId "CUFF.1469.1"; class_code "u"; tss_id "TSS15342";
C01	35342446	35342829	383	+	gene_id "XLOC_015155"; transcript_id "TCONS_00015494"; exon_number "1"; oId "CUFF.1472.1"; class_code "u"; tss_id "TSS15349";
C01	35468053	35469066	1013	+	gene_id "XLOC_015157"; transcript_id "TCONS_00015496"; exon_number "1"; oId "CUFF.1474.1"; class_code "u"; tss_id "TSS15351";
C01	35679461	35679518	57	+	gene_id "XLOC_015162"; transcript_id "TCONS_00015501"; exon_number "1"; oId "CUFF.1475.1"; class_code "u"; tss_id "TSS15356";
C01	35679701	35679901	200	+	gene_id "XLOC_015162"; transcript_id "TCONS_00015501"; exon_number "2"; oId "CUFF.1475.1"; class_code "u"; tss_id "TSS15356";
C01	36167180	36167338	158	+	gene_id "XLOC_015172"; transcript_id "TCONS_00015511"; exon_number "1"; oId "CUFF.1479.1"; class_code "u"; tss_id "TSS15366";
C01	36168001	36168153	152	+	gene_id "XLOC_015172"; transcript_id "TCONS_00015511"; exon_number "2"; oId "CUFF.1479.1"; class_code "u"; tss_id "TSS15366";
C01	36519586	36520147	561	+	gene_id "XLOC_015179"; transcript_id "TCONS_00015519"; exon_number "1"; oId "CUFF.1482.1"; class_code "u"; tss_id "TSS15373";
C01	36917271	36917741	470	+	gene_id "XLOC_015185"; transcript_id "TCONS_00015525"; exon_number "1"; oId "CUFF.1483.1"; class_code "u"; tss_id "TSS15379";
C01	37437716	37437866	150	+	gene_id "XLOC_015197"; transcript_id "TCONS_00015537"; exon_number "1"; oId "CUFF.1485.1"; class_code "u"; tss_id "TSS15391";
C01	37438502	37438958	456	+	gene_id "XLOC_015197"; transcript_id "TCONS_00015537"; exon_number "2"; oId "CUFF.1485.1"; class_code "u"; tss_id "TSS15391";
C01	37972553	37972872	319	+	gene_id "XLOC_015208"; transcript_id "TCONS_00015549"; exon_number "1"; oId "CUFF.1488.1"; class_code "u"; tss_id "TSS15403";
C01	38535958	38536022	64	+	gene_id "XLOC_015219"; transcript_id "TCONS_00015560"; exon_number "1"; oId "CUFF.1490.1"; class_code "u"; tss_id "TSS15414";
C01	38536442	38536480	38	+	gene_id "XLOC_015219"; transcript_id "TCONS_00015560"; exon_number "2"; oId "CUFF.1490.1"; class_code "u"; tss_id "TSS15414";
C01	38536513	38536726	213	+	gene_id "XLOC_015219"; transcript_id "TCONS_00015560"; exon_number "3"; oId "CUFF.1490.1"; class_code "u"; tss_id "TSS15414";
C01	38536026	38536480	454	+	gene_id "XLOC_015219"; transcript_id "TCONS_00015561"; exon_number "1"; oId "CUFF.1490.2"; class_code "u"; tss_id "TSS15414";
C01	38536563	38536726	163	+	gene_id "XLOC_015219"; transcript_id "TCONS_00015561"; exon_number "2"; oId "CUFF.1490.2"; class_code "u"; tss_id "TSS15414";
C01	593732	594301	569	-	gene_id "XLOC_015235"; transcript_id "TCONS_00015577"; exon_number "1"; gene_name "gnl_UG_BnaNoS39248718"; oId "CUFF.1345.1"; nearest_ref "gnl_UG_BnaNoS39248718_dup1"; class_code "x"; tss_id "TSS15430";
C01	1597572	1598097	525	-	gene_id "XLOC_015262"; transcript_id "TCONS_00015604"; exon_number "1"; oId "CUFF.1350.1"; class_code "u"; tss_id "TSS15457";
C01	2703361	2703615	254	-	gene_id "XLOC_015313"; transcript_id "TCONS_00015656"; exon_number "1"; oId "CUFF.1351.1"; class_code "u"; tss_id "TSS15508";
C01	4092007	4092141	134	-	gene_id "XLOC_015355"; transcript_id "TCONS_00015698"; exon_number "1"; oId "CUFF.1356.1"; class_code "u"; tss_id "TSS15550";
C01	4092212	4092573	361	-	gene_id "XLOC_015355"; transcript_id "TCONS_00015698"; exon_number "2"; oId "CUFF.1356.1"; class_code "u"; tss_id "TSS15550";
C01	4215802	4216207	405	-	gene_id "XLOC_015357"; transcript_id "TCONS_00015700"; exon_number "1"; oId "CUFF.1357.1"; class_code "u"; tss_id "TSS15552";
C01	4276036	4276238	202	-	gene_id "XLOC_015360"; transcript_id "TCONS_00015703"; exon_number "1"; oId "CUFF.1359.1"; class_code "u"; tss_id "TSS15555";
C01	4830772	4831333	561	-	gene_id "XLOC_015369"; transcript_id "TCONS_00015712"; exon_number "1"; oId "CUFF.1361.1"; class_code "u"; tss_id "TSS15564";
C01	5733424	5733697	273	-	gene_id "XLOC_015387"; transcript_id "TCONS_00015730"; exon_number "1"; oId "CUFF.1362.1"; class_code "u"; tss_id "TSS15582";
C01	7031191	7031452	261	-	gene_id "XLOC_015411"; transcript_id "TCONS_00015754"; exon_number "1"; oId "CUFF.1373.1"; class_code "u"; tss_id "TSS15606";
C01	7642526	7642767	241	-	gene_id "XLOC_015417"; transcript_id "TCONS_00015760"; exon_number "1"; gene_name "gnl_UG_BnaNoS39169862"; oId "CUFF.1375.1"; nearest_ref "gnl_UG_BnaNoS39169862_dup1"; class_code "x"; tss_id "TSS15612";
C01	8160896	8161023	127	-	gene_id "XLOC_015430"; transcript_id "TCONS_00015773"; exon_number "1"; oId "CUFF.1377.1"; class_code "u"; tss_id "TSS15625";
C01	8161348	8161584	236	-	gene_id "XLOC_015430"; transcript_id "TCONS_00015773"; exon_number "2"; oId "CUFF.1377.1"; class_code "u"; tss_id "TSS15625";
C01	8457486	8458352	866	-	gene_id "XLOC_015436"; transcript_id "TCONS_00015779"; exon_number "1"; oId "CUFF.1378.1"; class_code "u"; tss_id "TSS15631";
C01	9485922	9486396	474	-	gene_id "XLOC_015447"; transcript_id "TCONS_00015790"; exon_number "1"; oId "CUFF.1383.1"; class_code "u"; tss_id "TSS15642";
C01	10687005	10687916	911	-	gene_id "XLOC_015462"; transcript_id "TCONS_00015805"; exon_number "1"; oId "CUFF.1387.1"; class_code "u"; tss_id "TSS15657";
C01	10688020	10688111	91	-	gene_id "XLOC_015462"; transcript_id "TCONS_00015805"; exon_number "2"; oId "CUFF.1387.1"; class_code "u"; tss_id "TSS15657";
C01	14591174	14591640	466	-	gene_id "XLOC_015531"; transcript_id "TCONS_00015876"; exon_number "1"; oId "CUFF.1400.1"; class_code "u"; tss_id "TSS15726";
C01	14591887	14592023	136	-	gene_id "XLOC_015531"; transcript_id "TCONS_00015876"; exon_number "2"; oId "CUFF.1400.1"; class_code "u"; tss_id "TSS15726";
C01	16870604	16870865	261	-	gene_id "XLOC_015544"; transcript_id "TCONS_00015889"; exon_number "1"; oId "CUFF.1402.1"; class_code "u"; tss_id "TSS15739";
C01	18030192	18030369	177	-	gene_id "XLOC_015553"; transcript_id "TCONS_00015899"; exon_number "1"; oId "CUFF.1405.1"; class_code "u"; tss_id "TSS15748";
C01	18030627	18030709	82	-	gene_id "XLOC_015553"; transcript_id "TCONS_00015899"; exon_number "2"; oId "CUFF.1405.1"; class_code "u"; tss_id "TSS15748";
C01	19564216	19564857	641	-	gene_id "XLOC_015567"; transcript_id "TCONS_00015913"; exon_number "1"; oId "CUFF.1410.1"; class_code "u"; tss_id "TSS15762";
C01	20802091	20802790	699	-	gene_id "XLOC_015574"; transcript_id "TCONS_00015920"; exon_number "1"; oId "CUFF.1415.1"; class_code "u"; tss_id "TSS15769";
C01	21587879	21588589	710	-	gene_id "XLOC_015579"; transcript_id "TCONS_00015925"; exon_number "1"; oId "CUFF.1417.1"; class_code "u"; tss_id "TSS15774";
C01	21602662	21602933	271	-	gene_id "XLOC_015580"; transcript_id "TCONS_00015926"; exon_number "1"; oId "CUFF.1418.1"; class_code "u"; tss_id "TSS15775";
C01	21954790	21954962	172	-	gene_id "XLOC_015582"; transcript_id "TCONS_00015928"; exon_number "1"; oId "CUFF.1419.1"; class_code "u"; tss_id "TSS15777";
C01	21959240	21959538	298	-	gene_id "XLOC_015582"; transcript_id "TCONS_00015928"; exon_number "2"; oId "CUFF.1419.1"; class_code "u"; tss_id "TSS15777";
C01	21959655	21960199	544	-	gene_id "XLOC_015582"; transcript_id "TCONS_00015928"; exon_number "3"; oId "CUFF.1419.1"; class_code "u"; tss_id "TSS15777";
C01	22041504	22041722	218	-	gene_id "XLOC_015586"; transcript_id "TCONS_00015932"; exon_number "1"; oId "CUFF.1420.1"; class_code "u"; tss_id "TSS15781";
C01	22500343	22500478	135	-	gene_id "XLOC_015591"; transcript_id "TCONS_00015938"; exon_number "1"; gene_name "gnl_UG_BnaNoS39248306"; oId "CUFF.1422.1"; nearest_ref "gnl_UG_BnaNoS39248306_dup1"; class_code "j"; tss_id "TSS15787";
C01	22500574	22500763	189	-	gene_id "XLOC_015591"; transcript_id "TCONS_00015938"; exon_number "2"; gene_name "gnl_UG_BnaNoS39248306"; oId "CUFF.1422.1"; nearest_ref "gnl_UG_BnaNoS39248306_dup1"; class_code "j"; tss_id "TSS15787";
C01	22500897	22501012	115	-	gene_id "XLOC_015591"; transcript_id "TCONS_00015938"; exon_number "3"; gene_name "gnl_UG_BnaNoS39248306"; oId "CUFF.1422.1"; nearest_ref "gnl_UG_BnaNoS39248306_dup1"; class_code "j"; tss_id "TSS15787";
C01	22501222	22501273	51	-	gene_id "XLOC_015591"; transcript_id "TCONS_00015938"; exon_number "4"; gene_name "gnl_UG_BnaNoS39248306"; oId "CUFF.1422.1"; nearest_ref "gnl_UG_BnaNoS39248306_dup1"; class_code "j"; tss_id "TSS15787";
C01	22501537	22501950	413	-	gene_id "XLOC_015591"; transcript_id "TCONS_00015938"; exon_number "5"; gene_name "gnl_UG_BnaNoS39248306"; oId "CUFF.1422.1"; nearest_ref "gnl_UG_BnaNoS39248306_dup1"; class_code "j"; tss_id "TSS15787";
C01	22621979	22622357	378	-	gene_id "XLOC_015594"; transcript_id "TCONS_00015943"; exon_number "1"; oId "CUFF.1424.1"; class_code "u"; tss_id "TSS15792";
C01	22624232	22624350	118	-	gene_id "XLOC_015594"; transcript_id "TCONS_00015943"; exon_number "2"; oId "CUFF.1424.1"; class_code "u"; tss_id "TSS15792";
C01	23897718	23898505	787	-	gene_id "XLOC_015600"; transcript_id "TCONS_00015949"; exon_number "1"; oId "CUFF.1427.1"; class_code "u"; tss_id "TSS15798";
C01	23898621	23898753	132	-	gene_id "XLOC_015600"; transcript_id "TCONS_00015949"; exon_number "2"; oId "CUFF.1427.1"; class_code "u"; tss_id "TSS15798";
C01	26816395	26816449	54	-	gene_id "XLOC_015623"; transcript_id "TCONS_00015973"; exon_number "1"; oId "CUFF.1434.1"; class_code "u"; tss_id "TSS15822";
C01	26816796	26817072	276	-	gene_id "XLOC_015623"; transcript_id "TCONS_00015973"; exon_number "2"; oId "CUFF.1434.1"; class_code "u"; tss_id "TSS15822";
C01	27616138	27616996	858	-	gene_id "XLOC_015630"; transcript_id "TCONS_00015982"; exon_number "1"; oId "CUFF.1437.1"; class_code "u"; tss_id "TSS15831";
C01	27922599	27923113	514	-	gene_id "XLOC_015632"; transcript_id "TCONS_00015984"; exon_number "1"; oId "CUFF.1440.1"; class_code "u"; tss_id "TSS15833";
C01	28253314	28253537	223	-	gene_id "XLOC_015638"; transcript_id "TCONS_00015993"; exon_number "1"; oId "CUFF.1443.1"; class_code "u"; tss_id "TSS15841";
C01	28632151	28632751	600	-	gene_id "XLOC_015643"; transcript_id "TCONS_00015998"; exon_number "1"; oId "CUFF.1444.1"; class_code "u"; tss_id "TSS15846";
C01	30910186	30911156	970	-	gene_id "XLOC_015670"; transcript_id "TCONS_00016026"; exon_number "1"; oId "CUFF.1448.1"; class_code "u"; tss_id "TSS15874";
C01	31135555	31135801	246	-	gene_id "XLOC_015672"; transcript_id "TCONS_00016028"; exon_number "1"; oId "CUFF.1449.2"; class_code "u"; tss_id "TSS15876";
C01	31135895	31136085	190	-	gene_id "XLOC_015672"; transcript_id "TCONS_00016028"; exon_number "2"; oId "CUFF.1449.2"; class_code "u"; tss_id "TSS15876";
C01	31136163	31136239	76	-	gene_id "XLOC_015672"; transcript_id "TCONS_00016028"; exon_number "3"; oId "CUFF.1449.2"; class_code "u"; tss_id "TSS15876";
C01	31135555	31135801	246	-	gene_id "XLOC_015672"; transcript_id "TCONS_00016029"; exon_number "1"; oId "CUFF.1449.1"; class_code "u"; tss_id "TSS15876";
C01	31135898	31136085	187	-	gene_id "XLOC_015672"; transcript_id "TCONS_00016029"; exon_number "2"; oId "CUFF.1449.1"; class_code "u"; tss_id "TSS15876";
C01	31136163	31136284	121	-	gene_id "XLOC_015672"; transcript_id "TCONS_00016029"; exon_number "3"; oId "CUFF.1449.1"; class_code "u"; tss_id "TSS15876";
C01	31562784	31563158	374	-	gene_id "XLOC_015678"; transcript_id "TCONS_00016035"; exon_number "1"; gene_name "gnl_UG_BnaNoS25423741"; oId "CUFF.1450.1"; nearest_ref "gnl_UG_BnaNoS25423741_dup1"; class_code "j"; tss_id "TSS15882";
C01	31563359	31563424	65	-	gene_id "XLOC_015678"; transcript_id "TCONS_00016035"; exon_number "2"; gene_name "gnl_UG_BnaNoS25423741"; oId "CUFF.1450.1"; nearest_ref "gnl_UG_BnaNoS25423741_dup1"; class_code "j"; tss_id "TSS15882";
C01	31563871	31564002	131	-	gene_id "XLOC_015678"; transcript_id "TCONS_00016035"; exon_number "3"; gene_name "gnl_UG_BnaNoS25423741"; oId "CUFF.1450.1"; nearest_ref "gnl_UG_BnaNoS25423741_dup1"; class_code "j"; tss_id "TSS15882";
C01	31564082	31564281	199	-	gene_id "XLOC_015678"; transcript_id "TCONS_00016035"; exon_number "4"; gene_name "gnl_UG_BnaNoS25423741"; oId "CUFF.1450.1"; nearest_ref "gnl_UG_BnaNoS25423741_dup1"; class_code "j"; tss_id "TSS15882";
C01	31628281	31628550	269	-	gene_id "XLOC_015682"; transcript_id "TCONS_00016040"; exon_number "1"; oId "CUFF.1452.1"; class_code "u"; tss_id "TSS15886";
C01	32329817	32330179	362	-	gene_id "XLOC_015694"; transcript_id "TCONS_00016054"; exon_number "1"; oId "CUFF.1460.1"; class_code "u"; tss_id "TSS15899";
C01	33019013	33019269	256	-	gene_id "XLOC_015707"; transcript_id "TCONS_00016067"; exon_number "1"; oId "CUFF.1463.1"; class_code "u"; tss_id "TSS15912";
C01	33019350	33019544	194	-	gene_id "XLOC_015707"; transcript_id "TCONS_00016067"; exon_number "2"; oId "CUFF.1463.1"; class_code "u"; tss_id "TSS15912";
C01	33782825	33783177	352	-	gene_id "XLOC_015714"; transcript_id "TCONS_00016074"; exon_number "1"; oId "CUFF.1465.1"; class_code "u"; tss_id "TSS15919";
C01	34411538	34411812	274	-	gene_id "XLOC_015727"; transcript_id "TCONS_00016087"; exon_number "1"; oId "CUFF.1467.1"; class_code "u"; tss_id "TSS15932";
C01	34411900	34412062	162	-	gene_id "XLOC_015727"; transcript_id "TCONS_00016087"; exon_number "2"; oId "CUFF.1467.1"; class_code "u"; tss_id "TSS15932";
C01	34412178	34412261	83	-	gene_id "XLOC_015727"; transcript_id "TCONS_00016087"; exon_number "3"; oId "CUFF.1467.1"; class_code "u"; tss_id "TSS15932";
C01	34918475	34918579	104	-	gene_id "XLOC_015733"; transcript_id "TCONS_00016093"; exon_number "1"; gene_name "gnl_UG_BnaNoS38953988"; oId "CUFF.1470.1"; nearest_ref "gnl_UG_BnaNoS38953988_dup1"; class_code "j"; tss_id "TSS15938";
C01	34918953	34919051	98	-	gene_id "XLOC_015733"; transcript_id "TCONS_00016093"; exon_number "2"; gene_name "gnl_UG_BnaNoS38953988"; oId "CUFF.1470.1"; nearest_ref "gnl_UG_BnaNoS38953988_dup1"; class_code "j"; tss_id "TSS15938";
C01	34919124	34919202	78	-	gene_id "XLOC_015733"; transcript_id "TCONS_00016093"; exon_number "3"; gene_name "gnl_UG_BnaNoS38953988"; oId "CUFF.1470.1"; nearest_ref "gnl_UG_BnaNoS38953988_dup1"; class_code "j"; tss_id "TSS15938";
C01	34922523	34922764	241	-	gene_id "XLOC_015733"; transcript_id "TCONS_00016093"; exon_number "4"; gene_name "gnl_UG_BnaNoS38953988"; oId "CUFF.1470.1"; nearest_ref "gnl_UG_BnaNoS38953988_dup1"; class_code "j"; tss_id "TSS15938";
C01	34922975	34923055	80	-	gene_id "XLOC_015733"; transcript_id "TCONS_00016093"; exon_number "5"; gene_name "gnl_UG_BnaNoS38953988"; oId "CUFF.1470.1"; nearest_ref "gnl_UG_BnaNoS38953988_dup1"; class_code "j"; tss_id "TSS15938";
C01	35387210	35387538	328	-	gene_id "XLOC_015739"; transcript_id "TCONS_00016100"; exon_number "1"; oId "CUFF.1473.1"; class_code "u"; tss_id "TSS15944";
C01	35387623	35387746	123	-	gene_id "XLOC_015739"; transcript_id "TCONS_00016100"; exon_number "2"; oId "CUFF.1473.1"; class_code "u"; tss_id "TSS15944";
C01	35920065	35920302	237	-	gene_id "XLOC_015749"; transcript_id "TCONS_00016110"; exon_number "1"; oId "CUFF.1476.1"; class_code "u"; tss_id "TSS15954";
C01	36037219	36037671	452	-	gene_id "XLOC_015752"; transcript_id "TCONS_00016113"; exon_number "1"; oId "CUFF.1477.1"; class_code "u"; tss_id "TSS15957";
C01	36116481	36116812	331	-	gene_id "XLOC_015755"; transcript_id "TCONS_00016116"; exon_number "1"; oId "CUFF.1480.1"; class_code "u"; tss_id "TSS15960";
C01	37277165	37277515	350	-	gene_id "XLOC_015768"; transcript_id "TCONS_00016130"; exon_number "1"; oId "CUFF.1484.1"; class_code "u"; tss_id "TSS15974";
C01	37654058	37654303	245	-	gene_id "XLOC_015776"; transcript_id "TCONS_00016138"; exon_number "1"; gene_name "gnl_UG_BnaNoS39167675"; oId "CUFF.1487.2"; nearest_ref "gnl_UG_BnaNoS39167675_dup1"; class_code "j"; tss_id "TSS15982";
C01	37654465	37654627	162	-	gene_id "XLOC_015776"; transcript_id "TCONS_00016138"; exon_number "2"; gene_name "gnl_UG_BnaNoS39167675"; oId "CUFF.1487.2"; nearest_ref "gnl_UG_BnaNoS39167675_dup1"; class_code "j"; tss_id "TSS15982";
C01	37654687	37655015	328	-	gene_id "XLOC_015776"; transcript_id "TCONS_00016138"; exon_number "3"; gene_name "gnl_UG_BnaNoS39167675"; oId "CUFF.1487.2"; nearest_ref "gnl_UG_BnaNoS39167675_dup1"; class_code "j"; tss_id "TSS15982";
C01	37654058	37654303	245	-	gene_id "XLOC_015776"; transcript_id "TCONS_00016139"; exon_number "1"; gene_name "gnl_UG_BnaNoS39167675"; oId "CUFF.1487.1"; nearest_ref "gnl_UG_BnaNoS39167675_dup1"; class_code "j"; tss_id "TSS15982";
C01	37654687	37655053	366	-	gene_id "XLOC_015776"; transcript_id "TCONS_00016139"; exon_number "2"; gene_name "gnl_UG_BnaNoS39167675"; oId "CUFF.1487.1"; nearest_ref "gnl_UG_BnaNoS39167675_dup1"; class_code "j"; tss_id "TSS15982";
C02	1951176	1951735	559	+	gene_id "XLOC_015834"; transcript_id "TCONS_00016199"; exon_number "1"; oId "CUFF.1492.1"; class_code "u"; tss_id "TSS16041";
C02	3037075	3037348	273	+	gene_id "XLOC_015862"; transcript_id "TCONS_00016228"; exon_number "1"; oId "CUFF.1500.1"; class_code "u"; tss_id "TSS16069";
C02	3227780	3228137	357	+	gene_id "XLOC_015866"; transcript_id "TCONS_00016232"; exon_number "1"; oId "CUFF.1502.1"; class_code "u"; tss_id "TSS16073";
C02	3962237	3962528	291	+	gene_id "XLOC_015885"; transcript_id "TCONS_00016252"; exon_number "1"; oId "CUFF.1505.1"; class_code "u"; tss_id "TSS16093";
C02	5424518	5425154	636	+	gene_id "XLOC_015907"; transcript_id "TCONS_00016275"; exon_number "1"; gene_name "gnl_UG_BnaNoS39258623"; oId "CUFF.1514.1"; nearest_ref "gnl_UG_BnaNoS39258623_dup1"; class_code "o"; tss_id "TSS16116";
C02	5425333	5425414	81	+	gene_id "XLOC_015907"; transcript_id "TCONS_00016275"; exon_number "2"; gene_name "gnl_UG_BnaNoS39258623"; oId "CUFF.1514.1"; nearest_ref "gnl_UG_BnaNoS39258623_dup1"; class_code "o"; tss_id "TSS16116";
C02	5426701	5426820	119	+	gene_id "XLOC_015907"; transcript_id "TCONS_00016275"; exon_number "3"; gene_name "gnl_UG_BnaNoS39258623"; oId "CUFF.1514.1"; nearest_ref "gnl_UG_BnaNoS39258623_dup1"; class_code "o"; tss_id "TSS16116";
C02	5429634	5430513	879	+	gene_id "XLOC_015909"; transcript_id "TCONS_00016277"; exon_number "1"; gene_name "gnl_UG_BnaNoS39206509"; oId "CUFF.1515.1"; nearest_ref "gnl_UG_BnaNoS39206509_dup1"; class_code "x"; tss_id "TSS16118";
C02	5613513	5613631	118	+	gene_id "XLOC_015913"; transcript_id "TCONS_00016281"; exon_number "1"; oId "CUFF.1517.1"; class_code "u"; tss_id "TSS16122";
C02	5613713	5614190	477	+	gene_id "XLOC_015913"; transcript_id "TCONS_00016281"; exon_number "2"; oId "CUFF.1517.1"; class_code "u"; tss_id "TSS16122";
C02	5823832	5824243	411	+	gene_id "XLOC_015915"; transcript_id "TCONS_00016283"; exon_number "1"; oId "CUFF.1518.1"; class_code "u"; tss_id "TSS16124";
C02	6534180	6534520	340	+	gene_id "XLOC_015926"; transcript_id "TCONS_00016294"; exon_number "1"; gene_name "gnl_UG_BnaNoS39238384"; oId "CUFF.1519.1"; nearest_ref "gnl_UG_BnaNoS39238384_dup1"; class_code "x"; tss_id "TSS16135";
C02	6702149	6702630	481	+	gene_id "XLOC_015928"; transcript_id "TCONS_00016296"; exon_number "1"; oId "CUFF.1520.1"; class_code "u"; tss_id "TSS16137";
C02	7649562	7649842	280	+	gene_id "XLOC_015942"; transcript_id "TCONS_00016310"; exon_number "1"; oId "CUFF.1523.1"; class_code "u"; tss_id "TSS16151";
C02	8308128	8308187	59	+	gene_id "XLOC_015950"; transcript_id "TCONS_00016319"; exon_number "1"; oId "CUFF.1526.1"; class_code "u"; tss_id "TSS16160";
C02	8308297	8308477	180	+	gene_id "XLOC_015950"; transcript_id "TCONS_00016319"; exon_number "2"; oId "CUFF.1526.1"; class_code "u"; tss_id "TSS16160";
C02	9153351	9154059	708	+	gene_id "XLOC_015971"; transcript_id "TCONS_00016341"; exon_number "1"; oId "CUFF.1530.1"; class_code "u"; tss_id "TSS16182";
C02	9399069	9399443	374	+	gene_id "XLOC_015975"; transcript_id "TCONS_00016345"; exon_number "1"; gene_name "gnl_UG_BnaNoS39089089"; oId "CUFF.1531.1"; nearest_ref "gnl_UG_BnaNoS39089089_dup1"; class_code "x"; tss_id "TSS16186";
C02	9399515	9399586	71	+	gene_id "XLOC_015975"; transcript_id "TCONS_00016345"; exon_number "2"; gene_name "gnl_UG_BnaNoS39089089"; oId "CUFF.1531.1"; nearest_ref "gnl_UG_BnaNoS39089089_dup1"; class_code "x"; tss_id "TSS16186";
C02	9399235	9399443	208	+	gene_id "XLOC_015975"; transcript_id "TCONS_00016346"; exon_number "1"; gene_name "gnl_UG_BnaNoS39089089"; oId "CUFF.1531.2"; nearest_ref "gnl_UG_BnaNoS39089089_dup1"; class_code "x"; tss_id "TSS16187";
C02	9400944	9401165	221	+	gene_id "XLOC_015975"; transcript_id "TCONS_00016346"; exon_number "2"; gene_name "gnl_UG_BnaNoS39089089"; oId "CUFF.1531.2"; nearest_ref "gnl_UG_BnaNoS39089089_dup1"; class_code "x"; tss_id "TSS16187";
C02	9399250	9399443	193	+	gene_id "XLOC_015975"; transcript_id "TCONS_00016347"; exon_number "1"; gene_name "gnl_UG_BnaNoS39089089"; oId "CUFF.1531.3"; nearest_ref "gnl_UG_BnaNoS39089089_dup1"; class_code "x"; tss_id "TSS16187";
C02	9400808	9400872	64	+	gene_id "XLOC_015975"; transcript_id "TCONS_00016347"; exon_number "2"; gene_name "gnl_UG_BnaNoS39089089"; oId "CUFF.1531.3"; nearest_ref "gnl_UG_BnaNoS39089089_dup1"; class_code "x"; tss_id "TSS16187";
C02	9400944	9401165	221	+	gene_id "XLOC_015975"; transcript_id "TCONS_00016347"; exon_number "3"; gene_name "gnl_UG_BnaNoS39089089"; oId "CUFF.1531.3"; nearest_ref "gnl_UG_BnaNoS39089089_dup1"; class_code "x"; tss_id "TSS16187";
C02	9400696	9400872	176	+	gene_id "XLOC_015975"; transcript_id "TCONS_00016348"; exon_number "1"; oId "CUFF.1531.4"; class_code "u"; tss_id "TSS16188";
C02	9400947	9401165	218	+	gene_id "XLOC_015975"; transcript_id "TCONS_00016348"; exon_number "2"; oId "CUFF.1531.4"; class_code "u"; tss_id "TSS16188";
C02	11188485	11189129	644	+	gene_id "XLOC_016001"; transcript_id "TCONS_00016375"; exon_number "1"; oId "CUFF.1536.1"; class_code "u"; tss_id "TSS16215";
C02	11417638	11417764	126	+	gene_id "XLOC_016003"; transcript_id "TCONS_00016377"; exon_number "1"; oId "CUFF.1538.1"; class_code "u"; tss_id "TSS16217";
C02	11418191	11418260	69	+	gene_id "XLOC_016003"; transcript_id "TCONS_00016377"; exon_number "2"; oId "CUFF.1538.1"; class_code "u"; tss_id "TSS16217";
C02	11418341	11418589	248	+	gene_id "XLOC_016003"; transcript_id "TCONS_00016377"; exon_number "3"; oId "CUFF.1538.1"; class_code "u"; tss_id "TSS16217";
C02	12172103	12172602	499	+	gene_id "XLOC_016013"; transcript_id "TCONS_00016387"; exon_number "1"; oId "CUFF.1541.1"; class_code "u"; tss_id "TSS16227";
C02	15841872	15842165	293	+	gene_id "XLOC_016050"; transcript_id "TCONS_00016425"; exon_number "1"; oId "CUFF.1543.1"; class_code "u"; tss_id "TSS16264";
C02	16032437	16033114	677	+	gene_id "XLOC_016054"; transcript_id "TCONS_00016429"; exon_number "1"; oId "CUFF.1544.1"; class_code "u"; tss_id "TSS16268";
C02	16033218	16033479	261	+	gene_id "XLOC_016054"; transcript_id "TCONS_00016429"; exon_number "2"; oId "CUFF.1544.1"; class_code "u"; tss_id "TSS16268";
C02	18267644	18268341	697	+	gene_id "XLOC_016081"; transcript_id "TCONS_00016456"; exon_number "1"; oId "CUFF.1553.1"; class_code "u"; tss_id "TSS16295";
C02	19377113	19377648	535	+	gene_id "XLOC_016096"; transcript_id "TCONS_00016471"; exon_number "1"; oId "CUFF.1555.1"; class_code "u"; tss_id "TSS16310";
C02	20010837	20011425	588	+	gene_id "XLOC_016100"; transcript_id "TCONS_00016475"; exon_number "1"; oId "CUFF.1556.1"; class_code "u"; tss_id "TSS16314";
C02	20012100	20013102	1002	+	gene_id "XLOC_016101"; transcript_id "TCONS_00016476"; exon_number "1"; oId "CUFF.1557.1"; class_code "u"; tss_id "TSS16315";
C02	20631531	20631749	218	+	gene_id "XLOC_016108"; transcript_id "TCONS_00016483"; exon_number "1"; oId "CUFF.1558.1"; class_code "u"; tss_id "TSS16322";
C02	20632015	20632358	343	+	gene_id "XLOC_016109"; transcript_id "TCONS_00016484"; exon_number "1"; oId "CUFF.1559.1"; class_code "u"; tss_id "TSS16323";
C02	22590816	22591340	524	+	gene_id "XLOC_016126"; transcript_id "TCONS_00016501"; exon_number "1"; oId "CUFF.1562.1"; class_code "u"; tss_id "TSS16340";
C02	24517367	24517414	47	+	gene_id "XLOC_016138"; transcript_id "TCONS_00016513"; exon_number "1"; oId "CUFF.1563.1"; class_code "u"; tss_id "TSS16352";
C02	24517595	24517813	218	+	gene_id "XLOC_016138"; transcript_id "TCONS_00016513"; exon_number "2"; oId "CUFF.1563.1"; class_code "u"; tss_id "TSS16352";
C02	26573361	26574215	854	+	gene_id "XLOC_016148"; transcript_id "TCONS_00016523"; exon_number "1"; oId "CUFF.1569.1"; class_code "u"; tss_id "TSS16362";
C02	26632055	26632659	604	+	gene_id "XLOC_016149"; transcript_id "TCONS_00016524"; exon_number "1"; oId "CUFF.1572.1"; class_code "u"; tss_id "TSS16363";
C02	26831832	26832456	624	+	gene_id "XLOC_016152"; transcript_id "TCONS_00016527"; exon_number "1"; oId "CUFF.1573.1"; class_code "u"; tss_id "TSS16366";
C02	28151959	28152195	236	+	gene_id "XLOC_016157"; transcript_id "TCONS_00016532"; exon_number "1"; oId "CUFF.1574.1"; class_code "u"; tss_id "TSS16371";
C02	28876268	28877200	932	+	gene_id "XLOC_016162"; transcript_id "TCONS_00016537"; exon_number "1"; gene_name "gnl_UG_BnaNoS39250439"; oId "CUFF.1576.1"; nearest_ref "gnl_UG_BnaNoS39250439_dup1"; class_code "x"; tss_id "TSS16376";
C02	28950525	28951161	636	+	gene_id "XLOC_016163"; transcript_id "TCONS_00016538"; exon_number "1"; oId "CUFF.1577.1"; class_code "u"; tss_id "TSS16377";
C02	30822984	30823111	127	+	gene_id "XLOC_016172"; transcript_id "TCONS_00016547"; exon_number "1"; oId "CUFF.1582.1"; class_code "u"; tss_id "TSS16386";
C02	30823249	30823483	234	+	gene_id "XLOC_016172"; transcript_id "TCONS_00016547"; exon_number "2"; oId "CUFF.1582.1"; class_code "u"; tss_id "TSS16386";
C02	30823860	30824177	317	+	gene_id "XLOC_016172"; transcript_id "TCONS_00016547"; exon_number "3"; oId "CUFF.1582.1"; class_code "u"; tss_id "TSS16386";
C02	35248247	35248270	23	+	gene_id "XLOC_016217"; transcript_id "TCONS_00016592"; exon_number "1"; oId "CUFF.1593.1"; class_code "u"; tss_id "TSS16431";
C02	35248994	35249183	189	+	gene_id "XLOC_016217"; transcript_id "TCONS_00016592"; exon_number "2"; oId "CUFF.1593.1"; class_code "u"; tss_id "TSS16431";
C02	37571699	37572025	326	+	gene_id "XLOC_016242"; transcript_id "TCONS_00016619"; exon_number "1"; oId "CUFF.1600.1"; class_code "u"; tss_id "TSS16458";
C02	38596410	38596784	374	+	gene_id "XLOC_016252"; transcript_id "TCONS_00016629"; exon_number "1"; oId "CUFF.1605.1"; class_code "u"; tss_id "TSS16468";
C02	38596902	38596989	87	+	gene_id "XLOC_016252"; transcript_id "TCONS_00016629"; exon_number "2"; oId "CUFF.1605.1"; class_code "u"; tss_id "TSS16468";
C02	38597112	38597619	507	+	gene_id "XLOC_016252"; transcript_id "TCONS_00016629"; exon_number "3"; oId "CUFF.1605.1"; class_code "u"; tss_id "TSS16468";
C02	38597781	38597878	97	+	gene_id "XLOC_016252"; transcript_id "TCONS_00016629"; exon_number "4"; oId "CUFF.1605.1"; class_code "u"; tss_id "TSS16468";
C02	38597963	38598319	356	+	gene_id "XLOC_016252"; transcript_id "TCONS_00016629"; exon_number "5"; oId "CUFF.1605.1"; class_code "u"; tss_id "TSS16468";
C02	38707742	38707951	209	+	gene_id "XLOC_016253"; transcript_id "TCONS_00016630"; exon_number "1"; oId "CUFF.1606.1"; class_code "u"; tss_id "TSS16469";
C02	38708073	38708315	242	+	gene_id "XLOC_016253"; transcript_id "TCONS_00016630"; exon_number "2"; oId "CUFF.1606.1"; class_code "u"; tss_id "TSS16469";
C02	38709565	38710597	1032	+	gene_id "XLOC_016254"; transcript_id "TCONS_00016631"; exon_number "1"; oId "CUFF.1607.1"; class_code "u"; tss_id "TSS16470";
C02	40626177	40626540	363	+	gene_id "XLOC_016276"; transcript_id "TCONS_00016653"; exon_number "1"; oId "CUFF.1613.1"; class_code "u"; tss_id "TSS16492";
C02	40860470	40861101	631	+	gene_id "XLOC_016280"; transcript_id "TCONS_00016657"; exon_number "1"; oId "CUFF.1614.1"; class_code "u"; tss_id "TSS16496";
C02	41874550	41874840	290	+	gene_id "XLOC_016296"; transcript_id "TCONS_00016674"; exon_number "1"; oId "CUFF.1617.1"; class_code "u"; tss_id "TSS16512";
C02	41876155	41876213	58	+	gene_id "XLOC_016296"; transcript_id "TCONS_00016674"; exon_number "2"; oId "CUFF.1617.1"; class_code "u"; tss_id "TSS16512";
C02	42293780	42294190	410	+	gene_id "XLOC_016303"; transcript_id "TCONS_00016681"; exon_number "1"; oId "CUFF.1618.1"; class_code "u"; tss_id "TSS16519";
C02	42326697	42326927	230	+	gene_id "XLOC_016304"; transcript_id "TCONS_00016682"; exon_number "1"; oId "CUFF.1619.1"; class_code "u"; tss_id "TSS16520";
C02	42327488	42327555	67	+	gene_id "XLOC_016304"; transcript_id "TCONS_00016682"; exon_number "2"; oId "CUFF.1619.1"; class_code "u"; tss_id "TSS16520";
C02	42514178	42514284	106	+	gene_id "XLOC_016305"; transcript_id "TCONS_00016683"; exon_number "1"; oId "CUFF.1620.1"; class_code "u"; tss_id "TSS16521";
C02	42514360	42514787	427	+	gene_id "XLOC_016305"; transcript_id "TCONS_00016683"; exon_number "2"; oId "CUFF.1620.1"; class_code "u"; tss_id "TSS16521";
C02	43294690	43295618	928	+	gene_id "XLOC_016314"; transcript_id "TCONS_00016692"; exon_number "1"; gene_name "gnl_UG_BnaNoS39282414"; oId "CUFF.1633.1"; nearest_ref "gnl_UG_BnaNoS39282414_dup1"; class_code "x"; tss_id "TSS16530";
C02	1769046	1769477	431	-	gene_id "XLOC_016351"; transcript_id "TCONS_00016729"; exon_number "1"; gene_name "gnl_UG_BnaNoS39165635"; oId "CUFF.1491.1"; nearest_ref "gnl_UG_BnaNoS39165635_dup1"; class_code "x"; tss_id "TSS16567";
C02	2207792	2208144	352	-	gene_id "XLOC_016360"; transcript_id "TCONS_00016738"; exon_number "1"; oId "CUFF.1493.1"; class_code "u"; tss_id "TSS16576";
C02	2437465	2437850	385	-	gene_id "XLOC_016367"; transcript_id "TCONS_00016746"; exon_number "1"; oId "CUFF.1495.1"; class_code "u"; tss_id "TSS16584";
C02	2820376	2820655	279	-	gene_id "XLOC_016380"; transcript_id "TCONS_00016759"; exon_number "1"; oId "CUFF.1498.1"; class_code "u"; tss_id "TSS16597";
C02	3244706	3245030	324	-	gene_id "XLOC_016388"; transcript_id "TCONS_00016768"; exon_number "1"; oId "CUFF.1501.1"; class_code "u"; tss_id "TSS16605";
C02	3417074	3417382	308	-	gene_id "XLOC_016395"; transcript_id "TCONS_00016775"; exon_number "1"; oId "CUFF.1503.1"; class_code "u"; tss_id "TSS16612";
C02	3417654	3418217	563	-	gene_id "XLOC_016395"; transcript_id "TCONS_00016775"; exon_number "2"; oId "CUFF.1503.1"; class_code "u"; tss_id "TSS16612";
C02	3995547	3995747	200	-	gene_id "XLOC_016412"; transcript_id "TCONS_00016792"; exon_number "1"; oId "CUFF.1506.1"; class_code "u"; tss_id "TSS16629";
C02	4119179	4119364	185	-	gene_id "XLOC_016416"; transcript_id "TCONS_00016797"; exon_number "1"; oId "CUFF.1508.1"; class_code "u"; tss_id "TSS16633";
C02	4119579	4119800	221	-	gene_id "XLOC_016416"; transcript_id "TCONS_00016797"; exon_number "2"; oId "CUFF.1508.1"; class_code "u"; tss_id "TSS16633";
C02	4576539	4576845	306	-	gene_id "XLOC_016423"; transcript_id "TCONS_00016804"; exon_number "1"; oId "CUFF.1510.1"; class_code "u"; tss_id "TSS16640";
C02	4642833	4643106	273	-	gene_id "XLOC_016425"; transcript_id "TCONS_00016806"; exon_number "1"; oId "CUFF.1511.1"; class_code "u"; tss_id "TSS16642";
C02	5193837	5194165	328	-	gene_id "XLOC_016438"; transcript_id "TCONS_00016820"; exon_number "1"; gene_name "gnl_UG_BnaNoS39243431"; oId "CUFF.1513.1"; nearest_ref "gnl_UG_BnaNoS39243431_dup1"; class_code "o"; tss_id "TSS16656";
C02	5194630	5194846	216	-	gene_id "XLOC_016438"; transcript_id "TCONS_00016820"; exon_number "2"; gene_name "gnl_UG_BnaNoS39243431"; oId "CUFF.1513.1"; nearest_ref "gnl_UG_BnaNoS39243431_dup1"; class_code "o"; tss_id "TSS16656";
C02	5503866	5504288	422	-	gene_id "XLOC_016443"; transcript_id "TCONS_00016826"; exon_number "1"; oId "CUFF.1516.1"; class_code "u"; tss_id "TSS16662";
C02	7362744	7363025	281	-	gene_id "XLOC_016475"; transcript_id "TCONS_00016859"; exon_number "1"; oId "CUFF.1522.1"; class_code "u"; tss_id "TSS16695";
C02	7660578	7661003	425	-	gene_id "XLOC_016479"; transcript_id "TCONS_00016863"; exon_number "1"; oId "CUFF.1524.1"; class_code "u"; tss_id "TSS16699";
C02	8852185	8852629	444	-	gene_id "XLOC_016492"; transcript_id "TCONS_00016876"; exon_number "1"; gene_name "gnl_UG_BnaNoS37616215"; oId "CUFF.1528.1"; nearest_ref "gnl_UG_BnaNoS37616215_dup1"; class_code "x"; tss_id "TSS16712";
C02	8998927	8999339	412	-	gene_id "XLOC_016497"; transcript_id "TCONS_00016881"; exon_number "1"; gene_name "gnl_UG_BnaNoS39005634"; oId "CUFF.1529.1"; nearest_ref "gnl_UG_BnaNoS39005634_dup1"; class_code "x"; tss_id "TSS16717";
C02	10524606	10524925	319	-	gene_id "XLOC_016514"; transcript_id "TCONS_00016898"; exon_number "1"; oId "CUFF.1533.1"; class_code "u"; tss_id "TSS16734";
C02	10608861	10608871	10	-	gene_id "XLOC_016517"; transcript_id "TCONS_00016901"; exon_number "1"; oId "CUFF.1534.1"; class_code "u"; tss_id "TSS16737";
C02	10608957	10609011	54	-	gene_id "XLOC_016517"; transcript_id "TCONS_00016901"; exon_number "2"; oId "CUFF.1534.1"; class_code "u"; tss_id "TSS16737";
C02	10609141	10609218	77	-	gene_id "XLOC_016517"; transcript_id "TCONS_00016901"; exon_number "3"; oId "CUFF.1534.1"; class_code "u"; tss_id "TSS16737";
C02	10609285	10609360	75	-	gene_id "XLOC_016517"; transcript_id "TCONS_00016901"; exon_number "4"; oId "CUFF.1534.1"; class_code "u"; tss_id "TSS16737";
C02	10609572	10609689	117	-	gene_id "XLOC_016517"; transcript_id "TCONS_00016901"; exon_number "5"; oId "CUFF.1534.1"; class_code "u"; tss_id "TSS16737";
C02	10775650	10775805	155	-	gene_id "XLOC_016519"; transcript_id "TCONS_00016903"; exon_number "1"; oId "CUFF.1535.1"; class_code "u"; tss_id "TSS16739";
C02	10775892	10775941	49	-	gene_id "XLOC_016519"; transcript_id "TCONS_00016903"; exon_number "2"; oId "CUFF.1535.1"; class_code "u"; tss_id "TSS16739";
C02	10776084	10776173	89	-	gene_id "XLOC_016519"; transcript_id "TCONS_00016903"; exon_number "3"; oId "CUFF.1535.1"; class_code "u"; tss_id "TSS16739";
C02	10776474	10776599	125	-	gene_id "XLOC_016519"; transcript_id "TCONS_00016903"; exon_number "4"; oId "CUFF.1535.1"; class_code "u"; tss_id "TSS16739";
C02	11344534	11344738	204	-	gene_id "XLOC_016528"; transcript_id "TCONS_00016912"; exon_number "1"; oId "CUFF.1537.1"; class_code "u"; tss_id "TSS16748";
C02	11344829	11345186	357	-	gene_id "XLOC_016528"; transcript_id "TCONS_00016912"; exon_number "2"; oId "CUFF.1537.1"; class_code "u"; tss_id "TSS16748";
C02	11582041	11582335	294	-	gene_id "XLOC_016532"; transcript_id "TCONS_00016916"; exon_number "1"; oId "CUFF.1539.1"; class_code "u"; tss_id "TSS16752";
C02	11662509	11662921	412	-	gene_id "XLOC_016535"; transcript_id "TCONS_00016919"; exon_number "1"; oId "CUFF.1540.1"; class_code "u"; tss_id "TSS16755";
C02	12803624	12805200	1576	-	gene_id "XLOC_016548"; transcript_id "TCONS_00016932"; exon_number "1"; gene_name "gnl_UG_BnaNoS39199926"; oId "CUFF.1547.1"; nearest_ref "gnl_UG_BnaNoS39199926_dup1"; class_code "o"; tss_id "TSS16768";
C02	12805305	12805475	170	-	gene_id "XLOC_016548"; transcript_id "TCONS_00016932"; exon_number "2"; gene_name "gnl_UG_BnaNoS39199926"; oId "CUFF.1547.1"; nearest_ref "gnl_UG_BnaNoS39199926_dup1"; class_code "o"; tss_id "TSS16768";
C02	15141229	15141330	101	-	gene_id "XLOC_016565"; transcript_id "TCONS_00016950"; exon_number "1"; oId "CUFF.1542.1"; class_code "u"; tss_id "TSS16786";
C02	15141668	15141812	144	-	gene_id "XLOC_016565"; transcript_id "TCONS_00016950"; exon_number "2"; oId "CUFF.1542.1"; class_code "u"; tss_id "TSS16786";
C02	15985526	15985747	221	-	gene_id "XLOC_016569"; transcript_id "TCONS_00016955"; exon_number "1"; gene_name "gnl_UG_BnaNoS39122887"; oId "CUFF.1545.4"; nearest_ref "gnl_UG_BnaNoS39122887_dup1"; class_code "j"; tss_id "TSS16790";
C02	15985790	15985941	151	-	gene_id "XLOC_016569"; transcript_id "TCONS_00016955"; exon_number "2"; gene_name "gnl_UG_BnaNoS39122887"; oId "CUFF.1545.4"; nearest_ref "gnl_UG_BnaNoS39122887_dup1"; class_code "j"; tss_id "TSS16790";
C02	15986001	15986039	38	-	gene_id "XLOC_016569"; transcript_id "TCONS_00016955"; exon_number "3"; gene_name "gnl_UG_BnaNoS39122887"; oId "CUFF.1545.4"; nearest_ref "gnl_UG_BnaNoS39122887_dup1"; class_code "j"; tss_id "TSS16790";
C02	15986126	15986302	176	-	gene_id "XLOC_016569"; transcript_id "TCONS_00016955"; exon_number "4"; gene_name "gnl_UG_BnaNoS39122887"; oId "CUFF.1545.4"; nearest_ref "gnl_UG_BnaNoS39122887_dup1"; class_code "j"; tss_id "TSS16790";
C02	15985526	15985905	379	-	gene_id "XLOC_016569"; transcript_id "TCONS_00016957"; exon_number "1"; gene_name "gnl_UG_BnaNoS39122887"; oId "CUFF.1545.3"; nearest_ref "gnl_UG_BnaNoS39122887_dup1"; class_code "o"; tss_id "TSS16790";
C02	15985998	15986039	41	-	gene_id "XLOC_016569"; transcript_id "TCONS_00016957"; exon_number "2"; gene_name "gnl_UG_BnaNoS39122887"; oId "CUFF.1545.3"; nearest_ref "gnl_UG_BnaNoS39122887_dup1"; class_code "o"; tss_id "TSS16790";
C02	15986126	15986324	198	-	gene_id "XLOC_016569"; transcript_id "TCONS_00016957"; exon_number "3"; gene_name "gnl_UG_BnaNoS39122887"; oId "CUFF.1545.3"; nearest_ref "gnl_UG_BnaNoS39122887_dup1"; class_code "o"; tss_id "TSS16790";
C02	15985526	15985905	379	-	gene_id "XLOC_016569"; transcript_id "TCONS_00016956"; exon_number "1"; gene_name "gnl_UG_BnaNoS39122887"; oId "CUFF.1545.2"; nearest_ref "gnl_UG_BnaNoS39122887_dup1"; class_code "o"; tss_id "TSS16790";
C02	15985995	15986039	44	-	gene_id "XLOC_016569"; transcript_id "TCONS_00016956"; exon_number "2"; gene_name "gnl_UG_BnaNoS39122887"; oId "CUFF.1545.2"; nearest_ref "gnl_UG_BnaNoS39122887_dup1"; class_code "o"; tss_id "TSS16790";
C02	15986126	15986324	198	-	gene_id "XLOC_016569"; transcript_id "TCONS_00016956"; exon_number "3"; gene_name "gnl_UG_BnaNoS39122887"; oId "CUFF.1545.2"; nearest_ref "gnl_UG_BnaNoS39122887_dup1"; class_code "o"; tss_id "TSS16790";
C02	17382499	17383608	1109	-	gene_id "XLOC_016580"; transcript_id "TCONS_00016968"; exon_number "1"; oId "CUFF.1550.1"; class_code "u"; tss_id "TSS16801";
C02	18210813	18211323	510	-	gene_id "XLOC_016588"; transcript_id "TCONS_00016976"; exon_number "1"; oId "CUFF.1551.1"; class_code "u"; tss_id "TSS16809";
C02	18736148	18737048	900	-	gene_id "XLOC_016595"; transcript_id "TCONS_00016983"; exon_number "1"; oId "CUFF.1554.1"; class_code "u"; tss_id "TSS16816";
C02	20653320	20654123	803	-	gene_id "XLOC_016606"; transcript_id "TCONS_00016994"; exon_number "1"; oId "CUFF.1560.1"; class_code "u"; tss_id "TSS16827";
C02	20654259	20654601	342	-	gene_id "XLOC_016607"; transcript_id "TCONS_00016995"; exon_number "1"; oId "CUFF.1561.1"; class_code "u"; tss_id "TSS16828";
C02	20654700	20654816	116	-	gene_id "XLOC_016607"; transcript_id "TCONS_00016995"; exon_number "2"; oId "CUFF.1561.1"; class_code "u"; tss_id "TSS16828";
C02	20654913	20655093	180	-	gene_id "XLOC_016607"; transcript_id "TCONS_00016995"; exon_number "3"; oId "CUFF.1561.1"; class_code "u"; tss_id "TSS16828";
C02	20655202	20655380	178	-	gene_id "XLOC_016607"; transcript_id "TCONS_00016995"; exon_number "4"; oId "CUFF.1561.1"; class_code "u"; tss_id "TSS16828";
C02	24742824	24743863	1039	-	gene_id "XLOC_016634"; transcript_id "TCONS_00017022"; exon_number "1"; oId "CUFF.1564.1"; class_code "u"; tss_id "TSS16855";
C02	24897837	24898089	252	-	gene_id "XLOC_016635"; transcript_id "TCONS_00017024"; exon_number "1"; gene_name "gnl_UG_BnaNoS39179352"; oId "CUFF.1565.2"; nearest_ref "gnl_UG_BnaNoS39179352_dup1"; class_code "o"; tss_id "TSS16857";
C02	24898240	24899053	813	-	gene_id "XLOC_016635"; transcript_id "TCONS_00017024"; exon_number "2"; gene_name "gnl_UG_BnaNoS39179352"; oId "CUFF.1565.2"; nearest_ref "gnl_UG_BnaNoS39179352_dup1"; class_code "o"; tss_id "TSS16857";
C02	24900710	24900765	55	-	gene_id "XLOC_016636"; transcript_id "TCONS_00017025"; exon_number "1"; oId "CUFF.1566.1"; class_code "u"; tss_id "TSS16858";
C02	24901167	24901508	341	-	gene_id "XLOC_016636"; transcript_id "TCONS_00017025"; exon_number "2"; oId "CUFF.1566.1"; class_code "u"; tss_id "TSS16858";
C02	25504336	25504622	286	-	gene_id "XLOC_016637"; transcript_id "TCONS_00017026"; exon_number "1"; oId "CUFF.1567.1"; class_code "u"; tss_id "TSS16859";
C02	26116886	26117637	751	-	gene_id "XLOC_016644"; transcript_id "TCONS_00017033"; exon_number "1"; oId "CUFF.1568.1"; class_code "u"; tss_id "TSS16866";
C02	26573377	26573930	553	-	gene_id "XLOC_016647"; transcript_id "TCONS_00017036"; exon_number "1"; oId "CUFF.1570.1"; class_code "u"; tss_id "TSS16869";
C02	26581843	26582184	341	-	gene_id "XLOC_016648"; transcript_id "TCONS_00017037"; exon_number "1"; oId "CUFF.1571.1"; class_code "u"; tss_id "TSS16870";
C02	26582317	26582852	535	-	gene_id "XLOC_016648"; transcript_id "TCONS_00017037"; exon_number "2"; oId "CUFF.1571.1"; class_code "u"; tss_id "TSS16870";
C02	28383796	28384672	876	-	gene_id "XLOC_016655"; transcript_id "TCONS_00017044"; exon_number "1"; oId "CUFF.1575.1"; class_code "u"; tss_id "TSS16877";
C02	28384792	28384927	135	-	gene_id "XLOC_016655"; transcript_id "TCONS_00017044"; exon_number "2"; oId "CUFF.1575.1"; class_code "u"; tss_id "TSS16877";
C02	28981885	28982505	620	-	gene_id "XLOC_016660"; transcript_id "TCONS_00017049"; exon_number "1"; oId "CUFF.1578.1"; class_code "u"; tss_id "TSS16882";
C02	29702289	29702535	246	-	gene_id "XLOC_016667"; transcript_id "TCONS_00017056"; exon_number "1"; oId "CUFF.1579.1"; class_code "u"; tss_id "TSS16889";
C02	29702629	29702752	123	-	gene_id "XLOC_016667"; transcript_id "TCONS_00017056"; exon_number "2"; oId "CUFF.1579.1"; class_code "u"; tss_id "TSS16889";
C02	29702931	29702995	64	-	gene_id "XLOC_016667"; transcript_id "TCONS_00017056"; exon_number "3"; oId "CUFF.1579.1"; class_code "u"; tss_id "TSS16889";
C02	29703104	29703490	386	-	gene_id "XLOC_016667"; transcript_id "TCONS_00017056"; exon_number "4"; oId "CUFF.1579.1"; class_code "u"; tss_id "TSS16889";
C02	29917404	29918797	1393	-	gene_id "XLOC_016669"; transcript_id "TCONS_00017058"; exon_number "1"; oId "CUFF.1580.1"; class_code "u"; tss_id "TSS16891";
C02	29918871	29919343	472	-	gene_id "XLOC_016670"; transcript_id "TCONS_00017059"; exon_number "1"; oId "CUFF.1581.1"; class_code "u"; tss_id "TSS16892";
C02	29919866	29920002	136	-	gene_id "XLOC_016670"; transcript_id "TCONS_00017059"; exon_number "2"; oId "CUFF.1581.1"; class_code "u"; tss_id "TSS16892";
C02	31785046	31785529	483	-	gene_id "XLOC_016684"; transcript_id "TCONS_00017073"; exon_number "1"; oId "CUFF.1583.1"; class_code "u"; tss_id "TSS16906";
C02	32228704	32229061	357	-	gene_id "XLOC_016692"; transcript_id "TCONS_00017081"; exon_number "1"; oId "CUFF.1585.1"; class_code "u"; tss_id "TSS16914";
C02	32229221	32229330	109	-	gene_id "XLOC_016692"; transcript_id "TCONS_00017081"; exon_number "2"; oId "CUFF.1585.1"; class_code "u"; tss_id "TSS16914";
C02	32454520	32454851	331	-	gene_id "XLOC_016696"; transcript_id "TCONS_00017085"; exon_number "1"; oId "CUFF.1586.1"; class_code "u"; tss_id "TSS16918";
C02	32454967	32455135	168	-	gene_id "XLOC_016696"; transcript_id "TCONS_00017085"; exon_number "2"; oId "CUFF.1586.1"; class_code "u"; tss_id "TSS16918";
C02	33530429	33530656	227	-	gene_id "XLOC_016702"; transcript_id "TCONS_00017091"; exon_number "1"; oId "CUFF.1587.1"; class_code "u"; tss_id "TSS16924";
C02	33530935	33531138	203	-	gene_id "XLOC_016703"; transcript_id "TCONS_00017092"; exon_number "1"; oId "CUFF.1588.1"; class_code "u"; tss_id "TSS16925";
C02	34152940	34153277	337	-	gene_id "XLOC_016713"; transcript_id "TCONS_00017102"; exon_number "1"; oId "CUFF.1589.1"; class_code "u"; tss_id "TSS16935";
C02	34175653	34176011	358	-	gene_id "XLOC_016715"; transcript_id "TCONS_00017104"; exon_number "1"; gene_name "gnl_UG_BnaNoS39199621"; oId "CUFF.1592.1"; nearest_ref "gnl_UG_BnaNoS39199621_dup1"; class_code "x"; tss_id "TSS16937";
C02	34176518	34176621	103	-	gene_id "XLOC_016715"; transcript_id "TCONS_00017104"; exon_number "2"; gene_name "gnl_UG_BnaNoS39199621"; oId "CUFF.1592.1"; nearest_ref "gnl_UG_BnaNoS39199621_dup1"; class_code "x"; tss_id "TSS16937";
C02	34539006	34539039	33	-	gene_id "XLOC_016721"; transcript_id "TCONS_00017110"; exon_number "1"; oId "CUFF.1590.1"; class_code "u"; tss_id "TSS16943";
C02	34539153	34539511	358	-	gene_id "XLOC_016721"; transcript_id "TCONS_00017110"; exon_number "2"; oId "CUFF.1590.1"; class_code "u"; tss_id "TSS16943";
C02	35938089	35938670	581	-	gene_id "XLOC_016736"; transcript_id "TCONS_00017125"; exon_number "1"; oId "CUFF.1597.1"; class_code "u"; tss_id "TSS16958";
C02	36430175	36430385	210	-	gene_id "XLOC_016742"; transcript_id "TCONS_00017132"; exon_number "1"; oId "CUFF.1599.1"; class_code "u"; tss_id "TSS16964";
C02	36431050	36431155	105	-	gene_id "XLOC_016742"; transcript_id "TCONS_00017132"; exon_number "2"; oId "CUFF.1599.1"; class_code "u"; tss_id "TSS16964";
C02	36908929	36909133	204	-	gene_id "XLOC_016747"; transcript_id "TCONS_00017137"; exon_number "1"; gene_name "gnl_UG_BnaNoS38962959"; oId "CUFF.1624.1"; nearest_ref "gnl_UG_BnaNoS38962959_dup1"; class_code "x"; tss_id "TSS16969";
C02	36909904	36910211	307	-	gene_id "XLOC_016748"; transcript_id "TCONS_00017138"; exon_number "1"; gene_name "gnl_UG_BnaNoS38962959"; oId "CUFF.1625.1"; nearest_ref "gnl_UG_BnaNoS38962959_dup1"; class_code "x"; tss_id "TSS16970";
C02	37863247	37863555	308	-	gene_id "XLOC_016756"; transcript_id "TCONS_00017147"; exon_number "1"; oId "CUFF.1601.1"; class_code "u"; tss_id "TSS16979";
C02	37863653	37863835	182	-	gene_id "XLOC_016756"; transcript_id "TCONS_00017147"; exon_number "2"; oId "CUFF.1601.1"; class_code "u"; tss_id "TSS16979";
C02	38259838	38261203	1365	-	gene_id "XLOC_016761"; transcript_id "TCONS_00017152"; exon_number "1"; oId "CUFF.1602.1"; class_code "u"; tss_id "TSS16984";
C02	38314959	38315409	450	-	gene_id "XLOC_016763"; transcript_id "TCONS_00017154"; exon_number "1"; oId "CUFF.1603.1"; class_code "u"; tss_id "TSS16986";
C02	38320391	38321278	887	-	gene_id "XLOC_016764"; transcript_id "TCONS_00017155"; exon_number "1"; oId "CUFF.1604.1"; class_code "u"; tss_id "TSS16987";
C02	39199982	39200595	613	-	gene_id "XLOC_016778"; transcript_id "TCONS_00017169"; exon_number "1"; oId "CUFF.1608.1"; class_code "u"; tss_id "TSS17001";
C02	40086554	40086623	69	-	gene_id "XLOC_016792"; transcript_id "TCONS_00017184"; exon_number "1"; gene_name "gnl_UG_BnaNoS39245516"; oId "CUFF.1610.1"; nearest_ref "gnl_UG_BnaNoS39245516_dup1"; class_code "o"; tss_id "TSS17016";
C02	40087255	40087852	597	-	gene_id "XLOC_016792"; transcript_id "TCONS_00017184"; exon_number "2"; gene_name "gnl_UG_BnaNoS39245516"; oId "CUFF.1610.1"; nearest_ref "gnl_UG_BnaNoS39245516_dup1"; class_code "o"; tss_id "TSS17016";
C02	40494127	40494413	286	-	gene_id "XLOC_016799"; transcript_id "TCONS_00017192"; exon_number "1"; oId "CUFF.1611.1"; class_code "u"; tss_id "TSS17024";
C02	40555342	40555734	392	-	gene_id "XLOC_016801"; transcript_id "TCONS_00017194"; exon_number "1"; oId "CUFF.1612.1"; class_code "u"; tss_id "TSS17026";
C02	40556060	40556160	100	-	gene_id "XLOC_016801"; transcript_id "TCONS_00017194"; exon_number "2"; oId "CUFF.1612.1"; class_code "u"; tss_id "TSS17026";
C02	40556250	40556304	54	-	gene_id "XLOC_016801"; transcript_id "TCONS_00017194"; exon_number "3"; oId "CUFF.1612.1"; class_code "u"; tss_id "TSS17026";
C02	42536250	42536520	270	-	gene_id "XLOC_016828"; transcript_id "TCONS_00017223"; exon_number "1"; oId "CUFF.1621.1"; class_code "u"; tss_id "TSS17055";
C02	42563129	42564591	1462	-	gene_id "XLOC_016830"; transcript_id "TCONS_00017225"; exon_number "1"; oId "CUFF.1622.1"; class_code "u"; tss_id "TSS17057";
C02	42581037	42581653	616	-	gene_id "XLOC_016831"; transcript_id "TCONS_00017226"; exon_number "1"; oId "CUFF.1630.1"; class_code "u"; tss_id "TSS17058";
C02	43107362	43107567	205	-	gene_id "XLOC_016839"; transcript_id "TCONS_00017234"; exon_number "1"; oId "CUFF.1631.1"; class_code "u"; tss_id "TSS17066";
C02	43107624	43108233	609	-	gene_id "XLOC_016839"; transcript_id "TCONS_00017234"; exon_number "2"; oId "CUFF.1631.1"; class_code "u"; tss_id "TSS17066";
C02	43534293	43534988	695	-	gene_id "XLOC_016844"; transcript_id "TCONS_00017239"; exon_number "1"; oId "CUFF.1632.1"; class_code "u"; tss_id "TSS17071";
C02	43884330	43884670	340	-	gene_id "XLOC_016849"; transcript_id "TCONS_00017244"; exon_number "1"; gene_name "gnl_UG_BnaNoS39101903"; oId "CUFF.1634.1"; nearest_ref "gnl_UG_BnaNoS39101903_dup1"; class_code "x"; tss_id "TSS17076";
C03	41890	42219	329	+	gene_id "XLOC_016851"; transcript_id "TCONS_00017246"; exon_number "1"; oId "CUFF.1636.1"; class_code "u"; tss_id "TSS17078";
C03	134530	134990	460	+	gene_id "XLOC_016854"; transcript_id "TCONS_00017249"; exon_number "1"; oId "CUFF.1635.1"; class_code "u"; tss_id "TSS17081";
C03	194729	195285	556	+	gene_id "XLOC_016857"; transcript_id "TCONS_00017252"; exon_number "1"; oId "CUFF.1641.1"; class_code "u"; tss_id "TSS17084";
C03	248943	249207	264	+	gene_id "XLOC_016862"; transcript_id "TCONS_00017257"; exon_number "1"; gene_name "gnl_UG_BnaNoS29940455"; oId "CUFF.1642.1"; nearest_ref "gnl_UG_BnaNoS29940455_dup1"; class_code "j"; tss_id "TSS17089";
C03	249806	249965	159	+	gene_id "XLOC_016862"; transcript_id "TCONS_00017257"; exon_number "2"; gene_name "gnl_UG_BnaNoS29940455"; oId "CUFF.1642.1"; nearest_ref "gnl_UG_BnaNoS29940455_dup1"; class_code "j"; tss_id "TSS17089";
C03	250060	250493	433	+	gene_id "XLOC_016862"; transcript_id "TCONS_00017257"; exon_number "3"; gene_name "gnl_UG_BnaNoS29940455"; oId "CUFF.1642.1"; nearest_ref "gnl_UG_BnaNoS29940455_dup1"; class_code "j"; tss_id "TSS17089";
C03	797228	798030	802	+	gene_id "XLOC_016886"; transcript_id "TCONS_00017282"; exon_number "1"; oId "CUFF.1643.1"; class_code "u"; tss_id "TSS17114";
C03	1497058	1497568	510	+	gene_id "XLOC_016900"; transcript_id "TCONS_00017296"; exon_number "1"; oId "CUFF.1646.1"; class_code "u"; tss_id "TSS17128";
C03	1885373	1885689	316	+	gene_id "XLOC_016914"; transcript_id "TCONS_00017310"; exon_number "1"; oId "CUFF.1648.1"; class_code "u"; tss_id "TSS17142";
C03	2191173	2191599	426	+	gene_id "XLOC_016921"; transcript_id "TCONS_00017318"; exon_number "1"; oId "CUFF.1649.1"; class_code "u"; tss_id "TSS17150";
C03	2338943	2339381	438	+	gene_id "XLOC_016926"; transcript_id "TCONS_00017323"; exon_number "1"; oId "CUFF.1651.1"; class_code "u"; tss_id "TSS17155";
C03	2398426	2398757	331	+	gene_id "XLOC_016929"; transcript_id "TCONS_00017326"; exon_number "1"; oId "CUFF.1652.1"; class_code "u"; tss_id "TSS17158";
C03	2641367	2642231	864	+	gene_id "XLOC_016933"; transcript_id "TCONS_00017332"; exon_number "1"; oId "CUFF.1656.1"; class_code "u"; tss_id "TSS17163";
C03	3570073	3570622	549	+	gene_id "XLOC_016960"; transcript_id "TCONS_00017360"; exon_number "1"; oId "CUFF.1660.1"; class_code "u"; tss_id "TSS17191";
C03	3977136	3977735	599	+	gene_id "XLOC_016978"; transcript_id "TCONS_00017378"; exon_number "1"; oId "CUFF.1661.1"; class_code "u"; tss_id "TSS17209";
C03	3985324	3985664	340	+	gene_id "XLOC_016979"; transcript_id "TCONS_00017379"; exon_number "1"; oId "CUFF.1662.1"; class_code "u"; tss_id "TSS17210";
C03	4628975	4629431	456	+	gene_id "XLOC_017003"; transcript_id "TCONS_00017403"; exon_number "1"; oId "CUFF.1668.1"; class_code "u"; tss_id "TSS17234";
C03	5652560	5652796	236	+	gene_id "XLOC_017027"; transcript_id "TCONS_00017428"; exon_number "1"; oId "CUFF.1671.1"; class_code "u"; tss_id "TSS17258";
C03	5652882	5652894	12	+	gene_id "XLOC_017027"; transcript_id "TCONS_00017428"; exon_number "2"; oId "CUFF.1671.1"; class_code "u"; tss_id "TSS17258";
C03	5818026	5818452	426	+	gene_id "XLOC_017032"; transcript_id "TCONS_00017433"; exon_number "1"; oId "CUFF.1674.1"; class_code "u"; tss_id "TSS17263";
C03	5926624	5927120	496	+	gene_id "XLOC_017038"; transcript_id "TCONS_00017439"; exon_number "1"; oId "CUFF.1676.1"; class_code "u"; tss_id "TSS17269";
C03	6565555	6566015	460	+	gene_id "XLOC_017051"; transcript_id "TCONS_00017453"; exon_number "1"; oId "CUFF.1678.1"; class_code "u"; tss_id "TSS17282";
C03	7213028	7213366	338	+	gene_id "XLOC_017056"; transcript_id "TCONS_00017458"; exon_number "1"; oId "CUFF.1682.1"; class_code "u"; tss_id "TSS17287";
C03	7492238	7492288	50	+	gene_id "XLOC_017059"; transcript_id "TCONS_00017461"; exon_number "1"; gene_name "gnl_UG_BnaNoS39165749"; oId "CUFF.1688.2"; nearest_ref "gnl_UG_BnaNoS39165749_dup1"; class_code "j"; tss_id "TSS17290";
C03	7492390	7492444	54	+	gene_id "XLOC_017059"; transcript_id "TCONS_00017461"; exon_number "2"; gene_name "gnl_UG_BnaNoS39165749"; oId "CUFF.1688.2"; nearest_ref "gnl_UG_BnaNoS39165749_dup1"; class_code "j"; tss_id "TSS17290";
C03	7492897	7493033	136	+	gene_id "XLOC_017059"; transcript_id "TCONS_00017461"; exon_number "3"; gene_name "gnl_UG_BnaNoS39165749"; oId "CUFF.1688.2"; nearest_ref "gnl_UG_BnaNoS39165749_dup1"; class_code "j"; tss_id "TSS17290";
C03	7495421	7495644	223	+	gene_id "XLOC_017059"; transcript_id "TCONS_00017461"; exon_number "4"; gene_name "gnl_UG_BnaNoS39165749"; oId "CUFF.1688.2"; nearest_ref "gnl_UG_BnaNoS39165749_dup1"; class_code "j"; tss_id "TSS17290";
C03	7628885	7629066	181	+	gene_id "XLOC_017061"; transcript_id "TCONS_00017464"; exon_number "1"; oId "CUFF.1690.1"; class_code "u"; tss_id "TSS17292";
C03	7629169	7629577	408	+	gene_id "XLOC_017061"; transcript_id "TCONS_00017464"; exon_number "2"; oId "CUFF.1690.1"; class_code "u"; tss_id "TSS17292";
C03	8042576	8042901	325	+	gene_id "XLOC_017069"; transcript_id "TCONS_00017472"; exon_number "1"; oId "CUFF.1692.1"; class_code "u"; tss_id "TSS17300";
C03	8198140	8198711	571	+	gene_id "XLOC_017073"; transcript_id "TCONS_00017476"; exon_number "1"; oId "CUFF.1694.1"; class_code "u"; tss_id "TSS17304";
C03	8216771	8217321	550	+	gene_id "XLOC_017076"; transcript_id "TCONS_00017479"; exon_number "1"; oId "CUFF.1695.1"; class_code "u"; tss_id "TSS17307";
C03	8344684	8344901	217	+	gene_id "XLOC_017081"; transcript_id "TCONS_00017484"; exon_number "1"; oId "CUFF.1696.1"; class_code "u"; tss_id "TSS17312";
C03	9575626	9576255	629	+	gene_id "XLOC_017103"; transcript_id "TCONS_00017507"; exon_number "1"; oId "CUFF.1699.1"; class_code "u"; tss_id "TSS17335";
C03	10685887	10687089	1202	+	gene_id "XLOC_017120"; transcript_id "TCONS_00017524"; exon_number "1"; oId "CUFF.1703.1"; class_code "u"; tss_id "TSS17352";
C03	11070650	11071711	1061	+	gene_id "XLOC_017127"; transcript_id "TCONS_00017531"; exon_number "1"; oId "CUFF.1706.1"; class_code "u"; tss_id "TSS17359";
C03	11581537	11581747	210	+	gene_id "XLOC_017135"; transcript_id "TCONS_00017539"; exon_number "1"; oId "CUFF.1708.1"; class_code "u"; tss_id "TSS17367";
C03	12624597	12624707	110	+	gene_id "XLOC_017153"; transcript_id "TCONS_00017557"; exon_number "1"; oId "CUFF.1709.1"; class_code "u"; tss_id "TSS17385";
C03	12625350	12626050	700	+	gene_id "XLOC_017153"; transcript_id "TCONS_00017557"; exon_number "2"; oId "CUFF.1709.1"; class_code "u"; tss_id "TSS17385";
C03	13782500	13783287	787	+	gene_id "XLOC_017181"; transcript_id "TCONS_00017585"; exon_number "1"; gene_name "gnl_UG_BnaNoS39201063"; oId "CUFF.1715.1"; nearest_ref "gnl_UG_BnaNoS39201063_dup1"; class_code "x"; tss_id "TSS17413";
C03	14145671	14146647	976	+	gene_id "XLOC_017189"; transcript_id "TCONS_00017593"; exon_number "1"; oId "CUFF.1717.1"; class_code "u"; tss_id "TSS17421";
C03	15140713	15141104	391	+	gene_id "XLOC_017210"; transcript_id "TCONS_00017614"; exon_number "1"; oId "CUFF.1719.1"; class_code "u"; tss_id "TSS17442";
C03	16512438	16512532	94	+	gene_id "XLOC_017232"; transcript_id "TCONS_00017636"; exon_number "1"; oId "CUFF.1723.1"; class_code "u"; tss_id "TSS17464";
C03	16512645	16512890	245	+	gene_id "XLOC_017232"; transcript_id "TCONS_00017636"; exon_number "2"; oId "CUFF.1723.1"; class_code "u"; tss_id "TSS17464";
C03	17035135	17035357	222	+	gene_id "XLOC_017239"; transcript_id "TCONS_00017643"; exon_number "1"; gene_name "gnl_UG_BnaNoS38996281"; oId "CUFF.1725.1"; nearest_ref "gnl_UG_BnaNoS38996281_dup1"; class_code "j"; tss_id "TSS17471";
C03	17035552	17035595	43	+	gene_id "XLOC_017239"; transcript_id "TCONS_00017643"; exon_number "2"; gene_name "gnl_UG_BnaNoS38996281"; oId "CUFF.1725.1"; nearest_ref "gnl_UG_BnaNoS38996281_dup1"; class_code "j"; tss_id "TSS17471";
C03	17035675	17035744	69	+	gene_id "XLOC_017239"; transcript_id "TCONS_00017643"; exon_number "3"; gene_name "gnl_UG_BnaNoS38996281"; oId "CUFF.1725.1"; nearest_ref "gnl_UG_BnaNoS38996281_dup1"; class_code "j"; tss_id "TSS17471";
C03	17035829	17036379	550	+	gene_id "XLOC_017239"; transcript_id "TCONS_00017643"; exon_number "4"; gene_name "gnl_UG_BnaNoS38996281"; oId "CUFF.1725.1"; nearest_ref "gnl_UG_BnaNoS38996281_dup1"; class_code "j"; tss_id "TSS17471";
C03	18037331	18037837	506	+	gene_id "XLOC_017255"; transcript_id "TCONS_00017661"; exon_number "1"; oId "CUFF.1728.1"; class_code "u"; tss_id "TSS17488";
C03	18128573	18129213	640	+	gene_id "XLOC_017257"; transcript_id "TCONS_00017663"; exon_number "1"; oId "CUFF.1730.1"; class_code "u"; tss_id "TSS17490";
C03	18129268	18129603	335	+	gene_id "XLOC_017258"; transcript_id "TCONS_00017664"; exon_number "1"; oId "CUFF.1729.1"; class_code "u"; tss_id "TSS17491";
C03	18558631	18559144	513	+	gene_id "XLOC_017270"; transcript_id "TCONS_00017676"; exon_number "1"; oId "CUFF.1731.1"; class_code "u"; tss_id "TSS17503";
C03	18704074	18704137	63	+	gene_id "XLOC_017272"; transcript_id "TCONS_00017678"; exon_number "1"; oId "CUFF.1732.1"; class_code "u"; tss_id "TSS17505";
C03	18704322	18704769	447	+	gene_id "XLOC_017272"; transcript_id "TCONS_00017678"; exon_number "2"; oId "CUFF.1732.1"; class_code "u"; tss_id "TSS17505";
C03	19333054	19333493	439	+	gene_id "XLOC_017280"; transcript_id "TCONS_00017686"; exon_number "1"; oId "CUFF.1737.1"; class_code "u"; tss_id "TSS17513";
C03	19780962	19780997	35	+	gene_id "XLOC_017297"; transcript_id "TCONS_00017703"; exon_number "1"; oId "CUFF.1739.1"; class_code "u"; tss_id "TSS17530";
C03	19781082	19781450	368	+	gene_id "XLOC_017297"; transcript_id "TCONS_00017703"; exon_number "2"; oId "CUFF.1739.1"; class_code "u"; tss_id "TSS17530";
C03	20213101	20213482	381	+	gene_id "XLOC_017311"; transcript_id "TCONS_00017717"; exon_number "1"; oId "CUFF.1741.1"; class_code "u"; tss_id "TSS17544";
C03	20647171	20647536	365	+	gene_id "XLOC_017316"; transcript_id "TCONS_00017722"; exon_number "1"; oId "CUFF.1742.1"; class_code "u"; tss_id "TSS17549";
C03	20739319	20740346	1027	+	gene_id "XLOC_017319"; transcript_id "TCONS_00017725"; exon_number "1"; oId "CUFF.1743.1"; class_code "u"; tss_id "TSS17552";
C03	22265803	22266165	362	+	gene_id "XLOC_017343"; transcript_id "TCONS_00017750"; exon_number "1"; oId "CUFF.1752.1"; class_code "u"; tss_id "TSS17577";
C03	22354666	22355370	704	+	gene_id "XLOC_017344"; transcript_id "TCONS_00017751"; exon_number "1"; oId "CUFF.1753.1"; class_code "u"; tss_id "TSS17578";
C03	22449775	22450027	252	+	gene_id "XLOC_017348"; transcript_id "TCONS_00017755"; exon_number "1"; oId "CUFF.1754.1"; class_code "u"; tss_id "TSS17582";
C03	22450555	22450840	285	+	gene_id "XLOC_017349"; transcript_id "TCONS_00017756"; exon_number "1"; oId "CUFF.1755.1"; class_code "u"; tss_id "TSS17583";
C03	24397578	24398540	962	+	gene_id "XLOC_017384"; transcript_id "TCONS_00017794"; exon_number "1"; oId "CUFF.1763.1"; class_code "u"; tss_id "TSS17619";
C03	24976692	24977146	454	+	gene_id "XLOC_017392"; transcript_id "TCONS_00017802"; exon_number "1"; oId "CUFF.1764.1"; class_code "u"; tss_id "TSS17627";
C03	25001402	25001645	243	+	gene_id "XLOC_017393"; transcript_id "TCONS_00017803"; exon_number "1"; oId "CUFF.1765.1"; class_code "u"; tss_id "TSS17628";
C03	25057092	25057158	66	+	gene_id "XLOC_017395"; transcript_id "TCONS_00017805"; exon_number "1"; oId "CUFF.1766.1"; class_code "u"; tss_id "TSS17630";
C03	25057316	25057491	175	+	gene_id "XLOC_017395"; transcript_id "TCONS_00017805"; exon_number "2"; oId "CUFF.1766.1"; class_code "u"; tss_id "TSS17630";
C03	25574892	25575062	170	+	gene_id "XLOC_017401"; transcript_id "TCONS_00017812"; exon_number "1"; oId "CUFF.1769.1"; class_code "u"; tss_id "TSS17636";
C03	25575148	25575445	297	+	gene_id "XLOC_017401"; transcript_id "TCONS_00017812"; exon_number "2"; oId "CUFF.1769.1"; class_code "u"; tss_id "TSS17636";
C03	25953670	25954264	594	+	gene_id "XLOC_017408"; transcript_id "TCONS_00017819"; exon_number "1"; oId "CUFF.1771.1"; class_code "u"; tss_id "TSS17643";
C03	26874744	26874808	64	+	gene_id "XLOC_017420"; transcript_id "TCONS_00017831"; exon_number "1"; oId "CUFF.1773.1"; class_code "u"; tss_id "TSS17655";
C03	26874892	26875196	304	+	gene_id "XLOC_017420"; transcript_id "TCONS_00017831"; exon_number "2"; oId "CUFF.1773.1"; class_code "u"; tss_id "TSS17655";
C03	27179039	27179389	350	+	gene_id "XLOC_017427"; transcript_id "TCONS_00017838"; exon_number "1"; oId "CUFF.1777.1"; class_code "u"; tss_id "TSS17662";
C03	27806839	27807064	225	+	gene_id "XLOC_017440"; transcript_id "TCONS_00017851"; exon_number "1"; oId "CUFF.1778.1"; class_code "u"; tss_id "TSS17675";
C03	27807780	27808056	276	+	gene_id "XLOC_017440"; transcript_id "TCONS_00017851"; exon_number "2"; oId "CUFF.1778.1"; class_code "u"; tss_id "TSS17675";
C03	27827855	27828563	708	+	gene_id "XLOC_017441"; transcript_id "TCONS_00017852"; exon_number "1"; oId "CUFF.1779.1"; class_code "u"; tss_id "TSS17676";
C03	28746914	28747156	242	+	gene_id "XLOC_017453"; transcript_id "TCONS_00017864"; exon_number "1"; oId "CUFF.1782.1"; class_code "u"; tss_id "TSS17688";
C03	28747979	28748234	255	+	gene_id "XLOC_017453"; transcript_id "TCONS_00017864"; exon_number "2"; oId "CUFF.1782.1"; class_code "u"; tss_id "TSS17688";
C03	28778261	28778764	503	+	gene_id "XLOC_017455"; transcript_id "TCONS_00017866"; exon_number "1"; oId "CUFF.1783.1"; class_code "u"; tss_id "TSS17690";
C03	28800602	28800844	242	+	gene_id "XLOC_017457"; transcript_id "TCONS_00017868"; exon_number "1"; oId "CUFF.1784.1"; class_code "u"; tss_id "TSS17692";
C03	28801506	28801829	323	+	gene_id "XLOC_017457"; transcript_id "TCONS_00017868"; exon_number "2"; oId "CUFF.1784.1"; class_code "u"; tss_id "TSS17692";
C03	29521234	29521953	719	+	gene_id "XLOC_017470"; transcript_id "TCONS_00017881"; exon_number "1"; oId "CUFF.1785.1"; class_code "u"; tss_id "TSS17705";
C03	29522109	29522600	491	+	gene_id "XLOC_017471"; transcript_id "TCONS_00017882"; exon_number "1"; oId "CUFF.1786.1"; class_code "u"; tss_id "TSS17706";
C03	29793279	29793484	205	+	gene_id "XLOC_017473"; transcript_id "TCONS_00017884"; exon_number "1"; oId "CUFF.1787.1"; class_code "u"; tss_id "TSS17708";
C03	32731189	32731377	188	+	gene_id "XLOC_017513"; transcript_id "TCONS_00017926"; exon_number "1"; oId "CUFF.1791.2"; class_code "u"; tss_id "TSS17749";
C03	32731474	32731552	78	+	gene_id "XLOC_017513"; transcript_id "TCONS_00017926"; exon_number "2"; oId "CUFF.1791.2"; class_code "u"; tss_id "TSS17749";
C03	32731648	32731976	328	+	gene_id "XLOC_017513"; transcript_id "TCONS_00017926"; exon_number "3"; oId "CUFF.1791.2"; class_code "u"; tss_id "TSS17749";
C03	32731189	32731377	188	+	gene_id "XLOC_017513"; transcript_id "TCONS_00017925"; exon_number "1"; oId "CUFF.1791.1"; class_code "u"; tss_id "TSS17749";
C03	32731648	32731976	328	+	gene_id "XLOC_017513"; transcript_id "TCONS_00017925"; exon_number "2"; oId "CUFF.1791.1"; class_code "u"; tss_id "TSS17749";
C03	33947594	33947914	320	+	gene_id "XLOC_017523"; transcript_id "TCONS_00017936"; exon_number "1"; oId "CUFF.1793.1"; class_code "u"; tss_id "TSS17759";
C03	34116596	34116901	305	+	gene_id "XLOC_017525"; transcript_id "TCONS_00017938"; exon_number "1"; oId "CUFF.1794.1"; class_code "u"; tss_id "TSS17761";
C03	34117259	34117369	110	+	gene_id "XLOC_017525"; transcript_id "TCONS_00017938"; exon_number "2"; oId "CUFF.1794.1"; class_code "u"; tss_id "TSS17761";
C03	34117500	34117583	83	+	gene_id "XLOC_017525"; transcript_id "TCONS_00017938"; exon_number "3"; oId "CUFF.1794.1"; class_code "u"; tss_id "TSS17761";
C03	34117738	34117974	236	+	gene_id "XLOC_017525"; transcript_id "TCONS_00017938"; exon_number "4"; oId "CUFF.1794.1"; class_code "u"; tss_id "TSS17761";
C03	36898560	36899451	891	+	gene_id "XLOC_017550"; transcript_id "TCONS_00017963"; exon_number "1"; oId "CUFF.1798.1"; class_code "u"; tss_id "TSS17786";
C03	37473293	37473397	104	+	gene_id "XLOC_017554"; transcript_id "TCONS_00017967"; exon_number "1"; gene_name "gnl_UG_BnaNoS52591652"; oId "CUFF.1801.1"; nearest_ref "gnl_UG_BnaNoS52591652_dup1"; class_code "j"; tss_id "TSS17790";
C03	37473544	37473744	200	+	gene_id "XLOC_017554"; transcript_id "TCONS_00017967"; exon_number "2"; gene_name "gnl_UG_BnaNoS52591652"; oId "CUFF.1801.1"; nearest_ref "gnl_UG_BnaNoS52591652_dup1"; class_code "j"; tss_id "TSS17790";
C03	37474023	37474126	103	+	gene_id "XLOC_017554"; transcript_id "TCONS_00017967"; exon_number "3"; gene_name "gnl_UG_BnaNoS52591652"; oId "CUFF.1801.1"; nearest_ref "gnl_UG_BnaNoS52591652_dup1"; class_code "j"; tss_id "TSS17790";
C03	37474226	37474328	102	+	gene_id "XLOC_017554"; transcript_id "TCONS_00017967"; exon_number "4"; gene_name "gnl_UG_BnaNoS52591652"; oId "CUFF.1801.1"; nearest_ref "gnl_UG_BnaNoS52591652_dup1"; class_code "j"; tss_id "TSS17790";
C03	38695928	38696264	336	+	gene_id "XLOC_017557"; transcript_id "TCONS_00017971"; exon_number "1"; oId "CUFF.1802.1"; class_code "u"; tss_id "TSS17793";
C03	39129735	39130637	902	+	gene_id "XLOC_017560"; transcript_id "TCONS_00017974"; exon_number "1"; oId "CUFF.1805.1"; class_code "u"; tss_id "TSS17796";
C03	40258323	40258403	80	+	gene_id "XLOC_017574"; transcript_id "TCONS_00017988"; exon_number "1"; oId "CUFF.1806.1"; class_code "u"; tss_id "TSS17810";
C03	40258515	40258622	107	+	gene_id "XLOC_017574"; transcript_id "TCONS_00017988"; exon_number "2"; oId "CUFF.1806.1"; class_code "u"; tss_id "TSS17810";
C03	40258705	40258892	187	+	gene_id "XLOC_017574"; transcript_id "TCONS_00017988"; exon_number "3"; oId "CUFF.1806.1"; class_code "u"; tss_id "TSS17810";
C03	40425246	40426204	958	+	gene_id "XLOC_017579"; transcript_id "TCONS_00017993"; exon_number "1"; oId "CUFF.1807.1"; class_code "u"; tss_id "TSS17815";
C03	40491170	40491437	267	+	gene_id "XLOC_017582"; transcript_id "TCONS_00017996"; exon_number "1"; oId "CUFF.1811.1"; class_code "u"; tss_id "TSS17818";
C03	42603433	42604263	830	+	gene_id "XLOC_017602"; transcript_id "TCONS_00018016"; exon_number "1"; oId "CUFF.1816.1"; class_code "u"; tss_id "TSS17838";
C03	42978828	42979381	553	+	gene_id "XLOC_017609"; transcript_id "TCONS_00018023"; exon_number "1"; oId "CUFF.1818.1"; class_code "u"; tss_id "TSS17845";
C03	43626987	43627149	162	+	gene_id "XLOC_017617"; transcript_id "TCONS_00018031"; exon_number "1"; gene_name "gnl_UG_BnaNoS37266798"; oId "CUFF.1821.2"; nearest_ref "gnl_UG_BnaNoS37266798_dup1"; class_code "j"; tss_id "TSS17853";
C03	43627224	43627503	279	+	gene_id "XLOC_017617"; transcript_id "TCONS_00018031"; exon_number "2"; gene_name "gnl_UG_BnaNoS37266798"; oId "CUFF.1821.2"; nearest_ref "gnl_UG_BnaNoS37266798_dup1"; class_code "j"; tss_id "TSS17853";
C03	43627511	43627522	11	+	gene_id "XLOC_017617"; transcript_id "TCONS_00018031"; exon_number "3"; gene_name "gnl_UG_BnaNoS37266798"; oId "CUFF.1821.2"; nearest_ref "gnl_UG_BnaNoS37266798_dup1"; class_code "j"; tss_id "TSS17853";
[truncated: 15,966 more rows]
