# Supplementary material for: Genome Wide Identification and Functional Prediction of Long Non-Coding RNAs Responsive to Sclerotinia sclerotiorum Infection in Brassica napus
Source: PLoS One. 2016 Jul 7;11(7):e0158784. doi: 10.1371/journal.pone.0158784 (PMC4936718; doi:10.1371/journal.pone.0158784)
Supplement: S4 Table — (XLSX) [file pone.0158784.s004.xlsx]

## Sheet: Sheet1
S4 Table: List of 3181 novel B. napus lncRNAs
Chr no.	Start	End	Length	Type	Description
A01	160131	160578	447	+	gene_id "XLOC_000009"; transcript_id "TCONS_00000010"; exon_number "2"; oId "CUFF.3.1"; class_code "u"; tss_id "TSS10";
A01	1008034	1008308	274	+	gene_id "XLOC_000044"; transcript_id "TCONS_00000046"; exon_number "2"; oId "CUFF.10.1"; class_code "u"; tss_id "TSS45";
A01	19456952	19457536	584	+	gene_id "XLOC_000524"; transcript_id "TCONS_00000541"; exon_number "2"; oId "CUFF.111.1"; class_code "u"; tss_id "TSS531";
A01	25080503	25080712	209	+	gene_id "XLOC_000634"; transcript_id "TCONS_00000652"; exon_number "2"; oId "CUFF.134.1"; class_code "u"; tss_id "TSS641";
A01	6446641	6446988	347	-	gene_id "XLOC_000944"; transcript_id "TCONS_00000965"; exon_number "1"; oId "CUFF.50.1"; class_code "u"; tss_id "TSS954";
A01	14229087	14229521	434	-	gene_id "XLOC_001144"; transcript_id "TCONS_00001170"; exon_number "2"; oId "CUFF.96.1"; class_code "u"; tss_id "TSS1155";
A01	24095803	24096056	253	-	gene_id "XLOC_001331"; transcript_id "TCONS_00001363"; exon_number "1"; oId "CUFF.127.1"; class_code "u"; tss_id "TSS1345";
A01	24099216	24099463	247	-	gene_id "XLOC_001332"; transcript_id "TCONS_00001364"; exon_number "1"; oId "CUFF.128.1"; class_code "u"; tss_id "TSS1346";
A01	24702216	24702509	293	-	gene_id "XLOC_001360"; transcript_id "TCONS_00001392"; exon_number "1"; oId "CUFF.129.1"; class_code "u"; tss_id "TSS1374";
A01	1056376	1056661	285	+	gene_id "XLOC_000047"; transcript_id "TCONS_00000049"; exon_number "1"; oId "CUFF.11.1"; class_code "u"; tss_id "TSS48";
A01	2087370	2087590	220	+	gene_id "XLOC_000090"; transcript_id "TCONS_00000093"; exon_number "2"; oId "CUFF.21.1"; class_code "u"; tss_id "TSS92";
A01	2333096	2333320	224	+	gene_id "XLOC_000101"; transcript_id "TCONS_00000104"; exon_number "5"; oId "CUFF.24.1"; class_code "u"; tss_id "TSS103";
A01	2333096	2333320	224	+	gene_id "XLOC_000101"; transcript_id "TCONS_00000105"; exon_number "5"; oId "CUFF.24.2"; class_code "u"; tss_id "TSS103";
A01	3351858	3352087	229	+	gene_id "XLOC_000131"; transcript_id "TCONS_00000135"; exon_number "1"; oId "CUFF.35.1"; class_code "u"; tss_id "TSS133";
A01	3351882	3352087	205	+	gene_id "XLOC_000131"; transcript_id "TCONS_00000136"; exon_number "1"; oId "CUFF.35.2"; class_code "u"; tss_id "TSS133";
A01	5313068	5313346	278	+	gene_id "XLOC_000195"; transcript_id "TCONS_00000200"; exon_number "2"; oId "CUFF.44.1"; class_code "u"; tss_id "TSS197";
A01	5395806	5396073	267	+	gene_id "XLOC_000196"; transcript_id "TCONS_00000201"; exon_number "1"; oId "CUFF.45.1"; class_code "u"; tss_id "TSS198";
A01	6635446	6636161	715	+	gene_id "XLOC_000240"; transcript_id "TCONS_00000245"; exon_number "1"; oId "CUFF.52.1"; class_code "u"; tss_id "TSS242";
A01	9252973	9253414	441	+	gene_id "XLOC_000304"; transcript_id "TCONS_00000313"; exon_number "1"; oId "CUFF.68.1"; class_code "u"; tss_id "TSS309";
A01	10724927	10725164	237	+	gene_id "XLOC_000361"; transcript_id "TCONS_00000373"; exon_number "1"; oId "CUFF.80.1"; class_code "u"; tss_id "TSS367";
A01	21364369	21366017	1648	+	gene_id "XLOC_000560"; transcript_id "TCONS_00000578"; exon_number "1"; oId "CUFF.117.1"; class_code "u"; tss_id "TSS567";
A01	21543135	21543339	204	+	gene_id "XLOC_000563"; transcript_id "TCONS_00000581"; exon_number "1"; oId "CUFF.118.1"; class_code "u"; tss_id "TSS570";
A01	22463732	22464035	303	+	gene_id "XLOC_000581"; transcript_id "TCONS_00000599"; exon_number "1"; oId "CUFF.122.1"; class_code "u"; tss_id "TSS588";
A01	24985981	24986266	285	+	gene_id "XLOC_000629"; transcript_id "TCONS_00000647"; exon_number "2"; oId "CUFF.133.1"; class_code "u"; tss_id "TSS636";
A01	25527396	25527663	267	+	gene_id "XLOC_000645"; transcript_id "TCONS_00000664"; exon_number "1"; oId "CUFF.139.1"; class_code "u"; tss_id "TSS653";
A01	141000	141294	294	-	gene_id "XLOC_000724"; transcript_id "TCONS_00000743"; exon_number "1"; oId "CUFF.2.1"; class_code "u"; tss_id "TSS732";
A01	1253478	1253798	320	-	gene_id "XLOC_000759"; transcript_id "TCONS_00000778"; exon_number "2"; oId "CUFF.14.1"; class_code "u"; tss_id "TSS767";
A01	2782189	2783150	961	-	gene_id "XLOC_000817"; transcript_id "TCONS_00000838"; exon_number "1"; oId "CUFF.28.1"; class_code "u"; tss_id "TSS827";
A01	3134613	3134936	323	-	gene_id "XLOC_000829"; transcript_id "TCONS_00000850"; exon_number "1"; oId "CUFF.32.1"; class_code "u"; tss_id "TSS839";
A01	13903940	13904270	330	-	gene_id "XLOC_001140"; transcript_id "TCONS_00001166"; exon_number "1"; oId "CUFF.93.1"; class_code "u"; tss_id "TSS1151";
A01	21964538	21964913	375	-	gene_id "XLOC_001270"; transcript_id "TCONS_00001300"; exon_number "1"; oId "CUFF.120.1"; class_code "u"; tss_id "TSS1282";
A01	25311207	25311412	205	-	gene_id "XLOC_001388"; transcript_id "TCONS_00001420"; exon_number "1"; oId "CUFF.137.1"; class_code "u"; tss_id "TSS1402";
A01	338044	338349	305	+	gene_id "XLOC_000015"; transcript_id "TCONS_00000017"; exon_number "3"; oId "CUFF.5.2"; class_code "u"; tss_id "TSS16";
A01	856541	856828	287	+	gene_id "XLOC_000039"; transcript_id "TCONS_00000041"; exon_number "1"; oId "CUFF.8.1"; class_code "u"; tss_id "TSS40";
A01	1056376	1056661	285	+	gene_id "XLOC_000047"; transcript_id "TCONS_00000049"; exon_number "1"; oId "CUFF.11.1"; class_code "u"; tss_id "TSS48";
A01	1059647	1059928	281	+	gene_id "XLOC_000048"; transcript_id "TCONS_00000050"; exon_number "1"; oId "CUFF.13.1"; class_code "u"; tss_id "TSS49";
A01	2057096	2057333	237	+	gene_id "XLOC_000089"; transcript_id "TCONS_00000092"; exon_number "1"; oId "CUFF.19.1"; class_code "u"; tss_id "TSS91";
A01	2087370	2087590	220	+	gene_id "XLOC_000090"; transcript_id "TCONS_00000093"; exon_number "2"; oId "CUFF.21.1"; class_code "u"; tss_id "TSS92";
A01	2333096	2333320	224	+	gene_id "XLOC_000101"; transcript_id "TCONS_00000104"; exon_number "5"; oId "CUFF.24.1"; class_code "u"; tss_id "TSS103";
A01	2333096	2333320	224	+	gene_id "XLOC_000101"; transcript_id "TCONS_00000105"; exon_number "5"; oId "CUFF.24.2"; class_code "u"; tss_id "TSS103";
A01	2727624	2727887	263	+	gene_id "XLOC_000111"; transcript_id "TCONS_00000115"; exon_number "1"; oId "CUFF.26.1"; class_code "u"; tss_id "TSS113";
A01	2980071	2980399	328	+	gene_id "XLOC_000120"; transcript_id "TCONS_00000124"; exon_number "1"; oId "CUFF.30.1"; class_code "u"; tss_id "TSS122";
A01	3351881	3352087	206	+	gene_id "XLOC_000131"; transcript_id "TCONS_00000136"; exon_number "1"; oId "CUFF.35.2"; class_code "u"; tss_id "TSS133";
A01	5290495	5290987	492	+	gene_id "XLOC_000192"; transcript_id "TCONS_00000197"; exon_number "1"; oId "CUFF.43.1"; class_code "u"; tss_id "TSS194";
A01	5395806	5396073	267	+	gene_id "XLOC_000196"; transcript_id "TCONS_00000201"; exon_number "1"; oId "CUFF.45.1"; class_code "u"; tss_id "TSS198";
A01	7159631	7159864	233	+	gene_id "XLOC_000250"; transcript_id "TCONS_00000255"; exon_number "1"; oId "CUFF.54.1"; class_code "u"; tss_id "TSS252";
A01	9117250	9117515	265	+	gene_id "XLOC_000301"; transcript_id "TCONS_00000310"; exon_number "1"; oId "CUFF.66.1"; class_code "u"; tss_id "TSS306";
A01	9592310	9592599	289	+	gene_id "XLOC_000312"; transcript_id "TCONS_00000321"; exon_number "1"; oId "CUFF.70.1"; class_code "u"; tss_id "TSS317";
A01	10150401	10150697	296	+	gene_id "XLOC_000336"; transcript_id "TCONS_00000346"; exon_number "1"; oId "CUFF.75.1"; class_code "u"; tss_id "TSS341";
A01	10532736	10532984	248	+	gene_id "XLOC_000354"; transcript_id "TCONS_00000365"; exon_number "1"; gene_name "gnl_UG_BnaNoS39168613"; oId "CUFF.78.1"; nearest_ref "gnl_UG_BnaNoS39168613_dup1"; class_code "o"; tss_id "TSS360";
A01	10724927	10725164	237	+	gene_id "XLOC_000361"; transcript_id "TCONS_00000373"; exon_number "1"; oId "CUFF.80.1"; class_code "u"; tss_id "TSS367";
A01	11012701	11012911	210	+	gene_id "XLOC_000374"; transcript_id "TCONS_00000387"; exon_number "2"; oId "CUFF.84.1"; class_code "u"; tss_id "TSS380";
A01	11785569	11785818	249	+	gene_id "XLOC_000408"; transcript_id "TCONS_00000424"; exon_number "2"; gene_name "gnl_UG_BnaNoS37289171"; oId "CUFF.87.2"; nearest_ref "gnl_UG_BnaNoS37289171_dup1"; class_code "o"; tss_id "TSS415";
A01	17560740	17560990	250	+	gene_id "XLOC_000504"; transcript_id "TCONS_00000521"; exon_number "1"; oId "CUFF.103.1"; class_code "u"; tss_id "TSS511";
A01	18427989	18428199	210	+	gene_id "XLOC_000515"; transcript_id "TCONS_00000532"; exon_number "1"; oId "CUFF.106.1"; class_code "u"; tss_id "TSS522";
A01	21961753	21962027	274	+	gene_id "XLOC_000572"; transcript_id "TCONS_00000590"; exon_number "1"; gene_name "gnl_UG_BnaNoS29941491"; oId "CUFF.119.1"; nearest_ref "gnl_UG_BnaNoS29941491_dup1"; class_code "x"; tss_id "TSS579";
A01	24990255	24990635	380	+	gene_id "XLOC_000630"; transcript_id "TCONS_00000648"; exon_number "1"; oId "CUFF.132.1"; class_code "u"; tss_id "TSS637";
A01	25208785	25209068	283	+	gene_id "XLOC_000638"; transcript_id "TCONS_00000656"; exon_number "1"; oId "CUFF.135.1"; class_code "u"; tss_id "TSS645";
A01	25527396	25527663	267	+	gene_id "XLOC_000645"; transcript_id "TCONS_00000664"; exon_number "1"; oId "CUFF.139.1"; class_code "u"; tss_id "TSS653";
A01	141000	141294	294	-	gene_id "XLOC_000724"; transcript_id "TCONS_00000743"; exon_number "1"; oId "CUFF.2.1"; class_code "u"; tss_id "TSS732";
A01	2394610	2395059	449	-	gene_id "XLOC_000801"; transcript_id "TCONS_00000822"; exon_number "1"; oId "CUFF.23.1"; class_code "u"; tss_id "TSS811";
A01	2755106	2755381	275	-	gene_id "XLOC_000813"; transcript_id "TCONS_00000834"; exon_number "1"; gene_name "gnl_UG_BnaNoS39287167"; oId "CUFF.29.1"; nearest_ref "gnl_UG_BnaNoS39287167_dup1"; class_code "x"; tss_id "TSS823";
A01	3134613	3134936	323	-	gene_id "XLOC_000829"; transcript_id "TCONS_00000850"; exon_number "1"; oId "CUFF.32.1"; class_code "u"; tss_id "TSS839";
A01	6007102	6007391	289	-	gene_id "XLOC_000937"; transcript_id "TCONS_00000958"; exon_number "1"; oId "CUFF.48.1"; class_code "u"; tss_id "TSS947";
A01	6446641	6446988	347	-	gene_id "XLOC_000944"; transcript_id "TCONS_00000965"; exon_number "1"; oId "CUFF.50.1"; class_code "u"; tss_id "TSS954";
A01	6447523	6447900	377	-	gene_id "XLOC_000945"; transcript_id "TCONS_00000966"; exon_number "1"; gene_name "gnl_UG_BnaNoS39233486"; oId "CUFF.51.1"; nearest_ref "gnl_UG_BnaNoS39233486_dup1"; class_code "x"; tss_id "TSS955";
A01	7184277	7184584	307	-	gene_id "XLOC_000956"; transcript_id "TCONS_00000977"; exon_number "1"; oId "CUFF.55.1"; class_code "u"; tss_id "TSS966";
A01	7504249	7504529	280	-	gene_id "XLOC_000962"; transcript_id "TCONS_00000983"; exon_number "1"; oId "CUFF.56.1"; class_code "u"; tss_id "TSS972";
A01	8864538	8864923	385	-	gene_id "XLOC_001000"; transcript_id "TCONS_00001021"; exon_number "3"; oId "CUFF.64.1"; class_code "u"; tss_id "TSS1010";
A01	9140909	9141436	527	-	gene_id "XLOC_001003"; transcript_id "TCONS_00001024"; exon_number "1"; oId "CUFF.67.1"; class_code "u"; tss_id "TSS1013";
A01	10633587	10633844	257	-	gene_id "XLOC_001063"; transcript_id "TCONS_00001086"; exon_number "1"; gene_name "gnl_UG_BnaNoS37267109"; oId "CUFF.79.1"; nearest_ref "gnl_UG_BnaNoS37267109_dup1"; class_code "j"; tss_id "TSS1073";
A01	11886150	11886533	383	-	gene_id "XLOC_001114"; transcript_id "TCONS_00001139"; exon_number "1"; oId "CUFF.88.1"; class_code "u"; tss_id "TSS1125";
A01	15702014	15702257	243	-	gene_id "XLOC_001172"; transcript_id "TCONS_00001198"; exon_number "1"; gene_name "gnl_UG_BnaNoS25476239"; oId "CUFF.100.1"; nearest_ref "gnl_UG_BnaNoS25476239_dup1"; class_code "o"; tss_id "TSS1183";
A01	17198189	17198390	201	-	gene_id "XLOC_001204"; transcript_id "TCONS_00001232"; exon_number "1"; gene_name "gnl_UG_BnaNoS39269712"; oId "CUFF.102.1"; nearest_ref "gnl_UG_BnaNoS39269712_dup1"; class_code "j"; tss_id "TSS1215";
A01	21964538	21964913	375	-	gene_id "XLOC_001270"; transcript_id "TCONS_00001300"; exon_number "1"; oId "CUFF.120.1"; class_code "u"; tss_id "TSS1282";
A01	24095803	24096056	253	-	gene_id "XLOC_001331"; transcript_id "TCONS_00001363"; exon_number "1"; oId "CUFF.127.1"; class_code "u"; tss_id "TSS1345";
A01	25311207	25311417	210	-	gene_id "XLOC_001388"; transcript_id "TCONS_00001420"; exon_number "1"; oId "CUFF.137.1"; class_code "u"; tss_id "TSS1402";
A01	26525660	26525965	305	-	gene_id "XLOC_001450"; transcript_id "TCONS_00001484"; exon_number "2"; oId "CUFF.143.1"; class_code "u"; tss_id "TSS1466";
A01	26787381	26787947	566	-	gene_id "XLOC_001471"; transcript_id "TCONS_00001508"; exon_number "1"; oId "CUFF.146.1"; class_code "u"; tss_id "TSS1490";
A01	160131	160578	447	+	gene_id "XLOC_000009"; transcript_id "TCONS_00000010"; exon_number "2"; oId "CUFF.3.1"; class_code "u"; tss_id "TSS10";
A01	160851	161193	342	+	gene_id "XLOC_000010"; transcript_id "TCONS_00000011"; exon_number "2"; oId "CUFF.4.1"; class_code "u"; tss_id "TSS11";
A01	931417	931785	368	+	gene_id "XLOC_000041"; transcript_id "TCONS_00000043"; exon_number "1"; oId "CUFF.9.1"; class_code "u"; tss_id "TSS42";
A01	1008034	1008308	274	+	gene_id "XLOC_000044"; transcript_id "TCONS_00000046"; exon_number "2"; oId "CUFF.10.1"; class_code "u"; tss_id "TSS45";
A01	1331983	1332343	360	+	gene_id "XLOC_000062"; transcript_id "TCONS_00000064"; exon_number "1"; oId "CUFF.15.1"; class_code "u"; tss_id "TSS63";
A01	4535179	4535664	485	+	gene_id "XLOC_000169"; transcript_id "TCONS_00000174"; exon_number "1"; oId "CUFF.38.1"; class_code "u"; tss_id "TSS171";
A01	6635446	6636161	715	+	gene_id "XLOC_000240"; transcript_id "TCONS_00000245"; exon_number "1"; oId "CUFF.52.1"; class_code "u"; tss_id "TSS242";
A01	22463732	22464035	303	+	gene_id "XLOC_000581"; transcript_id "TCONS_00000599"; exon_number "1"; oId "CUFF.122.1"; class_code "u"; tss_id "TSS588";
A01	2782189	2783150	961	-	gene_id "XLOC_000817"; transcript_id "TCONS_00000838"; exon_number "1"; oId "CUFF.28.1"; class_code "u"; tss_id "TSS827";
A01	13903940	13904270	330	-	gene_id "XLOC_001140"; transcript_id "TCONS_00001166"; exon_number "1"; oId "CUFF.93.1"; class_code "u"; tss_id "TSS1151";
A01	2560834	2561125	291	+	gene_id "XLOC_000106"; transcript_id "TCONS_00000110"; exon_number "1"; oId "CUFF.25.1"; class_code "u"; tss_id "TSS108";
A01	3178463	3178750	287	+	gene_id "XLOC_000126"; transcript_id "TCONS_00000130"; exon_number "1"; oId "CUFF.33.1"; class_code "u"; tss_id "TSS128";
A01	3351858	3352087	229	+	gene_id "XLOC_000131"; transcript_id "TCONS_00000135"; exon_number "1"; oId "CUFF.35.1"; class_code "u"; tss_id "TSS133";
A01	4381866	4382099	233	+	gene_id "XLOC_000165"; transcript_id "TCONS_00000170"; exon_number "1"; oId "CUFF.37.1"; class_code "u"; tss_id "TSS167";
A01	4897821	4898077	256	+	gene_id "XLOC_000177"; transcript_id "TCONS_00000182"; exon_number "1"; oId "CUFF.41.1"; class_code "u"; tss_id "TSS179";
A01	5313068	5313346	278	+	gene_id "XLOC_000195"; transcript_id "TCONS_00000200"; exon_number "2"; oId "CUFF.44.1"; class_code "u"; tss_id "TSS197";
A01	6158412	6158720	308	+	gene_id "XLOC_000227"; transcript_id "TCONS_00000232"; exon_number "1"; oId "CUFF.49.1"; class_code "u"; tss_id "TSS229";
A01	7084048	7084274	226	+	gene_id "XLOC_000249"; transcript_id "TCONS_00000254"; exon_number "1"; oId "CUFF.53.1"; class_code "u"; tss_id "TSS251";
A01	21169708	21170013	305	+	gene_id "XLOC_000555"; transcript_id "TCONS_00000573"; exon_number "1"; oId "CUFF.115.1"; class_code "u"; tss_id "TSS562";
A01	24985981	24986266	285	+	gene_id "XLOC_000629"; transcript_id "TCONS_00000647"; exon_number "2"; oId "CUFF.133.1"; class_code "u"; tss_id "TSS636";
A01	25080496	25080700	204	+	gene_id "XLOC_000634"; transcript_id "TCONS_00000652"; exon_number "2"; oId "CUFF.134.1"; class_code "u"; tss_id "TSS641";
A01	25285041	25285252	211	+	gene_id "XLOC_000641"; transcript_id "TCONS_00000659"; exon_number "1"; gene_name "gnl_UG_BnaNoS39221714"; oId "CUFF.136.1"; nearest_ref "gnl_UG_BnaNoS39221714_dup1"; class_code "x"; tss_id "TSS648";
A01	1253478	1253798	320	-	gene_id "XLOC_000759"; transcript_id "TCONS_00000778"; exon_number "2"; oId "CUFF.14.1"; class_code "u"; tss_id "TSS767";
A01	2711435	2711641	206	-	gene_id "XLOC_000811"; transcript_id "TCONS_00000832"; exon_number "2"; oId "CUFF.27.1"; class_code "u"; tss_id "TSS821";
A01	3003995	3004390	395	-	gene_id "XLOC_000826"; transcript_id "TCONS_00000847"; exon_number "1"; oId "CUFF.31.1"; class_code "u"; tss_id "TSS836";
A01	3482249	3482522	273	-	gene_id "XLOC_000844"; transcript_id "TCONS_00000865"; exon_number "1"; oId "CUFF.36.1"; class_code "u"; tss_id "TSS854";
A01	8134024	8134384	360	-	gene_id "XLOC_000983"; transcript_id "TCONS_00001004"; exon_number "1"; gene_name "gnl_UG_BnaNoS39239708"; oId "CUFF.61.1"; nearest_ref "gnl_UG_BnaNoS39239708_dup1"; class_code "x"; tss_id "TSS993";
A01	8425854	8426158	304	-	gene_id "XLOC_000990"; transcript_id "TCONS_00001011"; exon_number "1"; gene_name "gnl_UG_BnaNoS32887366"; oId "CUFF.62.1"; nearest_ref "gnl_UG_BnaNoS32887366_dup1"; class_code "x"; tss_id "TSS1000";
A01	8649266	8649619	353	-	gene_id "XLOC_000995"; transcript_id "TCONS_00001016"; exon_number "1"; oId "CUFF.63.1"; class_code "u"; tss_id "TSS1005";
A01	11194893	11195515	622	-	gene_id "XLOC_001087"; transcript_id "TCONS_00001112"; exon_number "1"; oId "CUFF.86.1"; class_code "u"; tss_id "TSS1098";
A01	14228649	14228901	252	-	gene_id "XLOC_001144"; transcript_id "TCONS_00001170"; exon_number "1"; oId "CUFF.96.1"; class_code "u"; tss_id "TSS1155";
A01	20241785	20242486	701	-	gene_id "XLOC_001247"; transcript_id "TCONS_00001277"; exon_number "1"; oId "CUFF.113.1"; class_code "u"; tss_id "TSS1259";
A01	21113545	21113864	319	-	gene_id "XLOC_001262"; transcript_id "TCONS_00001292"; exon_number "1"; oId "CUFF.114.1"; class_code "u"; tss_id "TSS1274";
A01	22488843	22489244	401	-	gene_id "XLOC_001279"; transcript_id "TCONS_00001309"; exon_number "1"; oId "CUFF.123.1"; class_code "u"; tss_id "TSS1291";
A01	24099216	24099463	247	-	gene_id "XLOC_001332"; transcript_id "TCONS_00001364"; exon_number "1"; oId "CUFF.128.1"; class_code "u"; tss_id "TSS1346";
A01	24702216	24702509	293	-	gene_id "XLOC_001360"; transcript_id "TCONS_00001392"; exon_number "1"; oId "CUFF.129.1"; class_code "u"; tss_id "TSS1374";
A01	24976342	24976655	313	-	gene_id "XLOC_001377"; transcript_id "TCONS_00001409"; exon_number "1"; oId "CUFF.131.1"; class_code "u"; tss_id "TSS1391";
A02	1894238	1894510	272	+	gene_id "XLOC_001536"; transcript_id "TCONS_00001574"; exon_number "1"; gene_name "gnl_UG_BnaNoS39296338"; oId "CUFF.159.1"; nearest_ref "gnl_UG_BnaNoS39296338_dup1"; class_code "x"; tss_id "TSS1556";
A02	7751993	7752331	338	+	gene_id "XLOC_001719"; transcript_id "TCONS_00001760"; exon_number "1"; oId "CUFF.196.1"; class_code "u"; tss_id "TSS1739";
A02	11995238	11995487	249	+	gene_id "XLOC_001844"; transcript_id "TCONS_00001887"; exon_number "1"; oId "CUFF.221.1"; class_code "u"; tss_id "TSS1865";
A02	21723329	21723583	254	+	gene_id "XLOC_002017"; transcript_id "TCONS_00002061"; exon_number "1"; oId "CUFF.252.1"; class_code "u"; tss_id "TSS2038";
A02	22871517	22871802	285	+	gene_id "XLOC_002036"; transcript_id "TCONS_00002080"; exon_number "1"; oId "CUFF.256.1"; class_code "u"; tss_id "TSS2057";
A02	439349	439553	204	-	gene_id "XLOC_002193"; transcript_id "TCONS_00002240"; exon_number "1"; oId "CUFF.153.1"; class_code "u"; tss_id "TSS2216";
A02	3370934	3371191	257	-	gene_id "XLOC_002316"; transcript_id "TCONS_00002366"; exon_number "1"; oId "CUFF.170.1"; class_code "u"; tss_id "TSS2342";
A02	11688321	11688527	206	-	gene_id "XLOC_002554"; transcript_id "TCONS_00002610"; exon_number "1"; oId "CUFF.218.1"; class_code "u"; tss_id "TSS2583";
A02	14617049	14617499	450	-	gene_id "XLOC_002619"; transcript_id "TCONS_00002678"; exon_number "1"; oId "CUFF.234.1"; class_code "u"; tss_id "TSS2649";
A02	22863321	22863534	213	-	gene_id "XLOC_002753"; transcript_id "TCONS_00002812"; exon_number "2"; oId "CUFF.255.1"; class_code "u"; tss_id "TSS2783";
A02	25402139	25402345	206	-	gene_id "XLOC_002800"; transcript_id "TCONS_00002859"; exon_number "2"; oId "CUFF.261.1"; class_code "u"; tss_id "TSS2830";
A02	25405427	25405652	225	-	gene_id "XLOC_002801"; transcript_id "TCONS_00002860"; exon_number "1"; oId "CUFF.262.1"; class_code "u"; tss_id "TSS2831";
A02	9343015	9343311	296	+	gene_id "XLOC_001779"; transcript_id "TCONS_00001820"; exon_number "1"; oId "CUFF.207.1"; class_code "u"; tss_id "TSS1799";
A02	9821105	9821505	400	+	gene_id "XLOC_001794"; transcript_id "TCONS_00001835"; exon_number "1"; oId "CUFF.208.1"; class_code "u"; tss_id "TSS1814";
A02	24605964	24606496	532	+	gene_id "XLOC_002081"; transcript_id "TCONS_00002125"; exon_number "1"; oId "CUFF.260.1"; class_code "u"; tss_id "TSS2102";
A02	25863719	25864172	453	+	gene_id "XLOC_002128"; transcript_id "TCONS_00002172"; exon_number "1"; oId "CUFF.267.1"; class_code "u"; tss_id "TSS2149";
A02	330902	331182	280	-	gene_id "XLOC_002186"; transcript_id "TCONS_00002233"; exon_number "1"; oId "CUFF.152.1"; class_code "u"; tss_id "TSS2209";
A02	3388745	3389163	418	-	gene_id "XLOC_002318"; transcript_id "TCONS_00002368"; exon_number "1"; oId "CUFF.171.1"; class_code "u"; tss_id "TSS2344";
A02	10237481	10237687	206	-	gene_id "XLOC_002520"; transcript_id "TCONS_00002576"; exon_number "1"; oId "CUFF.213.1"; class_code "u"; tss_id "TSS2549";
A02	14385429	14385982	553	-	gene_id "XLOC_002607"; transcript_id "TCONS_00002666"; exon_number "1"; oId "CUFF.231.1"; class_code "u"; tss_id "TSS2637";
A02	14386185	14386400	215	-	gene_id "XLOC_002608"; transcript_id "TCONS_00002667"; exon_number "1"; oId "CUFF.229.1"; class_code "u"; tss_id "TSS2638";
A02	14387960	14388222	262	-	gene_id "XLOC_002610"; transcript_id "TCONS_00002669"; exon_number "1"; oId "CUFF.233.1"; class_code "u"; tss_id "TSS2640";
A02	21788329	21789553	1224	-	gene_id "XLOC_002733"; transcript_id "TCONS_00002792"; exon_number "1"; oId "CUFF.253.1"; class_code "u"; tss_id "TSS2763";
A02	25426614	25426890	276	-	gene_id "XLOC_002802"; transcript_id "TCONS_00002861"; exon_number "1"; oId "CUFF.265.1"; class_code "u"; tss_id "TSS2832";
A02	293911	294133	222	+	gene_id "XLOC_001481"; transcript_id "TCONS_00001518"; exon_number "2"; oId "CUFF.150.1"; class_code "u"; tss_id "TSS1500";
A02	799804	800088	284	+	gene_id "XLOC_001501"; transcript_id "TCONS_00001538"; exon_number "1"; oId "CUFF.156.1"; class_code "u"; tss_id "TSS1520";
A02	1894238	1894510	272	+	gene_id "XLOC_001536"; transcript_id "TCONS_00001574"; exon_number "1"; gene_name "gnl_UG_BnaNoS39296338"; oId "CUFF.159.1"; nearest_ref "gnl_UG_BnaNoS39296338_dup1"; class_code "x"; tss_id "TSS1556";
A02	2927394	2927664	270	+	gene_id "XLOC_001596"; transcript_id "TCONS_00001636"; exon_number "1"; oId "CUFF.169.1"; class_code "u"; tss_id "TSS1616";
A02	3758758	3758975	217	+	gene_id "XLOC_001619"; transcript_id "TCONS_00001659"; exon_number "1"; oId "CUFF.174.1"; class_code "u"; tss_id "TSS1639";
A02	4546534	4546924	390	+	gene_id "XLOC_001643"; transcript_id "TCONS_00001684"; exon_number "1"; gene_name "gnl_UG_BnaNoS39242069"; oId "CUFF.182.1"; nearest_ref "gnl_UG_BnaNoS39242069_dup1"; class_code "x"; tss_id "TSS1663";
A02	6300070	6300400	330	+	gene_id "XLOC_001682"; transcript_id "TCONS_00001723"; exon_number "1"; gene_name "gnl_UG_BnaNoS39226839"; oId "CUFF.189.1"; nearest_ref "gnl_UG_BnaNoS39226839_dup1"; class_code "x"; tss_id "TSS1702";
A02	7375356	7375699	343	+	gene_id "XLOC_001706"; transcript_id "TCONS_00001747"; exon_number "1"; oId "CUFF.194.1"; class_code "u"; tss_id "TSS1726";
A02	7751993	7752331	338	+	gene_id "XLOC_001719"; transcript_id "TCONS_00001760"; exon_number "1"; oId "CUFF.196.1"; class_code "u"; tss_id "TSS1739";
A02	7753797	7754018	221	+	gene_id "XLOC_001720"; transcript_id "TCONS_00001761"; exon_number "1"; oId "CUFF.197.1"; class_code "u"; tss_id "TSS1740";
A02	8482266	8482492	226	+	gene_id "XLOC_001753"; transcript_id "TCONS_00001794"; exon_number "1"; oId "CUFF.202.1"; class_code "u"; tss_id "TSS1773";
A02	9343015	9343311	296	+	gene_id "XLOC_001779"; transcript_id "TCONS_00001820"; exon_number "1"; oId "CUFF.207.1"; class_code "u"; tss_id "TSS1799";
A02	9959983	9960292	309	+	gene_id "XLOC_001796"; transcript_id "TCONS_00001838"; exon_number "2"; oId "CUFF.210.1"; class_code "u"; tss_id "TSS1816";
A02	11995238	11995487	249	+	gene_id "XLOC_001844"; transcript_id "TCONS_00001887"; exon_number "1"; oId "CUFF.221.1"; class_code "u"; tss_id "TSS1865";
A02	17606793	17607121	328	+	gene_id "XLOC_001961"; transcript_id "TCONS_00002004"; exon_number "1"; oId "CUFF.238.1"; class_code "u"; tss_id "TSS1982";
A02	22871517	22871802	285	+	gene_id "XLOC_002036"; transcript_id "TCONS_00002080"; exon_number "1"; oId "CUFF.256.1"; class_code "u"; tss_id "TSS2057";
A02	23746976	23747239	263	+	gene_id "XLOC_002059"; transcript_id "TCONS_00002103"; exon_number "1"; oId "CUFF.258.1"; class_code "u"; tss_id "TSS2080";
A02	25413628	25413976	348	+	gene_id "XLOC_002103"; transcript_id "TCONS_00002147"; exon_number "3"; oId "CUFF.264.1"; class_code "u"; tss_id "TSS2124";
A02	26536747	26537009	262	+	gene_id "XLOC_002158"; transcript_id "TCONS_00002203"; exon_number "1"; oId "CUFF.274.1"; class_code "u"; tss_id "TSS2179";
A02	330902	331182	280	-	gene_id "XLOC_002186"; transcript_id "TCONS_00002233"; exon_number "1"; oId "CUFF.152.1"; class_code "u"; tss_id "TSS2209";
A02	439349	439553	204	-	gene_id "XLOC_002193"; transcript_id "TCONS_00002240"; exon_number "1"; oId "CUFF.153.1"; class_code "u"; tss_id "TSS2216";
A02	799803	800078	275	-	gene_id "XLOC_002201"; transcript_id "TCONS_00002248"; exon_number "1"; oId "CUFF.155.1"; class_code "u"; tss_id "TSS2224";
A02	2534968	2535204	236	-	gene_id "XLOC_002289"; transcript_id "TCONS_00002339"; exon_number "1"; oId "CUFF.167.1"; class_code "u"; tss_id "TSS2315";
A02	3370934	3371191	257	-	gene_id "XLOC_002316"; transcript_id "TCONS_00002366"; exon_number "1"; oId "CUFF.170.1"; class_code "u"; tss_id "TSS2342";
A02	4786659	4786878	219	-	gene_id "XLOC_002362"; transcript_id "TCONS_00002414"; exon_number "1"; oId "CUFF.183.1"; class_code "u"; tss_id "TSS2388";
A02	6164607	6164893	286	-	gene_id "XLOC_002393"; transcript_id "TCONS_00002445"; exon_number "1"; oId "CUFF.187.1"; class_code "u"; tss_id "TSS2419";
A02	6669958	6670164	206	-	gene_id "XLOC_002417"; transcript_id "TCONS_00002470"; exon_number "1"; oId "CUFF.191.1"; class_code "u"; tss_id "TSS2444";
A02	6785343	6785639	296	-	gene_id "XLOC_002419"; transcript_id "TCONS_00002472"; exon_number "1"; oId "CUFF.192.1"; class_code "u"; tss_id "TSS2446";
A02	9178459	9178728	269	-	gene_id "XLOC_002499"; transcript_id "TCONS_00002554"; exon_number "1"; oId "CUFF.205.1"; class_code "u"; tss_id "TSS2528";
A02	10237481	10237687	206	-	gene_id "XLOC_002520"; transcript_id "TCONS_00002576"; exon_number "1"; oId "CUFF.213.1"; class_code "u"; tss_id "TSS2549";
A02	13114595	13114810	215	-	gene_id "XLOC_002578"; transcript_id "TCONS_00002636"; exon_number "3"; oId "CUFF.227.2"; class_code "u"; tss_id "TSS2608";
A02	13114595	13114810	215	-	gene_id "XLOC_002578"; transcript_id "TCONS_00002635"; exon_number "3"; oId "CUFF.227.1"; class_code "u"; tss_id "TSS2608";
A02	15886074	15886446	372	-	gene_id "XLOC_002653"; transcript_id "TCONS_00002712"; exon_number "1"; oId "CUFF.237.1"; class_code "u"; tss_id "TSS2683";
A02	18165187	18165474	287	-	gene_id "XLOC_002669"; transcript_id "TCONS_00002728"; exon_number "1"; oId "CUFF.240.1"; class_code "u"; tss_id "TSS2699";
A02	20502786	20503075	289	-	gene_id "XLOC_002705"; transcript_id "TCONS_00002764"; exon_number "2"; oId "CUFF.248.1"; class_code "u"; tss_id "TSS2735";
A02	21242475	21242797	322	-	gene_id "XLOC_002717"; transcript_id "TCONS_00002776"; exon_number "1"; oId "CUFF.250.1"; class_code "u"; tss_id "TSS2747";
A02	25402141	25402345	204	-	gene_id "XLOC_002800"; transcript_id "TCONS_00002859"; exon_number "2"; oId "CUFF.261.1"; class_code "u"; tss_id "TSS2830";
A02	25405427	25405652	225	-	gene_id "XLOC_002801"; transcript_id "TCONS_00002860"; exon_number "1"; oId "CUFF.262.1"; class_code "u"; tss_id "TSS2831";
A02	25493913	25494491	578	-	gene_id "XLOC_002805"; transcript_id "TCONS_00002864"; exon_number "1"; oId "CUFF.266.1"; class_code "u"; tss_id "TSS2835";
A02	8897602	8898604	1002	+	gene_id "XLOC_001767"; transcript_id "TCONS_00001808"; exon_number "1"; oId "CUFF.203.1"; class_code "u"; tss_id "TSS1787";
A02	21723329	21723583	254	+	gene_id "XLOC_002017"; transcript_id "TCONS_00002061"; exon_number "1"; oId "CUFF.252.1"; class_code "u"; tss_id "TSS2038";
A02	6242965	6243333	368	-	gene_id "XLOC_002395"; transcript_id "TCONS_00002447"; exon_number "1"; oId "CUFF.188.1"; class_code "u"; tss_id "TSS2421";
A02	8145242	8145598	356	-	gene_id "XLOC_002459"; transcript_id "TCONS_00002514"; exon_number "1"; oId "CUFF.200.1"; class_code "u"; tss_id "TSS2488";
A02	12181971	12183629	1658	-	gene_id "XLOC_002565"; transcript_id "TCONS_00002621"; exon_number "1"; oId "CUFF.222.1"; class_code "u"; tss_id "TSS2594";
A02	21788329	21789553	1224	-	gene_id "XLOC_002733"; transcript_id "TCONS_00002792"; exon_number "1"; oId "CUFF.253.1"; class_code "u"; tss_id "TSS2763";
A02	22863321	22863534	213	-	gene_id "XLOC_002753"; transcript_id "TCONS_00002812"; exon_number "2"; oId "CUFF.255.1"; class_code "u"; tss_id "TSS2783";
A02	57826	58106	280	+	gene_id "XLOC_001473"; transcript_id "TCONS_00001510"; exon_number "1"; oId "CUFF.149.1"; class_code "u"; tss_id "TSS1492";
A02	2344659	2344949	290	+	gene_id "XLOC_001571"; transcript_id "TCONS_00001609"; exon_number "1"; gene_name "gnl_UG_BnaNoS39245638"; oId "CUFF.165.1"; nearest_ref "gnl_UG_BnaNoS39245638_dup1"; class_code "x"; tss_id "TSS1591";
A02	4271704	4272027	323	+	gene_id "XLOC_001636"; transcript_id "TCONS_00001677"; exon_number "1"; oId "CUFF.178.1"; class_code "u"; tss_id "TSS1656";
A02	5806180	5806544	364	+	gene_id "XLOC_001671"; transcript_id "TCONS_00001712"; exon_number "1"; oId "CUFF.186.1"; class_code "u"; tss_id "TSS1691";
A02	11190473	11190679	206	+	gene_id "XLOC_001832"; transcript_id "TCONS_00001875"; exon_number "1"; oId "CUFF.217.1"; class_code "u"; tss_id "TSS1853";
A02	19361374	19361776	402	+	gene_id "XLOC_001982"; transcript_id "TCONS_00002026"; exon_number "2"; oId "CUFF.244.1"; class_code "u"; tss_id "TSS2003";
A02	20086267	20086534	267	+	gene_id "XLOC_001994"; transcript_id "TCONS_00002038"; exon_number "1"; oId "CUFF.247.1"; class_code "u"; tss_id "TSS2015";
A02	21682671	21683124	453	+	gene_id "XLOC_002014"; transcript_id "TCONS_00002058"; exon_number "2"; oId "CUFF.251.1"; class_code "u"; tss_id "TSS2035";
A02	23854524	23854727	203	+	gene_id "XLOC_002062"; transcript_id "TCONS_00002106"; exon_number "1"; oId "CUFF.259.1"; class_code "u"; tss_id "TSS2083";
A02	3429770	3430140	370	-	gene_id "XLOC_002319"; transcript_id "TCONS_00002369"; exon_number "1"; oId "CUFF.173.1"; class_code "u"; tss_id "TSS2345";
A02	4186294	4186535	241	-	gene_id "XLOC_002350"; transcript_id "TCONS_00002401"; exon_number "1"; oId "CUFF.177.1"; class_code "u"; tss_id "TSS2376";
A02	4966022	4966228	206	-	gene_id "XLOC_002363"; transcript_id "TCONS_00002415"; exon_number "1"; oId "CUFF.184.1"; class_code "u"; tss_id "TSS2389";
A02	5777706	5777991	285	-	gene_id "XLOC_002389"; transcript_id "TCONS_00002441"; exon_number "1"; oId "CUFF.185.1"; class_code "u"; tss_id "TSS2415";
A02	6995244	6995676	432	-	gene_id "XLOC_002426"; transcript_id "TCONS_00002479"; exon_number "1"; oId "CUFF.193.1"; class_code "u"; tss_id "TSS2453";
A02	11688323	11688527	204	-	gene_id "XLOC_002554"; transcript_id "TCONS_00002610"; exon_number "1"; oId "CUFF.218.1"; class_code "u"; tss_id "TSS2583";
A02	14384603	14384951	348	-	gene_id "XLOC_002606"; transcript_id "TCONS_00002665"; exon_number "2"; gene_name "gnl_UG_BnaNoS39239682"; oId "CUFF.232.1"; nearest_ref "gnl_UG_BnaNoS39239682_dup1"; class_code "x"; tss_id "TSS2636";
A02	14385429	14385982	553	-	gene_id "XLOC_002607"; transcript_id "TCONS_00002666"; exon_number "1"; oId "CUFF.231.1"; class_code "u"; tss_id "TSS2637";
A02	14386185	14386400	215	-	gene_id "XLOC_002608"; transcript_id "TCONS_00002667"; exon_number "1"; oId "CUFF.229.1"; class_code "u"; tss_id "TSS2638";
A02	14387080	14387493	413	-	gene_id "XLOC_002609"; transcript_id "TCONS_00002668"; exon_number "1"; oId "CUFF.230.1"; class_code "u"; tss_id "TSS2639";
A02	14387960	14388222	262	-	gene_id "XLOC_002610"; transcript_id "TCONS_00002669"; exon_number "1"; oId "CUFF.233.1"; class_code "u"; tss_id "TSS2640";
A02	14617049	14617499	450	-	gene_id "XLOC_002619"; transcript_id "TCONS_00002678"; exon_number "1"; oId "CUFF.234.1"; class_code "u"; tss_id "TSS2649";
A02	25426614	25426890	276	-	gene_id "XLOC_002802"; transcript_id "TCONS_00002861"; exon_number "1"; oId "CUFF.265.1"; class_code "u"; tss_id "TSS2832";
A02	26246691	26247286	595	-	gene_id "XLOC_002833"; transcript_id "TCONS_00002892"; exon_number "1"; oId "CUFF.270.1"; class_code "u"; tss_id "TSS2863";
A03	1574995	1575243	248	+	gene_id "XLOC_002915"; transcript_id "TCONS_00002976"; exon_number "1"; oId "CUFF.293.1"; class_code "u"; tss_id "TSS2946";
A03	1885521	1885743	222	+	gene_id "XLOC_002927"; transcript_id "TCONS_00002988"; exon_number "2"; oId "CUFF.296.1"; class_code "u"; tss_id "TSS2958";
A03	4192417	4192812	395	+	gene_id "XLOC_003012"; transcript_id "TCONS_00003076"; exon_number "1"; oId "CUFF.313.1"; class_code "u"; tss_id "TSS3046";
A03	4895643	4896141	498	+	gene_id "XLOC_003030"; transcript_id "TCONS_00003094"; exon_number "1"; gene_name "gnl_UG_BnaNoS38997089"; oId "CUFF.317.1"; nearest_ref "gnl_UG_BnaNoS38997089_dup1"; class_code "x"; tss_id "TSS3064";
A03	8899727	8899978	251	+	gene_id "XLOC_003166"; transcript_id "TCONS_00003231"; exon_number "2"; oId "CUFF.336.1"; class_code "u"; tss_id "TSS3200";
A03	10132800	10133070	270	+	gene_id "XLOC_003214"; transcript_id "TCONS_00003279"; exon_number "1"; oId "CUFF.345.1"; class_code "u"; tss_id "TSS3248";
A03	11019576	11020537	961	+	gene_id "XLOC_003245"; transcript_id "TCONS_00003311"; exon_number "1"; oId "CUFF.353.1"; class_code "u"; tss_id "TSS3280";
A03	11700398	11700637	239	+	gene_id "XLOC_003271"; transcript_id "TCONS_00003337"; exon_number "1"; oId "CUFF.359.1"; class_code "u"; tss_id "TSS3306";
A03	16522073	16522274	201	+	gene_id "XLOC_003478"; transcript_id "TCONS_00003548"; exon_number "1"; oId "CUFF.388.1"; class_code "u"; tss_id "TSS3514";
A03	26610004	26610331	327	+	gene_id "XLOC_003779"; transcript_id "TCONS_00003854"; exon_number "1"; oId "CUFF.446.1"; class_code "u"; tss_id "TSS3818";
A03	573955	574169	214	-	gene_id "XLOC_003903"; transcript_id "TCONS_00003980"; exon_number "1"; oId "CUFF.284.1"; class_code "u"; tss_id "TSS3943";
A03	5867518	5867906	388	-	gene_id "XLOC_004094"; transcript_id "TCONS_00004177"; exon_number "1"; oId "CUFF.323.1"; class_code "u"; tss_id "TSS4137";
A03	10183397	10183761	364	-	gene_id "XLOC_004209"; transcript_id "TCONS_00004293"; exon_number "3"; oId "CUFF.348.1"; class_code "u"; tss_id "TSS4253";
A03	10184627	10184977	350	-	gene_id "XLOC_004210"; transcript_id "TCONS_00004294"; exon_number "3"; oId "CUFF.346.1"; class_code "u"; tss_id "TSS4254";
A03	18639728	18639937	209	-	gene_id "XLOC_004510"; transcript_id "TCONS_00004603"; exon_number "1"; oId "CUFF.397.1"; class_code "u"; tss_id "TSS4557";
A03	19249645	19249878	233	-	gene_id "XLOC_004523"; transcript_id "TCONS_00004616"; exon_number "1"; oId "CUFF.403.1"; class_code "u"; tss_id "TSS4570";
A03	26118059	26118516	457	-	gene_id "XLOC_004694"; transcript_id "TCONS_00004790"; exon_number "1"; oId "CUFF.441.1"; class_code "u"; tss_id "TSS4742";
A03	26346730	26346931	201	-	gene_id "XLOC_004699"; transcript_id "TCONS_00004795"; exon_number "1"; oId "CUFF.442.1"; class_code "u"; tss_id "TSS4747";
A03	26562098	26562307	209	-	gene_id "XLOC_004710"; transcript_id "TCONS_00004806"; exon_number "1"; oId "CUFF.445.1"; class_code "u"; tss_id "TSS4758";
A03	2082639	2083103	464	+	gene_id "XLOC_002937"; transcript_id "TCONS_00002999"; exon_number "1"; oId "CUFF.300.1"; class_code "u"; tss_id "TSS2969";
A03	3466087	3466314	227	+	gene_id "XLOC_002986"; transcript_id "TCONS_00003050"; exon_number "1"; oId "CUFF.309.1"; class_code "u"; tss_id "TSS3020";
A03	4246766	4247165	399	+	gene_id "XLOC_003015"; transcript_id "TCONS_00003079"; exon_number "2"; oId "CUFF.314.1"; class_code "u"; tss_id "TSS3049";
A03	4897950	4898321	371	+	gene_id "XLOC_003031"; transcript_id "TCONS_00003095"; exon_number "1"; oId "CUFF.316.1"; class_code "u"; tss_id "TSS3065";
A03	6355230	6355518	288	+	gene_id "XLOC_003074"; transcript_id "TCONS_00003138"; exon_number "1"; oId "CUFF.324.1"; class_code "u"; tss_id "TSS3108";
A03	8888100	8888324	224	+	gene_id "XLOC_003164"; transcript_id "TCONS_00003229"; exon_number "1"; oId "CUFF.335.1"; class_code "u"; tss_id "TSS3198";
A03	9054908	9055277	369	+	gene_id "XLOC_003171"; transcript_id "TCONS_00003236"; exon_number "1"; oId "CUFF.337.1"; class_code "u"; tss_id "TSS3205";
A03	12252416	12252652	236	+	gene_id "XLOC_003296"; transcript_id "TCONS_00003362"; exon_number "2"; oId "CUFF.360.1"; class_code "u"; tss_id "TSS3331";
A03	14350029	14350306	277	+	gene_id "XLOC_003353"; transcript_id "TCONS_00003419"; exon_number "1"; oId "CUFF.374.1"; class_code "u"; tss_id "TSS3388";
A03	20760386	20760735	349	+	gene_id "XLOC_003609"; transcript_id "TCONS_00003683"; exon_number "1"; oId "CUFF.414.1"; class_code "u"; tss_id "TSS3648";
A03	20923962	20924238	276	+	gene_id "XLOC_003618"; transcript_id "TCONS_00003692"; exon_number "1"; oId "CUFF.419.1"; class_code "u"; tss_id "TSS3657";
A03	21826704	21827098	394	+	gene_id "XLOC_003640"; transcript_id "TCONS_00003714"; exon_number "4"; oId "CUFF.425.1"; class_code "u"; tss_id "TSS3679";
A03	22641943	22642214	271	+	gene_id "XLOC_003680"; transcript_id "TCONS_00003755"; exon_number "2"; oId "CUFF.428.1"; class_code "u"; tss_id "TSS3719";
A03	22763125	22764004	879	+	gene_id "XLOC_003685"; transcript_id "TCONS_00003760"; exon_number "1"; oId "CUFF.430.1"; class_code "u"; tss_id "TSS3724";
A03	28147687	28148782	1095	+	gene_id "XLOC_003814"; transcript_id "TCONS_00003889"; exon_number "1"; oId "CUFF.454.1"; class_code "u"; tss_id "TSS3853";
A03	28149089	28149317	228	+	gene_id "XLOC_003815"; transcript_id "TCONS_00003891"; exon_number "1"; oId "CUFF.455.1"; class_code "u"; tss_id "TSS3854";
A03	28164724	28165357	633	+	gene_id "XLOC_003817"; transcript_id "TCONS_00003893"; exon_number "2"; oId "CUFF.456.1"; class_code "u"; tss_id "TSS3856";
A03	1622407	1622644	237	-	gene_id "XLOC_003944"; transcript_id "TCONS_00004024"; exon_number "1"; oId "CUFF.294.1"; class_code "u"; tss_id "TSS3985";
A03	1902412	1904036	1624	-	gene_id "XLOC_003954"; transcript_id "TCONS_00004034"; exon_number "1"; oId "CUFF.297.1"; class_code "u"; tss_id "TSS3995";
A03	3824352	3824991	639	-	gene_id "XLOC_004025"; transcript_id "TCONS_00004107"; exon_number "1"; oId "CUFF.311.1"; class_code "u"; tss_id "TSS4067";
A03	4663891	4665136	1245	-	gene_id "XLOC_004050"; transcript_id "TCONS_00004132"; exon_number "1"; oId "CUFF.315.1"; class_code "u"; tss_id "TSS4092";
A03	12373428	12373733	305	-	gene_id "XLOC_004286"; transcript_id "TCONS_00004373"; exon_number "1"; oId "CUFF.362.1"; class_code "u"; tss_id "TSS4330";
A03	16635543	16636287	744	-	gene_id "XLOC_004461"; transcript_id "TCONS_00004553"; exon_number "1"; oId "CUFF.389.1"; class_code "u"; tss_id "TSS4507";
A03	20795900	20796556	656	-	gene_id "XLOC_004558"; transcript_id "TCONS_00004653"; exon_number "1"; oId "CUFF.416.1"; class_code "u"; tss_id "TSS4606";
A03	21763069	21763370	301	-	gene_id "XLOC_004587"; transcript_id "TCONS_00004683"; exon_number "1"; oId "CUFF.424.1"; class_code "u"; tss_id "TSS4635";
A03	24509962	24510398	436	-	gene_id "XLOC_004659"; transcript_id "TCONS_00004755"; exon_number "1"; oId "CUFF.437.1"; class_code "u"; tss_id "TSS4707";
A03	1885521	1885743	222	+	gene_id "XLOC_002927"; transcript_id "TCONS_00002988"; exon_number "2"; oId "CUFF.296.1"; class_code "u"; tss_id "TSS2958";
A03	2184579	2184948	369	+	gene_id "XLOC_002946"; transcript_id "TCONS_00003008"; exon_number "1"; oId "CUFF.302.1"; class_code "u"; tss_id "TSS2978";
A03	2631414	2631994	580	+	gene_id "XLOC_002954"; transcript_id "TCONS_00003016"; exon_number "1"; oId "CUFF.303.1"; class_code "u"; tss_id "TSS2986";
A03	3466087	3466314	227	+	gene_id "XLOC_002986"; transcript_id "TCONS_00003050"; exon_number "1"; oId "CUFF.309.1"; class_code "u"; tss_id "TSS3020";
A03	3525671	3525893	222	+	gene_id "XLOC_002988"; transcript_id "TCONS_00003052"; exon_number "1"; oId "CUFF.310.1"; class_code "u"; tss_id "TSS3022";
A03	7860768	7860972	204	+	gene_id "XLOC_003128"; transcript_id "TCONS_00003193"; exon_number "1"; oId "CUFF.331.1"; class_code "u"; tss_id "TSS3162";
A03	8010739	8011064	325	+	gene_id "XLOC_003131"; transcript_id "TCONS_00003196"; exon_number "1"; oId "CUFF.332.1"; class_code "u"; tss_id "TSS3165";
A03	8750739	8751027	288	+	gene_id "XLOC_003160"; transcript_id "TCONS_00003225"; exon_number "1"; oId "CUFF.333.1"; class_code "u"; tss_id "TSS3194";
A03	8888100	8888324	224	+	gene_id "XLOC_003164"; transcript_id "TCONS_00003229"; exon_number "1"; oId "CUFF.335.1"; class_code "u"; tss_id "TSS3198";
A03	10132469	10132682	213	+	gene_id "XLOC_003213"; transcript_id "TCONS_00003278"; exon_number "1"; oId "CUFF.343.1"; class_code "u"; tss_id "TSS3247";
A03	10132800	10133070	270	+	gene_id "XLOC_003214"; transcript_id "TCONS_00003279"; exon_number "1"; oId "CUFF.345.1"; class_code "u"; tss_id "TSS3248";
A03	11700398	11700637	239	+	gene_id "XLOC_003271"; transcript_id "TCONS_00003337"; exon_number "1"; oId "CUFF.359.1"; class_code "u"; tss_id "TSS3306";
A03	12252416	12252652	236	+	gene_id "XLOC_003296"; transcript_id "TCONS_00003362"; exon_number "2"; oId "CUFF.360.1"; class_code "u"; tss_id "TSS3331";
A03	14350029	14350306	277	+	gene_id "XLOC_003353"; transcript_id "TCONS_00003419"; exon_number "1"; oId "CUFF.374.1"; class_code "u"; tss_id "TSS3388";
A03	14355843	14356242	399	+	gene_id "XLOC_003354"; transcript_id "TCONS_00003420"; exon_number "2"; oId "CUFF.373.1"; class_code "u"; tss_id "TSS3389";
A03	18352101	18352307	206	+	gene_id "XLOC_003531"; transcript_id "TCONS_00003602"; exon_number "2"; oId "CUFF.394.1"; class_code "u"; tss_id "TSS3567";
A03	20179376	20179655	279	+	gene_id "XLOC_003588"; transcript_id "TCONS_00003661"; exon_number "1"; oId "CUFF.411.1"; class_code "u"; tss_id "TSS3626";
A03	20760386	20760735	349	+	gene_id "XLOC_003609"; transcript_id "TCONS_00003683"; exon_number "1"; oId "CUFF.414.1"; class_code "u"; tss_id "TSS3648";
A03	20923962	20924238	276	+	gene_id "XLOC_003618"; transcript_id "TCONS_00003692"; exon_number "1"; oId "CUFF.419.1"; class_code "u"; tss_id "TSS3657";
A03	21826704	21827098	394	+	gene_id "XLOC_003640"; transcript_id "TCONS_00003714"; exon_number "4"; oId "CUFF.425.1"; class_code "u"; tss_id "TSS3679";
A03	22641943	22642214	271	+	gene_id "XLOC_003680"; transcript_id "TCONS_00003755"; exon_number "2"; oId "CUFF.428.1"; class_code "u"; tss_id "TSS3719";
A03	22902463	22902685	222	+	gene_id "XLOC_003696"; transcript_id "TCONS_00003771"; exon_number "1"; oId "CUFF.431.1"; class_code "u"; tss_id "TSS3735";
A03	23328511	23328766	255	+	gene_id "XLOC_003706"; transcript_id "TCONS_00003781"; exon_number "1"; oId "CUFF.432.1"; class_code "u"; tss_id "TSS3745";
A03	23452934	23453173	239	+	gene_id "XLOC_003707"; transcript_id "TCONS_00003782"; exon_number "1"; oId "CUFF.433.1"; class_code "u"; tss_id "TSS3746";
A03	23881336	23881581	245	+	gene_id "XLOC_003712"; transcript_id "TCONS_00003787"; exon_number "1"; oId "CUFF.434.1"; class_code "u"; tss_id "TSS3751";
A03	24762221	24762532	311	+	gene_id "XLOC_003731"; transcript_id "TCONS_00003806"; exon_number "1"; oId "CUFF.438.1"; class_code "u"; tss_id "TSS3770";
A03	26560387	26560736	349	+	gene_id "XLOC_003778"; transcript_id "TCONS_00003853"; exon_number "2"; oId "CUFF.444.1"; class_code "u"; tss_id "TSS3817";
A03	27886584	27886829	245	+	gene_id "XLOC_003807"; transcript_id "TCONS_00003882"; exon_number "1"; gene_name "gnl_UG_BnaNoS36046518"; oId "CUFF.452.1"; nearest_ref "gnl_UG_BnaNoS36046518_dup1"; class_code "x"; tss_id "TSS3846";
A03	28149089	28149317	228	+	gene_id "XLOC_003815"; transcript_id "TCONS_00003891"; exon_number "1"; oId "CUFF.455.1"; class_code "u"; tss_id "TSS3854";
A03	505513	505721	208	-	gene_id "XLOC_003900"; transcript_id "TCONS_00003977"; exon_number "1"; oId "CUFF.281.1"; class_code "u"; tss_id "TSS3940";
A03	573955	574169	214	-	gene_id "XLOC_003903"; transcript_id "TCONS_00003980"; exon_number "1"; oId "CUFF.284.1"; class_code "u"; tss_id "TSS3943";
A03	1786907	1787151	244	-	gene_id "XLOC_003948"; transcript_id "TCONS_00004028"; exon_number "1"; oId "CUFF.295.1"; class_code "u"; tss_id "TSS3989";
A03	3416910	3417118	208	-	gene_id "XLOC_004011"; transcript_id "TCONS_00004092"; exon_number "3"; gene_name "gnl_UG_BnaNoS39199918"; oId "CUFF.308.1"; nearest_ref "gnl_UG_BnaNoS39199918_dup1"; class_code "o"; tss_id "TSS4052";
A03	4991217	4991536	319	-	gene_id "XLOC_004063"; transcript_id "TCONS_00004145"; exon_number "1"; oId "CUFF.318.1"; class_code "u"; tss_id "TSS4105";
A03	5763515	5763795	280	-	gene_id "XLOC_004089"; transcript_id "TCONS_00004172"; exon_number "1"; oId "CUFF.322.1"; class_code "u"; tss_id "TSS4132";
A03	5766768	5766969	201	-	gene_id "XLOC_004090"; transcript_id "TCONS_00004173"; exon_number "3"; oId "CUFF.321.1"; class_code "u"; tss_id "TSS4133";
A03	10041805	10042051	246	-	gene_id "XLOC_004208"; transcript_id "TCONS_00004292"; exon_number "3"; gene_name "gnl_UG_BnaNoS39162290"; oId "CUFF.344.1"; nearest_ref "gnl_UG_BnaNoS39162290_dup1"; class_code "x"; tss_id "TSS4252";
A03	10183397	10183761	364	-	gene_id "XLOC_004209"; transcript_id "TCONS_00004293"; exon_number "3"; oId "CUFF.348.1"; class_code "u"; tss_id "TSS4253";
A03	10788634	10788840	206	-	gene_id "XLOC_004238"; transcript_id "TCONS_00004325"; exon_number "1"; gene_name "gnl_UG_BnaNoS39199658"; oId "CUFF.351.1"; nearest_ref "gnl_UG_BnaNoS39199658_dup1"; class_code "x"; tss_id "TSS4282";
A03	11055637	11055849	212	-	gene_id "XLOC_004247"; transcript_id "TCONS_00004334"; exon_number "2"; oId "CUFF.354.1"; class_code "u"; tss_id "TSS4291";
A03	13159631	13159886	255	-	gene_id "XLOC_004302"; transcript_id "TCONS_00004389"; exon_number "1"; gene_name "gnl_UG_BnaNoS39237829"; oId "CUFF.363.2"; nearest_ref "gnl_UG_BnaNoS39237829_dup1"; class_code "x"; tss_id "TSS4346";
A03	13444283	13444559	276	-	gene_id "XLOC_004313"; transcript_id "TCONS_00004401"; exon_number "1"; oId "CUFF.365.1"; class_code "u"; tss_id "TSS4357";
A03	14047826	14048035	209	-	gene_id "XLOC_004328"; transcript_id "TCONS_00004417"; exon_number "1"; oId "CUFF.369.1"; class_code "u"; tss_id "TSS4373";
A03	14167069	14167365	296	-	gene_id "XLOC_004334"; transcript_id "TCONS_00004423"; exon_number "1"; oId "CUFF.371.1"; class_code "u"; tss_id "TSS4379";
A03	18510185	18510455	270	-	gene_id "XLOC_004506"; transcript_id "TCONS_00004599"; exon_number "1"; oId "CUFF.396.1"; class_code "u"; tss_id "TSS4553";
A03	19249645	19249878	233	-	gene_id "XLOC_004523"; transcript_id "TCONS_00004616"; exon_number "1"; oId "CUFF.403.1"; class_code "u"; tss_id "TSS4570";
A03	19685604	19685928	324	-	gene_id "XLOC_004530"; transcript_id "TCONS_00004624"; exon_number "1"; gene_name "gnl_UG_BnaNoS39296579"; oId "CUFF.406.2"; nearest_ref "gnl_UG_BnaNoS39296579_dup1"; class_code "j"; tss_id "TSS4577";
A03	26346730	26346931	201	-	gene_id "XLOC_004699"; transcript_id "TCONS_00004795"; exon_number "1"; oId "CUFF.442.1"; class_code "u"; tss_id "TSS4747";
A03	26562098	26562307	209	-	gene_id "XLOC_004710"; transcript_id "TCONS_00004806"; exon_number "1"; oId "CUFF.445.1"; class_code "u"; tss_id "TSS4758";
A03	26702561	26702762	201	-	gene_id "XLOC_004718"; transcript_id "TCONS_00004814"; exon_number "1"; oId "CUFF.447.1"; class_code "u"; tss_id "TSS4766";
A03	27560091	27560312	221	-	gene_id "XLOC_004741"; transcript_id "TCONS_00004838"; exon_number "1"; oId "CUFF.450.1"; class_code "u"; tss_id "TSS4790";
A03	28728226	28728481	255	-	gene_id "XLOC_004772"; transcript_id "TCONS_00004870"; exon_number "1"; gene_name "gnl_UG_BnaNoS39256085"; oId "CUFF.461.2"; nearest_ref "gnl_UG_BnaNoS39256085_dup1"; class_code "o"; tss_id "TSS4822";
A03	3376719	3376928	209	+	gene_id "XLOC_002984"; transcript_id "TCONS_00003048"; exon_number "1"; oId "CUFF.307.1"; class_code "u"; tss_id "TSS3018";
A03	4192417	4192812	395	+	gene_id "XLOC_003012"; transcript_id "TCONS_00003076"; exon_number "1"; oId "CUFF.313.1"; class_code "u"; tss_id "TSS3046";
A03	5100573	5101159	586	+	gene_id "XLOC_003039"; transcript_id "TCONS_00003103"; exon_number "1"; oId "CUFF.319.1"; class_code "u"; tss_id "TSS3073";
A03	9269327	9269565	238	+	gene_id "XLOC_003180"; transcript_id "TCONS_00003245"; exon_number "1"; oId "CUFF.338.1"; class_code "u"; tss_id "TSS3214";
A03	9364870	9365792	922	+	gene_id "XLOC_003184"; transcript_id "TCONS_00003249"; exon_number "1"; oId "CUFF.339.1"; class_code "u"; tss_id "TSS3218";
A03	11019576	11020537	961	+	gene_id "XLOC_003245"; transcript_id "TCONS_00003311"; exon_number "1"; oId "CUFF.353.1"; class_code "u"; tss_id "TSS3280";
A03	11459602	11460436	834	+	gene_id "XLOC_003259"; transcript_id "TCONS_00003325"; exon_number "1"; oId "CUFF.355.1"; class_code "u"; tss_id "TSS3294";
A03	13437410	13437870	460	+	gene_id "XLOC_003324"; transcript_id "TCONS_00003390"; exon_number "1"; oId "CUFF.364.1"; class_code "u"; tss_id "TSS3359";
A03	14378100	14378305	205	+	gene_id "XLOC_003356"; transcript_id "TCONS_00003422"; exon_number "2"; oId "CUFF.372.1"; class_code "u"; tss_id "TSS3391";
A03	16433214	16433466	252	+	gene_id "XLOC_003470"; transcript_id "TCONS_00003540"; exon_number "1"; oId "CUFF.387.1"; class_code "u"; tss_id "TSS3506";
A03	28340374	28340600	226	+	gene_id "XLOC_003823"; transcript_id "TCONS_00003899"; exon_number "1"; oId "CUFF.457.1"; class_code "u"; tss_id "TSS3862";
A03	30180461	30180732	271	+	gene_id "XLOC_003862"; transcript_id "TCONS_00003938"; exon_number "1"; oId "CUFF.463.1"; class_code "u"; tss_id "TSS3901";
A03	1902412	1904036	1624	-	gene_id "XLOC_003954"; transcript_id "TCONS_00004034"; exon_number "1"; oId "CUFF.297.1"; class_code "u"; tss_id "TSS3995";
A03	11055157	11055376	219	-	gene_id "XLOC_004247"; transcript_id "TCONS_00004334"; exon_number "1"; oId "CUFF.354.1"; class_code "u"; tss_id "TSS4291";
A03	16337091	16337500	409	-	gene_id "XLOC_004447"; transcript_id "TCONS_00004539"; exon_number "1"; oId "CUFF.385.1"; class_code "u"; tss_id "TSS4493";
A03	16635543	16636287	744	-	gene_id "XLOC_004461"; transcript_id "TCONS_00004553"; exon_number "1"; oId "CUFF.389.1"; class_code "u"; tss_id "TSS4507";
A03	17948428	17948899	471	-	gene_id "XLOC_004485"; transcript_id "TCONS_00004577"; exon_number "1"; oId "CUFF.391.1"; class_code "u"; tss_id "TSS4531";
A03	21763069	21763370	301	-	gene_id "XLOC_004587"; transcript_id "TCONS_00004683"; exon_number "1"; oId "CUFF.424.1"; class_code "u"; tss_id "TSS4635";
A03	384969	385261	292	+	gene_id "XLOC_002873"; transcript_id "TCONS_00002933"; exon_number "1"; oId "CUFF.279.1"; class_code "u"; tss_id "TSS2904";
A03	1574995	1575243	248	+	gene_id "XLOC_002915"; transcript_id "TCONS_00002976"; exon_number "1"; oId "CUFF.293.1"; class_code "u"; tss_id "TSS2946";
A03	4897950	4898321	371	+	gene_id "XLOC_003031"; transcript_id "TCONS_00003095"; exon_number "1"; oId "CUFF.316.1"; class_code "u"; tss_id "TSS3065";
A03	6355230	6355518	288	+	gene_id "XLOC_003074"; transcript_id "TCONS_00003138"; exon_number "1"; oId "CUFF.324.1"; class_code "u"; tss_id "TSS3108";
A03	11491564	11491831	267	+	gene_id "XLOC_003263"; transcript_id "TCONS_00003329"; exon_number "1"; gene_name "gnl_UG_BnaNoS25450315"; oId "CUFF.358.1"; nearest_ref "gnl_UG_BnaNoS25450315_dup1"; class_code "x"; tss_id "TSS3298";
A03	15217905	15218280	375	+	gene_id "XLOC_003408"; transcript_id "TCONS_00003476"; exon_number "1"; oId "CUFF.378.1"; class_code "u"; tss_id "TSS3444";
A03	16214049	16214299	250	+	gene_id "XLOC_003460"; transcript_id "TCONS_00003530"; exon_number "1"; oId "CUFF.383.1"; class_code "u"; tss_id "TSS3496";
A03	16522073	16522274	201	+	gene_id "XLOC_003478"; transcript_id "TCONS_00003548"; exon_number "1"; oId "CUFF.388.1"; class_code "u"; tss_id "TSS3514";
A03	17649873	17650380	507	+	gene_id "XLOC_003512"; transcript_id "TCONS_00003583"; exon_number "1"; oId "CUFF.390.1"; class_code "u"; tss_id "TSS3548";
A03	22763125	22764004	879	+	gene_id "XLOC_003685"; transcript_id "TCONS_00003760"; exon_number "1"; oId "CUFF.430.1"; class_code "u"; tss_id "TSS3724";
A03	26610004	26610331	327	+	gene_id "XLOC_003779"; transcript_id "TCONS_00003854"; exon_number "1"; oId "CUFF.446.1"; class_code "u"; tss_id "TSS3818";
A03	28150018	28150634	616	+	gene_id "XLOC_003814"; transcript_id "TCONS_00003890"; exon_number "2"; gene_name "gnl_UG_BnaNoS39163351"; oId "CUFF.454.2"; nearest_ref "gnl_UG_BnaNoS39163351_dup1"; class_code "x"; tss_id "TSS3853";
A03	28589595	28590097	502	+	gene_id "XLOC_003828"; transcript_id "TCONS_00003904"; exon_number "1"; oId "CUFF.459.1"; class_code "u"; tss_id "TSS3867";
A03	823144	823364	220	-	gene_id "XLOC_003912"; transcript_id "TCONS_00003989"; exon_number "1"; oId "CUFF.285.1"; class_code "u"; tss_id "TSS3952";
A03	1622407	1622644	237	-	gene_id "XLOC_003944"; transcript_id "TCONS_00004024"; exon_number "1"; oId "CUFF.294.1"; class_code "u"; tss_id "TSS3985";
A03	7382834	7383159	325	-	gene_id "XLOC_004139"; transcript_id "TCONS_00004223"; exon_number "1"; oId "CUFF.330.1"; class_code "u"; tss_id "TSS4183";
A03	9477900	9478153	253	-	gene_id "XLOC_004195"; transcript_id "TCONS_00004279"; exon_number "1"; oId "CUFF.340.1"; class_code "u"; tss_id "TSS4239";
A03	18639728	18639937	209	-	gene_id "XLOC_004510"; transcript_id "TCONS_00004603"; exon_number "1"; oId "CUFF.397.1"; class_code "u"; tss_id "TSS4557";
A03	19686355	19686568	213	-	gene_id "XLOC_004530"; transcript_id "TCONS_00004624"; exon_number "2"; gene_name "gnl_UG_BnaNoS39296579"; oId "CUFF.406.2"; nearest_ref "gnl_UG_BnaNoS39296579_dup1"; class_code "j"; tss_id "TSS4577";
A03	22611362	22611918	556	-	gene_id "XLOC_004621"; transcript_id "TCONS_00004717"; exon_number "1"; oId "CUFF.427.1"; class_code "u"; tss_id "TSS4669";
A03	25401080	25401343	263	-	gene_id "XLOC_004676"; transcript_id "TCONS_00004772"; exon_number "1"; gene_name "gnl_UG_BnaNoS39222936"; oId "CUFF.439.1"; nearest_ref "gnl_UG_BnaNoS39222936_dup1"; class_code "x"; tss_id "TSS4724";
A03	28133863	28134774	911	-	gene_id "XLOC_004754"; transcript_id "TCONS_00004851"; exon_number "1"; oId "CUFF.453.1"; class_code "u"; tss_id "TSS4803";
A03	28742729	28742933	204	-	gene_id "XLOC_004773"; transcript_id "TCONS_00004871"; exon_number "1"; oId "CUFF.460.1"; class_code "u"; tss_id "TSS4823";
A04	19119584	19120126	542	+	gene_id "XLOC_005339"; transcript_id "TCONS_00005444"; exon_number "1"; oId "CUFF.562.1"; class_code "u"; tss_id "TSS5394";
A04	2735669	2735937	268	-	gene_id "XLOC_005414"; transcript_id "TCONS_00005522"; exon_number "1"; oId "CUFF.484.1"; class_code "u"; tss_id "TSS5471";
A04	7025144	7025394	250	-	gene_id "XLOC_005507"; transcript_id "TCONS_00005616"; exon_number "1"; oId "CUFF.502.1"; class_code "u"; tss_id "TSS5565";
A04	9497835	9498375	540	-	gene_id "XLOC_005575"; transcript_id "TCONS_00005685"; exon_number "1"; oId "CUFF.509.1"; class_code "u"; tss_id "TSS5634";
A04	13116244	13116473	229	-	gene_id "XLOC_005695"; transcript_id "TCONS_00005809"; exon_number "1"; oId "CUFF.528.1"; class_code "u"; tss_id "TSS5757";
A04	17071245	17071484	239	-	gene_id "XLOC_005810"; transcript_id "TCONS_00005926"; exon_number "1"; oId "CUFF.548.1"; class_code "u"; tss_id "TSS5873";
A04	1858103	1858362	259	+	gene_id "XLOC_004892"; transcript_id "TCONS_00004992"; exon_number "2"; oId "CUFF.476.1"; class_code "u"; tss_id "TSS4943";
A04	6027770	6028174	404	+	gene_id "XLOC_004973"; transcript_id "TCONS_00005073"; exon_number "1"; oId "CUFF.497.1"; class_code "u"; tss_id "TSS5024";
A04	7843140	7843494	354	+	gene_id "XLOC_005002"; transcript_id "TCONS_00005103"; exon_number "1"; oId "CUFF.504.1"; class_code "u"; tss_id "TSS5054";
A04	13760620	13760983	363	+	gene_id "XLOC_005175"; transcript_id "TCONS_00005279"; exon_number "1"; oId "CUFF.532.1"; class_code "u"; tss_id "TSS5229";
A04	17593707	17594014	307	+	gene_id "XLOC_005281"; transcript_id "TCONS_00005386"; exon_number "1"; oId "CUFF.553.1"; class_code "u"; tss_id "TSS5336";
A04	3552891	3553179	288	-	gene_id "XLOC_005444"; transcript_id "TCONS_00005553"; exon_number "1"; oId "CUFF.489.1"; class_code "u"; tss_id "TSS5502";
A04	4543564	4543772	208	-	gene_id "XLOC_005469"; transcript_id "TCONS_00005578"; exon_number "1"; oId "CUFF.491.1"; class_code "u"; tss_id "TSS5527";
A04	10974319	10974567	248	-	gene_id "XLOC_005618"; transcript_id "TCONS_00005729"; exon_number "1"; oId "CUFF.518.1"; class_code "u"; tss_id "TSS5678";
A04	11351476	11351944	468	-	gene_id "XLOC_005637"; transcript_id "TCONS_00005750"; exon_number "1"; oId "CUFF.521.1"; class_code "u"; tss_id "TSS5698";
A04	17384063	17384274	211	-	gene_id "XLOC_005821"; transcript_id "TCONS_00005938"; exon_number "2"; oId "CUFF.552.1"; class_code "u"; tss_id "TSS5884";
A04	697468	697743	275	+	gene_id "XLOC_004858"; transcript_id "TCONS_00004957"; exon_number "1"; oId "CUFF.469.1"; class_code "u"; tss_id "TSS4909";
A04	1472813	1473090	277	+	gene_id "XLOC_004879"; transcript_id "TCONS_00004978"; exon_number "1"; oId "CUFF.472.1"; class_code "u"; tss_id "TSS4930";
A04	1702101	1702393	292	+	gene_id "XLOC_004889"; transcript_id "TCONS_00004989"; exon_number "2"; oId "CUFF.475.1"; class_code "u"; tss_id "TSS4940";
A04	1858103	1858362	259	+	gene_id "XLOC_004892"; transcript_id "TCONS_00004992"; exon_number "2"; oId "CUFF.476.1"; class_code "u"; tss_id "TSS4943";
A04	2533152	2533481	329	+	gene_id "XLOC_004906"; transcript_id "TCONS_00005006"; exon_number "1"; oId "CUFF.481.1"; class_code "u"; tss_id "TSS4957";
A04	3138544	3138949	405	+	gene_id "XLOC_004914"; transcript_id "TCONS_00005014"; exon_number "2"; oId "CUFF.485.1"; class_code "u"; tss_id "TSS4965";
A04	4118102	4118316	214	+	gene_id "XLOC_004944"; transcript_id "TCONS_00005044"; exon_number "1"; oId "CUFF.490.1"; class_code "u"; tss_id "TSS4995";
A04	9731460	9731705	245	+	gene_id "XLOC_005077"; transcript_id "TCONS_00005178"; exon_number "1"; oId "CUFF.513.1"; class_code "u"; tss_id "TSS5129";
A04	13364407	13364652	245	+	gene_id "XLOC_005164"; transcript_id "TCONS_00005268"; exon_number "1"; oId "CUFF.530.1"; class_code "u"; tss_id "TSS5218";
A04	14232814	14233042	228	+	gene_id "XLOC_005192"; transcript_id "TCONS_00005296"; exon_number "1"; oId "CUFF.537.1"; class_code "u"; tss_id "TSS5246";
A04	296325	296590	265	-	gene_id "XLOC_005362"; transcript_id "TCONS_00005468"; exon_number "1"; oId "CUFF.467.1"; class_code "u"; tss_id "TSS5417";
A04	3450816	3451161	345	-	gene_id "XLOC_005441"; transcript_id "TCONS_00005550"; exon_number "2"; oId "CUFF.488.1"; class_code "u"; tss_id "TSS5499";
A04	3552891	3553179	288	-	gene_id "XLOC_005444"; transcript_id "TCONS_00005553"; exon_number "1"; oId "CUFF.489.1"; class_code "u"; tss_id "TSS5502";
A04	4543564	4543772	208	-	gene_id "XLOC_005469"; transcript_id "TCONS_00005578"; exon_number "1"; oId "CUFF.491.1"; class_code "u"; tss_id "TSS5527";
A04	4611559	4611763	204	-	gene_id "XLOC_005471"; transcript_id "TCONS_00005580"; exon_number "3"; oId "CUFF.492.1"; class_code "u"; tss_id "TSS5529";
A04	4773801	4774119	318	-	gene_id "XLOC_005475"; transcript_id "TCONS_00005584"; exon_number "1"; oId "CUFF.494.1"; class_code "u"; tss_id "TSS5533";
A04	5822435	5822931	496	-	gene_id "XLOC_005490"; transcript_id "TCONS_00005599"; exon_number "1"; oId "CUFF.496.1"; class_code "u"; tss_id "TSS5548";
A04	6857590	6857881	291	-	gene_id "XLOC_005505"; transcript_id "TCONS_00005614"; exon_number "1"; oId "CUFF.501.1"; class_code "u"; tss_id "TSS5563";
A04	7025144	7025394	250	-	gene_id "XLOC_005507"; transcript_id "TCONS_00005616"; exon_number "1"; oId "CUFF.502.1"; class_code "u"; tss_id "TSS5565";
A04	10953041	10953245	204	-	gene_id "XLOC_005616"; transcript_id "TCONS_00005727"; exon_number "2"; oId "CUFF.517.1"; class_code "u"; tss_id "TSS5676";
A04	10974319	10974567	248	-	gene_id "XLOC_005618"; transcript_id "TCONS_00005729"; exon_number "1"; oId "CUFF.518.1"; class_code "u"; tss_id "TSS5678";
A04	12903920	12904196	276	-	gene_id "XLOC_005690"; transcript_id "TCONS_00005804"; exon_number "1"; oId "CUFF.526.1"; class_code "u"; tss_id "TSS5752";
A04	12904721	12904940	219	-	gene_id "XLOC_005690"; transcript_id "TCONS_00005804"; exon_number "2"; oId "CUFF.526.1"; class_code "u"; tss_id "TSS5752";
A04	13116244	13116473	229	-	gene_id "XLOC_005695"; transcript_id "TCONS_00005809"; exon_number "1"; oId "CUFF.528.1"; class_code "u"; tss_id "TSS5757";
A04	17071245	17071484	239	-	gene_id "XLOC_005810"; transcript_id "TCONS_00005926"; exon_number "1"; oId "CUFF.548.1"; class_code "u"; tss_id "TSS5873";
A04	17210628	17210904	276	-	gene_id "XLOC_005812"; transcript_id "TCONS_00005928"; exon_number "1"; oId "CUFF.550.1"; class_code "u"; tss_id "TSS5875";
A04	17637562	17637820	258	-	gene_id "XLOC_005832"; transcript_id "TCONS_00005949"; exon_number "1"; oId "CUFF.554.1"; class_code "u"; tss_id "TSS5895";
A04	17977995	17978334	339	-	gene_id "XLOC_005847"; transcript_id "TCONS_00005965"; exon_number "1"; oId "CUFF.556.1"; class_code "u"; tss_id "TSS5911";
A04	90708	91009	301	+	gene_id "XLOC_004835"; transcript_id "TCONS_00004934"; exon_number "1"; oId "CUFF.466.1"; class_code "u"; tss_id "TSS4886";
A04	7843140	7843494	354	+	gene_id "XLOC_005002"; transcript_id "TCONS_00005103"; exon_number "1"; oId "CUFF.504.1"; class_code "u"; tss_id "TSS5054";
A04	9512668	9512870	202	+	gene_id "XLOC_005068"; transcript_id "TCONS_00005169"; exon_number "3"; oId "CUFF.510.1"; class_code "u"; tss_id "TSS5120";
A04	13817465	13817950	485	+	gene_id "XLOC_005181"; transcript_id "TCONS_00005285"; exon_number "1"; oId "CUFF.533.1"; class_code "u"; tss_id "TSS5235";
A04	18956018	18957171	1153	+	gene_id "XLOC_005336"; transcript_id "TCONS_00005441"; exon_number "1"; oId "CUFF.561.1"; class_code "u"; tss_id "TSS5391";
A04	16433313	16433956	643	-	gene_id "XLOC_005799"; transcript_id "TCONS_00005915"; exon_number "1"; oId "CUFF.545.1"; class_code "u"; tss_id "TSS5862";
A04	17946597	17947028	431	-	gene_id "XLOC_005845"; transcript_id "TCONS_00005963"; exon_number "1"; oId "CUFF.557.1"; class_code "u"; tss_id "TSS5909";
A04	13308765	13308984	219	+	gene_id "XLOC_005163"; transcript_id "TCONS_00005267"; exon_number "1"; oId "CUFF.529.1"; class_code "u"; tss_id "TSS5217";
A04	13440905	13441198	293	+	gene_id "XLOC_005166"; transcript_id "TCONS_00005270"; exon_number "1"; oId "CUFF.531.1"; class_code "u"; tss_id "TSS5220";
A04	18021075	18021281	206	+	gene_id "XLOC_005296"; transcript_id "TCONS_00005401"; exon_number "1"; oId "CUFF.558.1"; class_code "u"; tss_id "TSS5351";
A04	18128425	18128767	342	+	gene_id "XLOC_005303"; transcript_id "TCONS_00005408"; exon_number "2"; oId "CUFF.559.1"; class_code "u"; tss_id "TSS5358";
A04	2735729	2735937	208	-	gene_id "XLOC_005414"; transcript_id "TCONS_00005522"; exon_number "1"; oId "CUFF.484.1"; class_code "u"; tss_id "TSS5471";
A04	3142626	3142925	299	-	gene_id "XLOC_005426"; transcript_id "TCONS_00005534"; exon_number "1"; oId "CUFF.486.1"; class_code "u"; tss_id "TSS5483";
A04	3450530	3450743	213	-	gene_id "XLOC_005441"; transcript_id "TCONS_00005550"; exon_number "1"; oId "CUFF.488.1"; class_code "u"; tss_id "TSS5499";
A04	9513209	9513468	259	-	gene_id "XLOC_005576"; transcript_id "TCONS_00005686"; exon_number "1"; oId "CUFF.511.1"; class_code "u"; tss_id "TSS5635";
A04	12724028	12724492	464	-	gene_id "XLOC_005682"; transcript_id "TCONS_00005796"; exon_number "1"; oId "CUFF.525.1"; class_code "u"; tss_id "TSS5744";
A04	6027770	6028174	404	+	gene_id "XLOC_004973"; transcript_id "TCONS_00005073"; exon_number "1"; oId "CUFF.497.1"; class_code "u"; tss_id "TSS5024";
A04	6117892	6118638	746	+	gene_id "XLOC_004976"; transcript_id "TCONS_00005076"; exon_number "2"; oId "CUFF.498.1"; class_code "u"; tss_id "TSS5027";
A04	8000313	8000752	439	+	gene_id "XLOC_005012"; transcript_id "TCONS_00005113"; exon_number "2"; oId "CUFF.505.1"; class_code "u"; tss_id "TSS5064";
A04	9632103	9632462	359	+	gene_id "XLOC_005072"; transcript_id "TCONS_00005173"; exon_number "1"; oId "CUFF.512.1"; class_code "u"; tss_id "TSS5124";
A04	9730953	9731355	402	+	gene_id "XLOC_005076"; transcript_id "TCONS_00005177"; exon_number "1"; oId "CUFF.514.1"; class_code "u"; tss_id "TSS5128";
A04	13819939	13820579	640	+	gene_id "XLOC_005182"; transcript_id "TCONS_00005286"; exon_number "1"; oId "CUFF.534.1"; class_code "u"; tss_id "TSS5236";
A04	13822851	13823314	463	+	gene_id "XLOC_005183"; transcript_id "TCONS_00005287"; exon_number "1"; gene_name "gnl_UG_BnaNoS39270371"; oId "CUFF.535.1"; nearest_ref "gnl_UG_BnaNoS39270371_dup1"; class_code "x"; tss_id "TSS5237";
A04	16997645	16997947	302	+	gene_id "XLOC_005266"; transcript_id "TCONS_00005371"; exon_number "1"; oId "CUFF.547.1"; class_code "u"; tss_id "TSS5321";
A04	17103336	17104129	793	+	gene_id "XLOC_005270"; transcript_id "TCONS_00005375"; exon_number "1"; oId "CUFF.549.1"; class_code "u"; tss_id "TSS5325";
A04	17593707	17594014	307	+	gene_id "XLOC_005281"; transcript_id "TCONS_00005386"; exon_number "1"; oId "CUFF.553.1"; class_code "u"; tss_id "TSS5336";
A04	19119584	19120126	542	+	gene_id "XLOC_005339"; transcript_id "TCONS_00005444"; exon_number "1"; oId "CUFF.562.1"; class_code "u"; tss_id "TSS5394";
A04	9148137	9148587	450	-	gene_id "XLOC_005567"; transcript_id "TCONS_00005677"; exon_number "1"; oId "CUFF.507.1"; class_code "u"; tss_id "TSS5626";
A04	9148737	9149159	422	-	gene_id "XLOC_005568"; transcript_id "TCONS_00005678"; exon_number "1"; oId "CUFF.508.1"; class_code "u"; tss_id "TSS5627";
A04	9497835	9498375	540	-	gene_id "XLOC_005575"; transcript_id "TCONS_00005685"; exon_number "1"; oId "CUFF.509.1"; class_code "u"; tss_id "TSS5634";
A04	11351476	11351944	468	-	gene_id "XLOC_005637"; transcript_id "TCONS_00005750"; exon_number "1"; oId "CUFF.521.1"; class_code "u"; tss_id "TSS5698";
A04	16006368	16006719	351	-	gene_id "XLOC_005776"; transcript_id "TCONS_00005891"; exon_number "2"; oId "CUFF.540.1"; class_code "u"; tss_id "TSS5838";
A04	16009599	16010013	414	-	gene_id "XLOC_005777"; transcript_id "TCONS_00005892"; exon_number "1"; oId "CUFF.541.1"; class_code "u"; tss_id "TSS5839";
A04	16161561	16162373	812	-	gene_id "XLOC_005784"; transcript_id "TCONS_00005900"; exon_number "1"; oId "CUFF.543.1"; class_code "u"; tss_id "TSS5847";
A04	16162753	16163200	447	-	gene_id "XLOC_005785"; transcript_id "TCONS_00005901"; exon_number "1"; oId "CUFF.544.1"; class_code "u"; tss_id "TSS5848";
A04	18777964	18778394	430	-	gene_id "XLOC_005875"; transcript_id "TCONS_00005993"; exon_number "1"; gene_name "gnl_UG_BnaNoS39003221"; oId "CUFF.560.1"; nearest_ref "gnl_UG_BnaNoS39003221_dup1"; class_code "x"; tss_id "TSS5939";
A04	19131870	19132568	698	-	gene_id "XLOC_005885"; transcript_id "TCONS_00006003"; exon_number "1"; oId "CUFF.563.1"; class_code "u"; tss_id "TSS5949";
A05	4043161	4043584	423	+	gene_id "XLOC_006051"; transcript_id "TCONS_00006173"; exon_number "2"; oId "CUFF.607.1"; class_code "u"; tss_id "TSS6118";
A05	18481429	18481703	274	+	gene_id "XLOC_006338"; transcript_id "TCONS_00006468"; exon_number "2"; oId "CUFF.663.1"; class_code "u"; tss_id "TSS6408";
A05	20371385	20371736	351	+	gene_id "XLOC_006394"; transcript_id "TCONS_00006527"; exon_number "1"; oId "CUFF.676.1"; class_code "u"; tss_id "TSS6465";
A05	21003890	21004147	257	+	gene_id "XLOC_006413"; transcript_id "TCONS_00006547"; exon_number "1"; oId "CUFF.680.1"; class_code "u"; tss_id "TSS6485";
A05	23287690	23287956	266	+	gene_id "XLOC_006522"; transcript_id "TCONS_00006659"; exon_number "2"; oId "CUFF.694.1"; class_code "u"; tss_id "TSS6596";
A05	24570496	24570722	226	+	gene_id "XLOC_006601"; transcript_id "TCONS_00006741"; exon_number "1"; oId "CUFF.707.1"; class_code "u"; tss_id "TSS6678";
A05	1691999	1692467	468	-	gene_id "XLOC_006729"; transcript_id "TCONS_00006875"; exon_number "1"; oId "CUFF.595.1"; class_code "u"; tss_id "TSS6809";
A05	4616798	4617100	302	-	gene_id "XLOC_006821"; transcript_id "TCONS_00006969"; exon_number "1"; gene_name "gnl_UG_BnaNoS39244327"; oId "CUFF.609.1"; nearest_ref "gnl_UG_BnaNoS39244327_dup1"; class_code "o"; tss_id "TSS6901";
A05	5835056	5835315	259	-	gene_id "XLOC_006843"; transcript_id "TCONS_00006992"; exon_number "2"; oId "CUFF.616.1"; class_code "u"; tss_id "TSS6924";
A05	11274760	11274969	209	-	gene_id "XLOC_006951"; transcript_id "TCONS_00007101"; exon_number "1"; oId "CUFF.639.1"; class_code "u"; tss_id "TSS7033";
A05	12478319	12478625	306	-	gene_id "XLOC_006972"; transcript_id "TCONS_00007123"; exon_number "1"; oId "CUFF.641.1"; class_code "u"; tss_id "TSS7054";
A05	20470444	20470650	206	-	gene_id "XLOC_007127"; transcript_id "TCONS_00007285"; exon_number "2"; oId "CUFF.677.1"; class_code "u"; tss_id "TSS7212";
A05	21559705	21560114	409	-	gene_id "XLOC_007163"; transcript_id "TCONS_00007321"; exon_number "1"; oId "CUFF.685.1"; class_code "u"; tss_id "TSS7248";
A05	24294230	24294514	284	-	gene_id "XLOC_007293"; transcript_id "TCONS_00007452"; exon_number "1"; oId "CUFF.700.1"; class_code "u"; tss_id "TSS7378";
A05	5426818	5427200	382	+	gene_id "XLOC_006102"; transcript_id "TCONS_00006225"; exon_number "1"; oId "CUFF.613.1"; class_code "u"; tss_id "TSS6169";
A05	20034903	20035115	212	+	gene_id "XLOC_006381"; transcript_id "TCONS_00006514"; exon_number "1"; oId "CUFF.673.1"; class_code "u"; tss_id "TSS6452";
A05	21151594	21151981	387	+	gene_id "XLOC_006417"; transcript_id "TCONS_00006551"; exon_number "1"; oId "CUFF.681.1"; class_code "u"; tss_id "TSS6489";
A05	23141956	23142342	386	+	gene_id "XLOC_006511"; transcript_id "TCONS_00006648"; exon_number "2"; oId "CUFF.693.1"; class_code "u"; tss_id "TSS6585";
A05	23449163	23449380	217	+	gene_id "XLOC_006533"; transcript_id "TCONS_00006670"; exon_number "1"; oId "CUFF.696.1"; class_code "u"; tss_id "TSS6607";
A05	3366983	3367239	256	-	gene_id "XLOC_006789"; transcript_id "TCONS_00006937"; exon_number "1"; oId "CUFF.604.1"; class_code "u"; tss_id "TSS6869";
A05	3885858	3886182	324	-	gene_id "XLOC_006804"; transcript_id "TCONS_00006952"; exon_number "3"; oId "CUFF.606.1"; class_code "u"; tss_id "TSS6884";
A05	4617745	4617960	215	-	gene_id "XLOC_006822"; transcript_id "TCONS_00006970"; exon_number "1"; oId "CUFF.610.1"; class_code "u"; tss_id "TSS6902";
A05	6887500	6888036	536	-	gene_id "XLOC_006868"; transcript_id "TCONS_00007017"; exon_number "1"; oId "CUFF.620.1"; class_code "u"; tss_id "TSS6949";
A05	8208207	8208419	212	-	gene_id "XLOC_006893"; transcript_id "TCONS_00007043"; exon_number "1"; oId "CUFF.630.1"; class_code "u"; tss_id "TSS6975";
A05	8759880	8760403	523	-	gene_id "XLOC_006914"; transcript_id "TCONS_00007064"; exon_number "1"; oId "CUFF.632.1"; class_code "u"; tss_id "TSS6996";
A05	16408618	16408849	231	-	gene_id "XLOC_007022"; transcript_id "TCONS_00007174"; exon_number "1"; oId "CUFF.650.1"; class_code "u"; tss_id "TSS7104";
A05	19900993	19901363	370	-	gene_id "XLOC_007113"; transcript_id "TCONS_00007269"; exon_number "1"; oId "CUFF.670.3"; class_code "u"; tss_id "TSS7197";
A05	19900993	19901363	370	-	gene_id "XLOC_007113"; transcript_id "TCONS_00007270"; exon_number "1"; oId "CUFF.670.1"; class_code "u"; tss_id "TSS7197";
A05	24366117	24366543	426	-	gene_id "XLOC_007300"; transcript_id "TCONS_00007459"; exon_number "1"; oId "CUFF.702.1"; class_code "u"; tss_id "TSS7385";
A05	1072147	1072393	246	+	gene_id "XLOC_005953"; transcript_id "TCONS_00006073"; exon_number "1"; oId "CUFF.588.1"; class_code "u"; tss_id "TSS6018";
A05	1243517	1243966	449	+	gene_id "XLOC_005960"; transcript_id "TCONS_00006080"; exon_number "1"; oId "CUFF.590.1"; class_code "u"; tss_id "TSS6025";
A05	1654355	1654688	333	+	gene_id "XLOC_005977"; transcript_id "TCONS_00006098"; exon_number "1"; oId "CUFF.594.1"; class_code "u"; tss_id "TSS6043";
A05	2606348	2606661	313	+	gene_id "XLOC_006009"; transcript_id "TCONS_00006131"; exon_number "1"; oId "CUFF.600.1"; class_code "u"; tss_id "TSS6076";
A05	3040948	3041202	254	+	gene_id "XLOC_006029"; transcript_id "TCONS_00006151"; exon_number "1"; oId "CUFF.602.1"; class_code "u"; tss_id "TSS6096";
A05	5617535	5617771	236	+	gene_id "XLOC_006106"; transcript_id "TCONS_00006229"; exon_number "5"; oId "CUFF.614.1"; class_code "u"; tss_id "TSS6173";
A05	7891292	7891551	259	+	gene_id "XLOC_006175"; transcript_id "TCONS_00006300"; exon_number "1"; oId "CUFF.627.1"; class_code "u"; tss_id "TSS6243";
A05	17411255	17411531	276	+	gene_id "XLOC_006309"; transcript_id "TCONS_00006438"; exon_number "1"; oId "CUFF.658.1"; class_code "u"; tss_id "TSS6378";
A05	18364337	18364573	236	+	gene_id "XLOC_006333"; transcript_id "TCONS_00006463"; exon_number "4"; oId "CUFF.661.1"; class_code "u"; tss_id "TSS6403";
A05	19156309	19156511	202	+	gene_id "XLOC_006363"; transcript_id "TCONS_00006493"; exon_number "1"; oId "CUFF.665.1"; class_code "u"; tss_id "TSS6433";
A05	19916132	19916333	201	+	gene_id "XLOC_006376"; transcript_id "TCONS_00006507"; exon_number "3"; gene_name "gnl_UG_BnaNoS37276641"; oId "CUFF.671.2"; nearest_ref "gnl_UG_BnaNoS37276641_dup1"; class_code "j"; tss_id "TSS6446";
A05	24570496	24570722	226	+	gene_id "XLOC_006601"; transcript_id "TCONS_00006741"; exon_number "1"; oId "CUFF.707.1"; class_code "u"; tss_id "TSS6678";
A05	701720	702043	323	-	gene_id "XLOC_006695"; transcript_id "TCONS_00006838"; exon_number "2"; oId "CUFF.586.1"; class_code "u"; tss_id "TSS6773";
A05	2469437	2469791	354	-	gene_id "XLOC_006756"; transcript_id "TCONS_00006903"; exon_number "1"; oId "CUFF.598.1"; class_code "u"; tss_id "TSS6836";
A05	3126492	3126718	226	-	gene_id "XLOC_006784"; transcript_id "TCONS_00006932"; exon_number "1"; oId "CUFF.603.1"; class_code "u"; tss_id "TSS6864";
A05	5835056	5835315	259	-	gene_id "XLOC_006843"; transcript_id "TCONS_00006992"; exon_number "2"; oId "CUFF.616.1"; class_code "u"; tss_id "TSS6924";
A05	7361509	7361713	204	-	gene_id "XLOC_006874"; transcript_id "TCONS_00007023"; exon_number "3"; oId "CUFF.624.1"; class_code "u"; tss_id "TSS6955";
A05	11274763	11274969	206	-	gene_id "XLOC_006951"; transcript_id "TCONS_00007101"; exon_number "1"; oId "CUFF.639.1"; class_code "u"; tss_id "TSS7033";
A05	14940370	14940656	286	-	gene_id "XLOC_006996"; transcript_id "TCONS_00007148"; exon_number "1"; oId "CUFF.647.1"; class_code "u"; tss_id "TSS7078";
A05	16408618	16408849	231	-	gene_id "XLOC_007022"; transcript_id "TCONS_00007174"; exon_number "1"; oId "CUFF.650.1"; class_code "u"; tss_id "TSS7104";
A05	16939369	16939605	236	-	gene_id "XLOC_007035"; transcript_id "TCONS_00007187"; exon_number "1"; oId "CUFF.655.1"; class_code "u"; tss_id "TSS7117";
A05	18072436	18072733	297	-	gene_id "XLOC_007058"; transcript_id "TCONS_00007210"; exon_number "2"; oId "CUFF.660.1"; class_code "u"; tss_id "TSS7140";
A05	19649693	19649938	245	-	gene_id "XLOC_007105"; transcript_id "TCONS_00007258"; exon_number "1"; oId "CUFF.666.1"; class_code "u"; tss_id "TSS7187";
A05	20437771	20438007	236	-	gene_id "XLOC_007126"; transcript_id "TCONS_00007284"; exon_number "1"; oId "CUFF.675.1"; class_code "u"; tss_id "TSS7211";
A05	20470434	20470650	216	-	gene_id "XLOC_007127"; transcript_id "TCONS_00007285"; exon_number "2"; oId "CUFF.677.1"; class_code "u"; tss_id "TSS7212";
A05	21988638	21988850	212	-	gene_id "XLOC_007177"; transcript_id "TCONS_00007335"; exon_number "1"; oId "CUFF.689.1"; class_code "u"; tss_id "TSS7262";
A05	23345161	23345471	310	-	gene_id "XLOC_007249"; transcript_id "TCONS_00007407"; exon_number "1"; gene_name "gnl_UG_BnaNoS39162299"; oId "CUFF.695.1"; nearest_ref "gnl_UG_BnaNoS39162299_dup1"; class_code "j"; tss_id "TSS7334";
A05	24294230	24294514	284	-	gene_id "XLOC_007293"; transcript_id "TCONS_00007452"; exon_number "1"; oId "CUFF.700.1"; class_code "u"; tss_id "TSS7378";
A05	24622203	24622408	205	-	gene_id "XLOC_007321"; transcript_id "TCONS_00007482"; exon_number "2"; oId "CUFF.708.1"; class_code "u"; tss_id "TSS7407";
A05	4954878	4955369	491	+	gene_id "XLOC_006080"; transcript_id "TCONS_00006203"; exon_number "1"; oId "CUFF.612.1"; class_code "u"; tss_id "TSS6147";
A05	5618718	5619066	348	+	gene_id "XLOC_006107"; transcript_id "TCONS_00006230"; exon_number "1"; oId "CUFF.615.1"; class_code "u"; tss_id "TSS6174";
A05	15623994	15624211	217	+	gene_id "XLOC_006280"; transcript_id "TCONS_00006409"; exon_number "1"; oId "CUFF.649.1"; class_code "u"; tss_id "TSS6349";
A05	21151594	21151981	387	+	gene_id "XLOC_006417"; transcript_id "TCONS_00006551"; exon_number "1"; oId "CUFF.681.1"; class_code "u"; tss_id "TSS6489";
A05	21270836	21271332	496	+	gene_id "XLOC_006421"; transcript_id "TCONS_00006555"; exon_number "1"; oId "CUFF.682.1"; class_code "u"; tss_id "TSS6493";
A05	21644876	21645961	1085	+	gene_id "XLOC_006433"; transcript_id "TCONS_00006568"; exon_number "1"; oId "CUFF.686.1"; class_code "u"; tss_id "TSS6506";
A05	23287690	23287956	266	+	gene_id "XLOC_006522"; transcript_id "TCONS_00006659"; exon_number "2"; oId "CUFF.694.1"; class_code "u"; tss_id "TSS6596";
A05	265858	266545	687	-	gene_id "XLOC_006674"; transcript_id "TCONS_00006817"; exon_number "1"; oId "CUFF.568.1"; class_code "u"; tss_id "TSS6752";
A05	565739	567359	1620	-	gene_id "XLOC_006690"; transcript_id "TCONS_00006833"; exon_number "1"; oId "CUFF.585.1"; class_code "u"; tss_id "TSS6768";
A05	8208207	8208419	212	-	gene_id "XLOC_006893"; transcript_id "TCONS_00007043"; exon_number "1"; oId "CUFF.630.1"; class_code "u"; tss_id "TSS6975";
A05	16813657	16814076	419	-	gene_id "XLOC_007032"; transcript_id "TCONS_00007184"; exon_number "1"; oId "CUFF.652.1"; class_code "u"; tss_id "TSS7114";
A05	16814135	16814602	467	-	gene_id "XLOC_007033"; transcript_id "TCONS_00007185"; exon_number "1"; oId "CUFF.653.1"; class_code "u"; tss_id "TSS7115";
A05	19900993	19901363	370	-	gene_id "XLOC_007113"; transcript_id "TCONS_00007267"; exon_number "1"; oId "CUFF.670.2"; class_code "u"; tss_id "TSS7196";
A05	19900993	19901363	370	-	gene_id "XLOC_007113"; transcript_id "TCONS_00007268"; exon_number "1"; oId "CUFF.670.4"; class_code "u"; tss_id "TSS7197";
A05	24175421	24175916	495	-	gene_id "XLOC_007287"; transcript_id "TCONS_00007446"; exon_number "1"; oId "CUFF.698.1"; class_code "u"; tss_id "TSS7372";
A05	5426818	5427200	382	+	gene_id "XLOC_006102"; transcript_id "TCONS_00006225"; exon_number "1"; oId "CUFF.613.1"; class_code "u"; tss_id "TSS6169";
A05	9970380	9970629	249	+	gene_id "XLOC_006211"; transcript_id "TCONS_00006338"; exon_number "1"; oId "CUFF.637.1"; class_code "u"; tss_id "TSS6279";
A05	20371385	20371736	351	+	gene_id "XLOC_006394"; transcript_id "TCONS_00006527"; exon_number "1"; oId "CUFF.676.1"; class_code "u"; tss_id "TSS6465";
A05	21003890	21004147	257	+	gene_id "XLOC_006413"; transcript_id "TCONS_00006547"; exon_number "1"; oId "CUFF.680.1"; class_code "u"; tss_id "TSS6485";
A05	21838260	21838528	268	+	gene_id "XLOC_006437"; transcript_id "TCONS_00006572"; exon_number "2"; oId "CUFF.688.1"; class_code "u"; tss_id "TSS6510";
A05	23141956	23142342	386	+	gene_id "XLOC_006511"; transcript_id "TCONS_00006648"; exon_number "2"; oId "CUFF.693.1"; class_code "u"; tss_id "TSS6585";
A05	24737220	24737443	223	+	gene_id "XLOC_006607"; transcript_id "TCONS_00006747"; exon_number "1"; oId "CUFF.709.1"; class_code "u"; tss_id "TSS6684";
A05	1648960	1649484	524	-	gene_id "XLOC_006728"; transcript_id "TCONS_00006874"; exon_number "1"; oId "CUFF.593.1"; class_code "u"; tss_id "TSS6808";
A05	2539514	2540054	540	-	gene_id "XLOC_006758"; transcript_id "TCONS_00006905"; exon_number "1"; oId "CUFF.599.1"; class_code "u"; tss_id "TSS6838";
A05	3366983	3367239	256	-	gene_id "XLOC_006789"; transcript_id "TCONS_00006937"; exon_number "1"; oId "CUFF.604.1"; class_code "u"; tss_id "TSS6869";
A05	4616798	4617100	302	-	gene_id "XLOC_006821"; transcript_id "TCONS_00006969"; exon_number "1"; gene_name "gnl_UG_BnaNoS39244327"; oId "CUFF.609.1"; nearest_ref "gnl_UG_BnaNoS39244327_dup1"; class_code "o"; tss_id "TSS6901";
A05	4617745	4617960	215	-	gene_id "XLOC_006822"; transcript_id "TCONS_00006970"; exon_number "1"; oId "CUFF.610.1"; class_code "u"; tss_id "TSS6902";
A05	20764300	20764586	286	-	gene_id "XLOC_007139"; transcript_id "TCONS_00007297"; exon_number "1"; oId "CUFF.679.1"; class_code "u"; tss_id "TSS7224";
A05	21559705	21560114	409	-	gene_id "XLOC_007163"; transcript_id "TCONS_00007321"; exon_number "1"; oId "CUFF.685.1"; class_code "u"; tss_id "TSS7248";
A05	22976313	22976523	210	-	gene_id "XLOC_007215"; transcript_id "TCONS_00007373"; exon_number "2"; oId "CUFF.692.1"; class_code "u"; tss_id "TSS7300";
A06	2240748	2240990	242	+	gene_id "XLOC_007437"; transcript_id "TCONS_00007600"; exon_number "1"; oId "CUFF.727.1"; class_code "u"; tss_id "TSS7525";
A06	5974293	5974522	229	+	gene_id "XLOC_007564"; transcript_id "TCONS_00007730"; exon_number "1"; oId "CUFF.751.1"; class_code "u"; tss_id "TSS7655";
A06	12648920	12649148	228	+	gene_id "XLOC_007727"; transcript_id "TCONS_00007896"; exon_number "1"; oId "CUFF.779.1"; class_code "u"; tss_id "TSS7820";
A06	1258489	1258851	362	-	gene_id "XLOC_008207"; transcript_id "TCONS_00008391"; exon_number "1"; oId "CUFF.723.1"; class_code "u"; tss_id "TSS8310";
A06	2719453	2719669	216	-	gene_id "XLOC_008251"; transcript_id "TCONS_00008435"; exon_number "1"; oId "CUFF.731.1"; class_code "u"; tss_id "TSS8354";
A06	6318003	6318209	206	-	gene_id "XLOC_008377"; transcript_id "TCONS_00008565"; exon_number "1"; oId "CUFF.753.1"; class_code "u"; tss_id "TSS8481";
A06	15257296	15257915	619	-	gene_id "XLOC_008574"; transcript_id "TCONS_00008766"; exon_number "1"; oId "CUFF.790.1"; class_code "u"; tss_id "TSS8680";
A06	17549248	17549465	217	-	gene_id "XLOC_008641"; transcript_id "TCONS_00008833"; exon_number "1"; oId "CUFF.807.1"; class_code "u"; tss_id "TSS8747";
A06	20313133	20313771	638	-	gene_id "XLOC_008720"; transcript_id "TCONS_00008913"; exon_number "1"; oId "CUFF.820.1"; class_code "u"; tss_id "TSS8827";
A06	21437189	21437537	348	-	gene_id "XLOC_008757"; transcript_id "TCONS_00008950"; exon_number "2"; oId "CUFF.826.1"; class_code "u"; tss_id "TSS8864";
A06	25072764	25073604	840	-	gene_id "XLOC_008892"; transcript_id "TCONS_00009087"; exon_number "1"; oId "CUFF.841.1"; class_code "u"; tss_id "TSS8999";
A06	3700968	3701181	213	+	gene_id "XLOC_007486"; transcript_id "TCONS_00007649"; exon_number "1"; oId "CUFF.736.1"; class_code "u"; tss_id "TSS7574";
A06	8282254	8282474	220	+	gene_id "XLOC_007632"; transcript_id "TCONS_00007798"; exon_number "1"; oId "CUFF.760.1"; class_code "u"; tss_id "TSS7723";
A06	11838120	11839437	1317	+	gene_id "XLOC_007717"; transcript_id "TCONS_00007886"; exon_number "1"; oId "CUFF.776.1"; class_code "u"; tss_id "TSS7810";
A06	20426500	20426711	211	+	gene_id "XLOC_007980"; transcript_id "TCONS_00008161"; exon_number "1"; oId "CUFF.821.1"; class_code "u"; tss_id "TSS8081";
A06	21560274	21560579	305	+	gene_id "XLOC_008032"; transcript_id "TCONS_00008213"; exon_number "2"; oId "CUFF.828.1"; class_code "u"; tss_id "TSS8133";
A06	21585126	21586111	985	+	gene_id "XLOC_008034"; transcript_id "TCONS_00008215"; exon_number "1"; oId "CUFF.829.1"; class_code "u"; tss_id "TSS8135";
A06	41941	42220	279	-	gene_id "XLOC_008170"; transcript_id "TCONS_00008351"; exon_number "1"; oId "CUFF.714.1"; class_code "u"; tss_id "TSS8271";
A06	1876945	1877298	353	-	gene_id "XLOC_008230"; transcript_id "TCONS_00008414"; exon_number "1"; oId "CUFF.726.1"; class_code "u"; tss_id "TSS8333";
A06	3685916	3686263	347	-	gene_id "XLOC_008287"; transcript_id "TCONS_00008471"; exon_number "1"; oId "CUFF.734.1"; class_code "u"; tss_id "TSS8390";
A06	5626016	5626372	356	-	gene_id "XLOC_008355"; transcript_id "TCONS_00008543"; exon_number "1"; oId "CUFF.748.1"; class_code "u"; tss_id "TSS8459";
A06	5910263	5910473	210	-	gene_id "XLOC_008364"; transcript_id "TCONS_00008552"; exon_number "2"; oId "CUFF.749.1"; class_code "u"; tss_id "TSS8468";
A06	11842352	11844389	2037	-	gene_id "XLOC_008507"; transcript_id "TCONS_00008698"; exon_number "1"; oId "CUFF.777.1"; class_code "u"; tss_id "TSS8613";
A06	16510943	16511179	236	-	gene_id "XLOC_008616"; transcript_id "TCONS_00008808"; exon_number "1"; oId "CUFF.802.1"; class_code "u"; tss_id "TSS8722";
A06	20476618	20476906	288	-	gene_id "XLOC_008730"; transcript_id "TCONS_00008923"; exon_number "1"; oId "CUFF.822.1"; class_code "u"; tss_id "TSS8837";
A06	20794551	20794778	227	-	gene_id "XLOC_008738"; transcript_id "TCONS_00008931"; exon_number "3"; oId "CUFF.824.1"; class_code "u"; tss_id "TSS8845";
A06	25047427	25047731	304	-	gene_id "XLOC_008891"; transcript_id "TCONS_00009086"; exon_number "1"; oId "CUFF.840.1"; class_code "u"; tss_id "TSS8998";
A06	1339686	1339900	214	+	gene_id "XLOC_007414"; transcript_id "TCONS_00007576"; exon_number "1"; gene_name "gnl_UG_BnaNoS39199648"; oId "CUFF.724.1"; nearest_ref "gnl_UG_BnaNoS39199648_dup1"; class_code "x"; tss_id "TSS7501";
A06	2717699	2717913	214	+	gene_id "XLOC_007450"; transcript_id "TCONS_00007613"; exon_number "1"; oId "CUFF.730.1"; class_code "u"; tss_id "TSS7538";
A06	5974293	5974522	229	+	gene_id "XLOC_007564"; transcript_id "TCONS_00007730"; exon_number "1"; oId "CUFF.751.1"; class_code "u"; tss_id "TSS7655";
A06	7802316	7802573	257	+	gene_id "XLOC_007619"; transcript_id "TCONS_00007785"; exon_number "1"; oId "CUFF.757.1"; class_code "u"; tss_id "TSS7710";
A06	8260905	8261304	399	+	gene_id "XLOC_007629"; transcript_id "TCONS_00007795"; exon_number "1"; oId "CUFF.759.1"; class_code "u"; tss_id "TSS7720";
A06	8282264	8282474	210	+	gene_id "XLOC_007632"; transcript_id "TCONS_00007798"; exon_number "1"; oId "CUFF.760.1"; class_code "u"; tss_id "TSS7723";
A06	10392334	10392615	281	+	gene_id "XLOC_007680"; transcript_id "TCONS_00007847"; exon_number "5"; oId "CUFF.768.1"; class_code "u"; tss_id "TSS7771";
A06	11204420	11204715	295	+	gene_id "XLOC_007704"; transcript_id "TCONS_00007872"; exon_number "2"; oId "CUFF.772.1"; class_code "u"; tss_id "TSS7796";
A06	13201483	13201699	216	+	gene_id "XLOC_007731"; transcript_id "TCONS_00007900"; exon_number "2"; oId "CUFF.782.1"; class_code "u"; tss_id "TSS7824";
A06	20426500	20426711	211	+	gene_id "XLOC_007980"; transcript_id "TCONS_00008161"; exon_number "1"; oId "CUFF.821.1"; class_code "u"; tss_id "TSS8081";
A06	24234346	24234661	315	+	gene_id "XLOC_008124"; transcript_id "TCONS_00008305"; exon_number "1"; oId "CUFF.837.1"; class_code "u"; tss_id "TSS8225";
A06	25033121	25033347	226	+	gene_id "XLOC_008156"; transcript_id "TCONS_00008337"; exon_number "1"; oId "CUFF.839.1"; class_code "u"; tss_id "TSS8257";
A06	41941	42220	279	-	gene_id "XLOC_008170"; transcript_id "TCONS_00008351"; exon_number "1"; oId "CUFF.714.1"; class_code "u"; tss_id "TSS8271";
A06	617020	617319	299	-	gene_id "XLOC_008186"; transcript_id "TCONS_00008368"; exon_number "1"; oId "CUFF.717.1"; class_code "u"; tss_id "TSS8288";
A06	2719453	2719669	216	-	gene_id "XLOC_008251"; transcript_id "TCONS_00008435"; exon_number "1"; oId "CUFF.731.1"; class_code "u"; tss_id "TSS8354";
A06	3685916	3686263	347	-	gene_id "XLOC_008287"; transcript_id "TCONS_00008471"; exon_number "1"; oId "CUFF.734.1"; class_code "u"; tss_id "TSS8390";
A06	3973351	3973690	339	-	gene_id "XLOC_008295"; transcript_id "TCONS_00008479"; exon_number "1"; oId "CUFF.737.1"; class_code "u"; tss_id "TSS8398";
A06	3974120	3974344	224	-	gene_id "XLOC_008295"; transcript_id "TCONS_00008479"; exon_number "2"; oId "CUFF.737.1"; class_code "u"; tss_id "TSS8398";
A06	4282042	4282248	206	-	gene_id "XLOC_008309"; transcript_id "TCONS_00008494"; exon_number "2"; gene_name "gnl_UG_BnaNoS38902857"; oId "CUFF.740.1"; nearest_ref "gnl_UG_BnaNoS38902857_dup1"; class_code "o"; tss_id "TSS8413";
A06	5399994	5400251	257	-	gene_id "XLOC_008345"; transcript_id "TCONS_00008533"; exon_number "1"; oId "CUFF.744.1"; class_code "u"; tss_id "TSS8449";
A06	5910263	5910473	210	-	gene_id "XLOC_008364"; transcript_id "TCONS_00008552"; exon_number "2"; oId "CUFF.749.1"; class_code "u"; tss_id "TSS8468";
A06	5936215	5936422	207	-	gene_id "XLOC_008366"; transcript_id "TCONS_00008554"; exon_number "1"; oId "CUFF.750.1"; class_code "u"; tss_id "TSS8470";
A06	8355532	8355745	213	-	gene_id "XLOC_008431"; transcript_id "TCONS_00008620"; exon_number "1"; gene_name "gnl_UG_BnaNoS38968189"; oId "CUFF.761.1"; nearest_ref "gnl_UG_BnaNoS38968189_dup1"; class_code "j"; tss_id "TSS8536";
A06	10213372	10213619	247	-	gene_id "XLOC_008478"; transcript_id "TCONS_00008669"; exon_number "1"; oId "CUFF.765.1"; class_code "u"; tss_id "TSS8584";
A06	11617203	11617478	275	-	gene_id "XLOC_008504"; transcript_id "TCONS_00008695"; exon_number "1"; oId "CUFF.775.1"; class_code "u"; tss_id "TSS8610";
A06	15197516	15197740	224	-	gene_id "XLOC_008572"; transcript_id "TCONS_00008764"; exon_number "1"; oId "CUFF.789.1"; class_code "u"; tss_id "TSS8678";
A06	16508211	16508446	235	-	gene_id "XLOC_008615"; transcript_id "TCONS_00008807"; exon_number "1"; oId "CUFF.801.1"; class_code "u"; tss_id "TSS8721";
A06	16510973	16511179	206	-	gene_id "XLOC_008616"; transcript_id "TCONS_00008808"; exon_number "1"; oId "CUFF.802.1"; class_code "u"; tss_id "TSS8722";
A06	17549248	17549465	217	-	gene_id "XLOC_008641"; transcript_id "TCONS_00008833"; exon_number "1"; oId "CUFF.807.1"; class_code "u"; tss_id "TSS8747";
A06	17773823	17774236	413	-	gene_id "XLOC_008651"; transcript_id "TCONS_00008843"; exon_number "1"; oId "CUFF.808.1"; class_code "u"; tss_id "TSS8757";
A06	19394234	19394452	218	-	gene_id "XLOC_008701"; transcript_id "TCONS_00008894"; exon_number "1"; oId "CUFF.819.1"; class_code "u"; tss_id "TSS8808";
A06	20476618	20476906	288	-	gene_id "XLOC_008730"; transcript_id "TCONS_00008923"; exon_number "1"; oId "CUFF.822.1"; class_code "u"; tss_id "TSS8837";
A06	20794551	20794778	227	-	gene_id "XLOC_008738"; transcript_id "TCONS_00008931"; exon_number "3"; oId "CUFF.824.1"; class_code "u"; tss_id "TSS8845";
A06	22929564	22929852	288	-	gene_id "XLOC_008804"; transcript_id "TCONS_00008997"; exon_number "1"; oId "CUFF.832.1"; class_code "u"; tss_id "TSS8911";
A06	24226919	24227199	280	-	gene_id "XLOC_008858"; transcript_id "TCONS_00009051"; exon_number "1"; oId "CUFF.836.1"; class_code "u"; tss_id "TSS8965";
A06	24293500	24293700	200	-	gene_id "XLOC_008860"; transcript_id "TCONS_00009054"; exon_number "5"; gene_name "gnl_UG_BnaNoS39162977"; oId "CUFF.838.1"; nearest_ref "gnl_UG_BnaNoS39162977_dup1"; class_code "j"; tss_id "TSS8967";
A06	3700968	3701181	213	+	gene_id "XLOC_007486"; transcript_id "TCONS_00007649"; exon_number "1"; oId "CUFF.736.1"; class_code "u"; tss_id "TSS7574";
A06	11838120	11839437	1317	+	gene_id "XLOC_007717"; transcript_id "TCONS_00007886"; exon_number "1"; oId "CUFF.776.1"; class_code "u"; tss_id "TSS7810";
A06	12648194	12648574	380	+	gene_id "XLOC_007726"; transcript_id "TCONS_00007895"; exon_number "1"; oId "CUFF.778.1"; class_code "u"; tss_id "TSS7819";
A06	12648920	12649148	228	+	gene_id "XLOC_007727"; transcript_id "TCONS_00007896"; exon_number "1"; oId "CUFF.779.1"; class_code "u"; tss_id "TSS7820";
A06	19168825	19169042	217	+	gene_id "XLOC_007936"; transcript_id "TCONS_00008116"; exon_number "1"; oId "CUFF.817.1"; class_code "u"; tss_id "TSS8036";
A06	21585126	21586111	985	+	gene_id "XLOC_008034"; transcript_id "TCONS_00008215"; exon_number "1"; oId "CUFF.829.1"; class_code "u"; tss_id "TSS8135";
A06	6072403	6072952	549	-	gene_id "XLOC_008369"; transcript_id "TCONS_00008557"; exon_number "1"; oId "CUFF.752.1"; class_code "u"; tss_id "TSS8473";
A06	7276609	7277121	512	-	gene_id "XLOC_008402"; transcript_id "TCONS_00008591"; exon_number "1"; oId "CUFF.755.1"; class_code "u"; tss_id "TSS8507";
A06	10408194	10408681	487	-	gene_id "XLOC_008482"; transcript_id "TCONS_00008673"; exon_number "1"; oId "CUFF.767.1"; class_code "u"; tss_id "TSS8588";
A06	11551032	11551327	295	-	gene_id "XLOC_008501"; transcript_id "TCONS_00008692"; exon_number "1"; oId "CUFF.774.1"; class_code "u"; tss_id "TSS8607";
A06	2239540	2239787	247	+	gene_id "XLOC_007436"; transcript_id "TCONS_00007599"; exon_number "1"; oId "CUFF.728.1"; class_code "u"; tss_id "TSS7524";
A06	2240748	2240990	242	+	gene_id "XLOC_007437"; transcript_id "TCONS_00007600"; exon_number "1"; oId "CUFF.727.1"; class_code "u"; tss_id "TSS7525";
A06	7473811	7474015	204	+	gene_id "XLOC_007610"; transcript_id "TCONS_00007776"; exon_number "2"; oId "CUFF.756.1"; class_code "u"; tss_id "TSS7701";
A06	13870520	13871041	521	+	gene_id "XLOC_007751"; transcript_id "TCONS_00007920"; exon_number "1"; gene_name "gnl_UG_BnaNoS39213212"; oId "CUFF.784.1"; nearest_ref "gnl_UG_BnaNoS39213212_dup1"; class_code "x"; tss_id "TSS7844";
A06	16651750	16652138	388	+	gene_id "XLOC_007852"; transcript_id "TCONS_00008030"; exon_number "1"; oId "CUFF.803.1"; class_code "u"; tss_id "TSS7951";
A06	16921224	16921487	263	+	gene_id "XLOC_007854"; transcript_id "TCONS_00008032"; exon_number "1"; oId "CUFF.804.1"; class_code "u"; tss_id "TSS7953";
A06	17728080	17728859	779	+	gene_id "XLOC_007883"; transcript_id "TCONS_00008062"; exon_number "1"; gene_name "gnl_UG_BnaNoS38910751"; oId "CUFF.809.1"; nearest_ref "gnl_UG_BnaNoS38910751_dup1"; class_code "x"; tss_id "TSS7982";
A06	18160334	18160730	396	+	gene_id "XLOC_007891"; transcript_id "TCONS_00008070"; exon_number "1"; oId "CUFF.811.1"; class_code "u"; tss_id "TSS7990";
A06	21560274	21560579	305	+	gene_id "XLOC_008032"; transcript_id "TCONS_00008213"; exon_number "2"; oId "CUFF.828.1"; class_code "u"; tss_id "TSS8133";
A06	24118307	24118802	495	+	gene_id "XLOC_008119"; transcript_id "TCONS_00008300"; exon_number "1"; oId "CUFF.835.1"; class_code "u"; tss_id "TSS8220";
A06	2313381	2313668	287	-	gene_id "XLOC_008239"; transcript_id "TCONS_00008423"; exon_number "1"; oId "CUFF.729.1"; class_code "u"; tss_id "TSS8342";
A06	3296515	3296864	349	-	gene_id "XLOC_008270"; transcript_id "TCONS_00008454"; exon_number "3"; oId "CUFF.733.1"; class_code "u"; tss_id "TSS8373";
A06	4597234	4597445	211	-	gene_id "XLOC_008320"; transcript_id "TCONS_00008508"; exon_number "2"; oId "CUFF.743.1"; class_code "u"; tss_id "TSS8424";
A06	6318003	6318209	206	-	gene_id "XLOC_008377"; transcript_id "TCONS_00008565"; exon_number "1"; oId "CUFF.753.1"; class_code "u"; tss_id "TSS8481";
A06	8881541	8881839	298	-	gene_id "XLOC_008447"; transcript_id "TCONS_00008637"; exon_number "1"; oId "CUFF.762.1"; class_code "u"; tss_id "TSS8552";
A06	10964834	10965064	230	-	gene_id "XLOC_008494"; transcript_id "TCONS_00008685"; exon_number "1"; oId "CUFF.770.1"; class_code "u"; tss_id "TSS8600";
A06	13807922	13808275	353	-	gene_id "XLOC_008539"; transcript_id "TCONS_00008731"; exon_number "2"; oId "CUFF.783.1"; class_code "u"; tss_id "TSS8645";
A06	15283828	15284066	238	-	gene_id "XLOC_008577"; transcript_id "TCONS_00008769"; exon_number "1"; oId "CUFF.791.1"; class_code "u"; tss_id "TSS8683";
A06	21437189	21437537	348	-	gene_id "XLOC_008757"; transcript_id "TCONS_00008950"; exon_number "2"; oId "CUFF.826.1"; class_code "u"; tss_id "TSS8864";
A06	25047427	25047731	304	-	gene_id "XLOC_008891"; transcript_id "TCONS_00009086"; exon_number "1"; oId "CUFF.840.1"; class_code "u"; tss_id "TSS8998";
A06	25072764	25073604	840	-	gene_id "XLOC_008892"; transcript_id "TCONS_00009087"; exon_number "1"; oId "CUFF.841.1"; class_code "u"; tss_id "TSS8999";
A07	6854219	6854539	320	+	gene_id "XLOC_009000"; transcript_id "TCONS_00009199"; exon_number "1"; oId "CUFF.874.1"; class_code "u"; tss_id "TSS9110";
A07	14472811	14473039	228	+	gene_id "XLOC_009210"; transcript_id "TCONS_00009414"; exon_number "1"; oId "CUFF.909.1"; class_code "u"; tss_id "TSS9322";
A07	2264824	2265036	212	-	gene_id "XLOC_009641"; transcript_id "TCONS_00009852"; exon_number "2"; oId "CUFF.859.1"; class_code "u"; tss_id "TSS9759";
A07	15364890	15365248	358	-	gene_id "XLOC_009890"; transcript_id "TCONS_00010107"; exon_number "1"; oId "CUFF.914.1"; class_code "u"; tss_id "TSS10010";
A07	18654035	18654330	295	-	gene_id "XLOC_010002"; transcript_id "TCONS_00010220"; exon_number "1"; gene_name "gnl_UG_BnaNoS39233272"; oId "CUFF.922.1"; nearest_ref "gnl_UG_BnaNoS39233272_dup1"; class_code "x"; tss_id "TSS10122";
A07	19055707	19055931	224	-	gene_id "XLOC_010013"; transcript_id "TCONS_00010231"; exon_number "1"; oId "CUFF.925.1"; class_code "u"; tss_id "TSS10133";
A07	21071160	21071364	204	-	gene_id "XLOC_010085"; transcript_id "TCONS_00010307"; exon_number "1"; oId "CUFF.941.1"; class_code "u"; tss_id "TSS10208";
A07	21573009	21573629	620	-	gene_id "XLOC_010092"; transcript_id "TCONS_00010314"; exon_number "1"; gene_name "gnl_UG_BnaNoS39249281"; oId "CUFF.944.1"; nearest_ref "gnl_UG_BnaNoS39249281_dup1"; class_code "x"; tss_id "TSS10215";
A07	24883897	24884366	469	-	gene_id "XLOC_010229"; transcript_id "TCONS_00010455"; exon_number "1"; oId "CUFF.972.1"; class_code "u"; tss_id "TSS10353";
A07	3669107	3669360	253	+	gene_id "XLOC_008964"; transcript_id "TCONS_00009162"; exon_number "2"; oId "CUFF.866.1"; class_code "u"; tss_id "TSS9073";
A07	6457124	6457344	220	+	gene_id "XLOC_008991"; transcript_id "TCONS_00009189"; exon_number "2"; oId "CUFF.871.1"; class_code "u"; tss_id "TSS9100";
A07	8933667	8934077	410	+	gene_id "XLOC_009036"; transcript_id "TCONS_00009235"; exon_number "2"; oId "CUFF.879.1"; class_code "u"; tss_id "TSS9146";
A07	20151038	20151243	205	+	gene_id "XLOC_009393"; transcript_id "TCONS_00009601"; exon_number "2"; oId "CUFF.933.1"; class_code "u"; tss_id "TSS9508";
A07	23733923	23734812	889	+	gene_id "XLOC_009525"; transcript_id "TCONS_00009735"; exon_number "1"; oId "CUFF.960.1"; class_code "u"; tss_id "TSS9642";
A07	24047530	24047798	268	+	gene_id "XLOC_009534"; transcript_id "TCONS_00009744"; exon_number "1"; oId "CUFF.961.1"; class_code "u"; tss_id "TSS9651";
A07	24555189	24555487	298	+	gene_id "XLOC_009553"; transcript_id "TCONS_00009763"; exon_number "1"; oId "CUFF.968.1"; class_code "u"; tss_id "TSS9670";
A07	10348826	10349045	219	-	gene_id "XLOC_009741"; transcript_id "TCONS_00009952"; exon_number "1"; oId "CUFF.886.1"; class_code "u"; tss_id "TSS9859";
A07	11277276	11277596	320	-	gene_id "XLOC_009764"; transcript_id "TCONS_00009977"; exon_number "1"; oId "CUFF.890.1"; class_code "u"; tss_id "TSS9882";
A07	14559312	14559556	244	-	gene_id "XLOC_009866"; transcript_id "TCONS_00010082"; exon_number "1"; oId "CUFF.910.1"; class_code "u"; tss_id "TSS9985";
A07	694134	694363	229	+	gene_id "XLOC_008918"; transcript_id "TCONS_00009114"; exon_number "1"; gene_name "gnl_UG_BnaNoS39197003"; oId "CUFF.845.1"; nearest_ref "gnl_UG_BnaNoS39197003_dup1"; class_code "x"; tss_id "TSS9026";
A07	2218749	2219053	304	+	gene_id "XLOC_008940"; transcript_id "TCONS_00009137"; exon_number "3"; oId "CUFF.858.1"; class_code "u"; tss_id "TSS9048";
A07	2356118	2356357	239	+	gene_id "XLOC_008944"; transcript_id "TCONS_00009141"; exon_number "1"; oId "CUFF.860.1"; class_code "u"; tss_id "TSS9052";
A07	3387895	3388135	240	+	gene_id "XLOC_008961"; transcript_id "TCONS_00009159"; exon_number "1"; oId "CUFF.864.1"; class_code "u"; tss_id "TSS9070";
A07	3549441	3549679	238	+	gene_id "XLOC_008963"; transcript_id "TCONS_00009161"; exon_number "1"; oId "CUFF.865.1"; class_code "u"; tss_id "TSS9072";
A07	3669107	3669360	253	+	gene_id "XLOC_008964"; transcript_id "TCONS_00009162"; exon_number "2"; oId "CUFF.866.1"; class_code "u"; tss_id "TSS9073";
A07	6033780	6034243	463	+	gene_id "XLOC_008979"; transcript_id "TCONS_00009177"; exon_number "1"; oId "CUFF.867.1"; class_code "u"; tss_id "TSS9088";
A07	6457124	6457344	220	+	gene_id "XLOC_008991"; transcript_id "TCONS_00009189"; exon_number "2"; oId "CUFF.871.1"; class_code "u"; tss_id "TSS9100";
A07	6623497	6623747	250	+	gene_id "XLOC_008995"; transcript_id "TCONS_00009194"; exon_number "1"; oId "CUFF.873.1"; class_code "u"; tss_id "TSS9105";
A07	6854219	6854539	320	+	gene_id "XLOC_009000"; transcript_id "TCONS_00009199"; exon_number "1"; oId "CUFF.874.1"; class_code "u"; tss_id "TSS9110";
A07	8933667	8934077	410	+	gene_id "XLOC_009036"; transcript_id "TCONS_00009235"; exon_number "2"; oId "CUFF.879.1"; class_code "u"; tss_id "TSS9146";
A07	9469003	9469270	267	+	gene_id "XLOC_009052"; transcript_id "TCONS_00009251"; exon_number "2"; oId "CUFF.881.1"; class_code "u"; tss_id "TSS9162";
A07	12726721	12726963	242	+	gene_id "XLOC_009145"; transcript_id "TCONS_00009347"; exon_number "3"; oId "CUFF.899.1"; class_code "u"; tss_id "TSS9256";
A07	13660456	13660720	264	+	gene_id "XLOC_009174"; transcript_id "TCONS_00009376"; exon_number "1"; oId "CUFF.903.1"; class_code "u"; tss_id "TSS9285";
A07	15128835	15129114	279	+	gene_id "XLOC_009246"; transcript_id "TCONS_00009450"; exon_number "1"; oId "CUFF.912.1"; class_code "u"; tss_id "TSS9358";
A07	20151038	20151243	205	+	gene_id "XLOC_009393"; transcript_id "TCONS_00009601"; exon_number "2"; oId "CUFF.933.1"; class_code "u"; tss_id "TSS9508";
A07	21081963	21082405	442	+	gene_id "XLOC_009427"; transcript_id "TCONS_00009636"; exon_number "1"; oId "CUFF.942.1"; class_code "u"; tss_id "TSS9543";
A07	22944603	22944806	203	+	gene_id "XLOC_009499"; transcript_id "TCONS_00009709"; exon_number "1"; oId "CUFF.954.1"; class_code "u"; tss_id "TSS9616";
A07	24047530	24047798	268	+	gene_id "XLOC_009534"; transcript_id "TCONS_00009744"; exon_number "1"; oId "CUFF.961.1"; class_code "u"; tss_id "TSS9651";
A07	24226204	24226415	211	+	gene_id "XLOC_009542"; transcript_id "TCONS_00009752"; exon_number "2"; oId "CUFF.962.1"; class_code "u"; tss_id "TSS9659";
A07	24511444	24511698	254	+	gene_id "XLOC_009552"; transcript_id "TCONS_00009762"; exon_number "1"; oId "CUFF.966.1"; class_code "u"; tss_id "TSS9669";
A07	24555189	24555487	298	+	gene_id "XLOC_009553"; transcript_id "TCONS_00009763"; exon_number "1"; oId "CUFF.968.1"; class_code "u"; tss_id "TSS9670";
A07	1583024	1583233	209	-	gene_id "XLOC_009630"; transcript_id "TCONS_00009841"; exon_number "2"; oId "CUFF.852.1"; class_code "u"; tss_id "TSS9748";
A07	2141431	2141651	220	-	gene_id "XLOC_009639"; transcript_id "TCONS_00009850"; exon_number "1"; oId "CUFF.856.1"; class_code "u"; tss_id "TSS9757";
A07	10180851	10181190	339	-	gene_id "XLOC_009736"; transcript_id "TCONS_00009947"; exon_number "1"; oId "CUFF.883.1"; class_code "u"; tss_id "TSS9854";
A07	10186367	10186634	267	-	gene_id "XLOC_009737"; transcript_id "TCONS_00009948"; exon_number "2"; oId "CUFF.885.1"; class_code "u"; tss_id "TSS9855";
A07	12258418	12258618	200	-	gene_id "XLOC_009792"; transcript_id "TCONS_00010006"; exon_number "1"; oId "CUFF.897.1"; class_code "u"; tss_id "TSS9911";
A07	12443722	12443982	260	-	gene_id "XLOC_009797"; transcript_id "TCONS_00010011"; exon_number "1"; oId "CUFF.898.1"; class_code "u"; tss_id "TSS9916";
A07	15275140	15275378	238	-	gene_id "XLOC_009885"; transcript_id "TCONS_00010102"; exon_number "1"; oId "CUFF.913.1"; class_code "u"; tss_id "TSS10005";
A07	17858109	17858382	273	-	gene_id "XLOC_009976"; transcript_id "TCONS_00010194"; exon_number "1"; oId "CUFF.920.1"; class_code "u"; tss_id "TSS10096";
A07	18654035	18654330	295	-	gene_id "XLOC_010002"; transcript_id "TCONS_00010220"; exon_number "1"; gene_name "gnl_UG_BnaNoS39233272"; oId "CUFF.922.1"; nearest_ref "gnl_UG_BnaNoS39233272_dup1"; class_code "x"; tss_id "TSS10122";
A07	18689909	18690143	234	-	gene_id "XLOC_010006"; transcript_id "TCONS_00010224"; exon_number "1"; gene_name "gnl_UG_BnaNoS39164381"; oId "CUFF.923.1"; nearest_ref "gnl_UG_BnaNoS39164381_dup1"; class_code "x"; tss_id "TSS10126";
A07	19055707	19055931	224	-	gene_id "XLOC_010013"; transcript_id "TCONS_00010231"; exon_number "1"; oId "CUFF.925.1"; class_code "u"; tss_id "TSS10133";
A07	20627215	20627459	244	-	gene_id "XLOC_010068"; transcript_id "TCONS_00010289"; exon_number "1"; oId "CUFF.937.1"; class_code "u"; tss_id "TSS10191";
A07	20926336	20926893	557	-	gene_id "XLOC_010082"; transcript_id "TCONS_00010304"; exon_number "1"; oId "CUFF.939.1"; class_code "u"; tss_id "TSS10205";
A07	21071160	21071364	204	-	gene_id "XLOC_010085"; transcript_id "TCONS_00010307"; exon_number "1"; oId "CUFF.941.1"; class_code "u"; tss_id "TSS10208";
A07	21573009	21573629	620	-	gene_id "XLOC_010092"; transcript_id "TCONS_00010314"; exon_number "1"; gene_name "gnl_UG_BnaNoS39249281"; oId "CUFF.944.1"; nearest_ref "gnl_UG_BnaNoS39249281_dup1"; class_code "x"; tss_id "TSS10215";
A07	12280595	12280909	314	+	gene_id "XLOC_009135"; transcript_id "TCONS_00009337"; exon_number "1"; oId "CUFF.896.1"; class_code "u"; tss_id "TSS9246";
A07	18820085	18820379	294	+	gene_id "XLOC_009351"; transcript_id "TCONS_00009556"; exon_number "1"; oId "CUFF.924.1"; class_code "u"; tss_id "TSS9464";
A07	19833705	19833918	213	+	gene_id "XLOC_009387"; transcript_id "TCONS_00009595"; exon_number "1"; oId "CUFF.931.1"; class_code "u"; tss_id "TSS9502";
A07	20607741	20608444	703	+	gene_id "XLOC_009406"; transcript_id "TCONS_00009614"; exon_number "1"; oId "CUFF.935.1"; class_code "u"; tss_id "TSS9521";
A07	23733923	23734812	889	+	gene_id "XLOC_009525"; transcript_id "TCONS_00009735"; exon_number "1"; oId "CUFF.960.1"; class_code "u"; tss_id "TSS9642";
A07	1224025	1224666	641	-	gene_id "XLOC_009621"; transcript_id "TCONS_00009831"; exon_number "1"; oId "CUFF.850.1"; class_code "u"; tss_id "TSS9738";
A07	23276574	23277661	1087	-	gene_id "XLOC_010164"; transcript_id "TCONS_00010390"; exon_number "1"; oId "CUFF.955.1"; class_code "u"; tss_id "TSS10288";
A07	23277714	23278209	495	-	gene_id "XLOC_010165"; transcript_id "TCONS_00010391"; exon_number "1"; oId "CUFF.956.1"; class_code "u"; tss_id "TSS10289";
A07	2212839	2213087	248	+	gene_id "XLOC_008939"; transcript_id "TCONS_00009136"; exon_number "1"; oId "CUFF.857.1"; class_code "u"; tss_id "TSS9047";
A07	11541296	11541686	390	+	gene_id "XLOC_009110"; transcript_id "TCONS_00009312"; exon_number "1"; oId "CUFF.892.1"; class_code "u"; tss_id "TSS9221";
A07	11864618	11864858	240	+	gene_id "XLOC_009115"; transcript_id "TCONS_00009317"; exon_number "1"; oId "CUFF.895.1"; class_code "u"; tss_id "TSS9226";
A07	14315184	14315413	229	+	gene_id "XLOC_009202"; transcript_id "TCONS_00009406"; exon_number "1"; oId "CUFF.908.1"; class_code "u"; tss_id "TSS9314";
A07	14472811	14473039	228	+	gene_id "XLOC_009210"; transcript_id "TCONS_00009414"; exon_number "1"; oId "CUFF.909.1"; class_code "u"; tss_id "TSS9322";
A07	21269860	21270231	371	+	gene_id "XLOC_009430"; transcript_id "TCONS_00009639"; exon_number "1"; oId "CUFF.943.1"; class_code "u"; tss_id "TSS9546";
A07	2600411	2600796	385	-	gene_id "XLOC_009645"; transcript_id "TCONS_00009856"; exon_number "1"; gene_name "gnl_UG_BnaNoS39187575"; oId "CUFF.861.1"; nearest_ref "gnl_UG_BnaNoS39187575_dup1"; class_code "x"; tss_id "TSS9763";
A07	11277276	11277596	320	-	gene_id "XLOC_009764"; transcript_id "TCONS_00009977"; exon_number "1"; oId "CUFF.890.1"; class_code "u"; tss_id "TSS9882";
A07	14559312	14559556	244	-	gene_id "XLOC_009866"; transcript_id "TCONS_00010082"; exon_number "1"; oId "CUFF.910.1"; class_code "u"; tss_id "TSS9985";
A07	15364890	15365248	358	-	gene_id "XLOC_009890"; transcript_id "TCONS_00010107"; exon_number "1"; oId "CUFF.914.1"; class_code "u"; tss_id "TSS10010";
A07	22164228	22164507	279	-	gene_id "XLOC_010102"; transcript_id "TCONS_00010326"; exon_number "2"; gene_name "gnl_UG_BnaNoS38892527"; oId "CUFF.947.3"; nearest_ref "gnl_UG_BnaNoS38892527_dup1"; class_code "j"; tss_id "TSS10225";
A07	24883897	24884366	469	-	gene_id "XLOC_010229"; transcript_id "TCONS_00010455"; exon_number "1"; oId "CUFF.972.1"; class_code "u"; tss_id "TSS10353";
A08	702031	702258	227	+	gene_id "XLOC_010294"; transcript_id "TCONS_00010520"; exon_number "1"; oId "CUFF.975.1"; class_code "u"; tss_id "TSS10418";
A08	606141	606530	389	-	gene_id "XLOC_010841"; transcript_id "TCONS_00011081"; exon_number "1"; oId "CUFF.974.1"; class_code "u"; tss_id "TSS10974";
A08	10027984	10028195	211	-	gene_id "XLOC_010989"; transcript_id "TCONS_00011232"; exon_number "1"; oId "CUFF.1007.1"; class_code "u"; tss_id "TSS11123";
A08	11028717	11028931	214	-	gene_id "XLOC_011009"; transcript_id "TCONS_00011253"; exon_number "1"; oId "CUFF.1012.1"; class_code "u"; tss_id "TSS11144";
A08	11029030	11029269	239	-	gene_id "XLOC_011010"; transcript_id "TCONS_00011254"; exon_number "1"; oId "CUFF.1013.1"; class_code "u"; tss_id "TSS11145";
A08	16831063	16831428	365	-	gene_id "XLOC_011181"; transcript_id "TCONS_00011433"; exon_number "1"; oId "CUFF.1047.1"; class_code "u"; tss_id "TSS11323";
A08	18515962	18516167	205	-	gene_id "XLOC_011239"; transcript_id "TCONS_00011492"; exon_number "1"; oId "CUFF.1057.1"; class_code "u"; tss_id "TSS11382";
A08	19710712	19711087	375	-	gene_id "XLOC_011297"; transcript_id "TCONS_00011551"; exon_number "1"; oId "CUFF.1071.1"; class_code "u"; tss_id "TSS11440";
A08	3335749	3336090	341	+	gene_id "XLOC_010350"; transcript_id "TCONS_00010576"; exon_number "1"; oId "CUFF.983.1"; class_code "u"; tss_id "TSS10474";
A08	6705018	6705239	221	+	gene_id "XLOC_010399"; transcript_id "TCONS_00010625"; exon_number "1"; oId "CUFF.988.1"; class_code "u"; tss_id "TSS10523";
A08	8835087	8836160	1073	+	gene_id "XLOC_010437"; transcript_id "TCONS_00010666"; exon_number "1"; oId "CUFF.996.1"; class_code "u"; tss_id "TSS10564";
A08	16474498	16474801	303	+	gene_id "XLOC_010647"; transcript_id "TCONS_00010881"; exon_number "1"; oId "CUFF.1043.1"; class_code "u"; tss_id "TSS10778";
A08	18022362	18023005	643	+	gene_id "XLOC_010692"; transcript_id "TCONS_00010926"; exon_number "1"; oId "CUFF.1051.1"; class_code "u"; tss_id "TSS10823";
A08	18221634	18222005	371	+	gene_id "XLOC_010703"; transcript_id "TCONS_00010938"; exon_number "1"; oId "CUFF.1054.1"; class_code "u"; tss_id "TSS10834";
A08	18709602	18710033	431	+	gene_id "XLOC_010729"; transcript_id "TCONS_00010964"; exon_number "1"; oId "CUFF.1060.1"; class_code "u"; tss_id "TSS10860";
A08	18750951	18751156	205	+	gene_id "XLOC_010736"; transcript_id "TCONS_00010971"; exon_number "1"; oId "CUFF.1061.1"; class_code "u"; tss_id "TSS10867";
A08	11404313	11404622	309	-	gene_id "XLOC_011013"; transcript_id "TCONS_00011257"; exon_number "1"; oId "CUFF.1016.1"; class_code "u"; tss_id "TSS11148";
A08	14392652	14392976	324	-	gene_id "XLOC_011101"; transcript_id "TCONS_00011347"; exon_number "2"; oId "CUFF.1030.1"; class_code "u"; tss_id "TSS11238";
A08	18436474	18436754	280	-	gene_id "XLOC_011235"; transcript_id "TCONS_00011488"; exon_number "1"; oId "CUFF.1056.1"; class_code "u"; tss_id "TSS11378";
A08	20813766	20814418	652	-	gene_id "XLOC_011331"; transcript_id "TCONS_00011587"; exon_number "1"; oId "CUFF.1078.1"; class_code "u"; tss_id "TSS11476";
A08	3007630	3007930	300	+	gene_id "XLOC_010346"; transcript_id "TCONS_00010572"; exon_number "1"; oId "CUFF.980.1"; class_code "u"; tss_id "TSS10470";
A08	9461990	9462209	219	+	gene_id "XLOC_010449"; transcript_id "TCONS_00010679"; exon_number "1"; oId "CUFF.1002.1"; class_code "u"; tss_id "TSS10577";
A08	10092655	10092944	289	+	gene_id "XLOC_010464"; transcript_id "TCONS_00010694"; exon_number "2"; gene_name "gnl_UG_BnaNoS39249015"; oId "CUFF.1010.1"; nearest_ref "gnl_UG_BnaNoS39249015_dup1"; class_code "x"; tss_id "TSS10592";
A08	10093190	10093842	652	+	gene_id "XLOC_010464"; transcript_id "TCONS_00010694"; exon_number "3"; gene_name "gnl_UG_BnaNoS39249015"; oId "CUFF.1010.1"; nearest_ref "gnl_UG_BnaNoS39249015_dup1"; class_code "x"; tss_id "TSS10592";
A08	14663187	14663480	293	+	gene_id "XLOC_010586"; transcript_id "TCONS_00010819"; exon_number "1"; oId "CUFF.1032.1"; class_code "u"; tss_id "TSS10716";
A08	18750951	18751156	205	+	gene_id "XLOC_010736"; transcript_id "TCONS_00010971"; exon_number "1"; oId "CUFF.1061.1"; class_code "u"; tss_id "TSS10867";
A08	18841659	18842047	388	+	gene_id "XLOC_010742"; transcript_id "TCONS_00010977"; exon_number "1"; oId "CUFF.1062.1"; class_code "u"; tss_id "TSS10873";
A08	5668989	5669256	267	-	gene_id "XLOC_010921"; transcript_id "TCONS_00011163"; exon_number "1"; gene_name "gnl_UG_BnaNoS39202823"; oId "CUFF.987.2"; nearest_ref "gnl_UG_BnaNoS39202823_dup1"; class_code "j"; tss_id "TSS11055";
A08	7259357	7259617	260	-	gene_id "XLOC_010944"; transcript_id "TCONS_00011186"; exon_number "2"; oId "CUFF.990.1"; class_code "u"; tss_id "TSS11078";
A08	11028717	11028931	214	-	gene_id "XLOC_011009"; transcript_id "TCONS_00011253"; exon_number "1"; oId "CUFF.1012.1"; class_code "u"; tss_id "TSS11144";
A08	16826454	16826704	250	-	gene_id "XLOC_011180"; transcript_id "TCONS_00011432"; exon_number "1"; oId "CUFF.1046.1"; class_code "u"; tss_id "TSS11322";
A08	16831063	16831428	365	-	gene_id "XLOC_011181"; transcript_id "TCONS_00011433"; exon_number "1"; oId "CUFF.1047.1"; class_code "u"; tss_id "TSS11323";
A08	17851733	17852337	604	-	gene_id "XLOC_011211"; transcript_id "TCONS_00011464"; exon_number "1"; oId "CUFF.1049.1"; class_code "u"; tss_id "TSS11354";
A08	18436474	18436754	280	-	gene_id "XLOC_011235"; transcript_id "TCONS_00011488"; exon_number "1"; oId "CUFF.1056.1"; class_code "u"; tss_id "TSS11378";
A08	18515962	18516167	205	-	gene_id "XLOC_011239"; transcript_id "TCONS_00011492"; exon_number "1"; oId "CUFF.1057.1"; class_code "u"; tss_id "TSS11382";
A08	7278853	7279108	255	+	gene_id "XLOC_010410"; transcript_id "TCONS_00010637"; exon_number "1"; gene_name "gnl_UG_BnaNoS39233489"; oId "CUFF.992.1"; nearest_ref "gnl_UG_BnaNoS39233489_dup1"; class_code "x"; tss_id "TSS10535";
A08	18022362	18023005	643	+	gene_id "XLOC_010692"; transcript_id "TCONS_00010926"; exon_number "1"; oId "CUFF.1051.1"; class_code "u"; tss_id "TSS10823";
A08	8355735	8355997	262	-	gene_id "XLOC_010958"; transcript_id "TCONS_00011200"; exon_number "2"; oId "CUFF.995.1"; class_code "u"; tss_id "TSS11092";
A08	12698939	12699150	211	-	gene_id "XLOC_011054"; transcript_id "TCONS_00011298"; exon_number "1"; oId "CUFF.1022.1"; class_code "u"; tss_id "TSS11189";
A08	13419610	13419918	308	-	gene_id "XLOC_011066"; transcript_id "TCONS_00011310"; exon_number "1"; oId "CUFF.1024.1"; class_code "u"; tss_id "TSS11201";
A08	20702541	20703342	801	-	gene_id "XLOC_011323"; transcript_id "TCONS_00011579"; exon_number "1"; oId "CUFF.1076.1"; class_code "u"; tss_id "TSS11468";
A08	393552	393904	352	+	gene_id "XLOC_010289"; transcript_id "TCONS_00010515"; exon_number "1"; oId "CUFF.973.1"; class_code "u"; tss_id "TSS10413";
A08	3335749	3336090	341	+	gene_id "XLOC_010350"; transcript_id "TCONS_00010576"; exon_number "1"; oId "CUFF.983.1"; class_code "u"; tss_id "TSS10474";
A08	6705038	6705239	201	+	gene_id "XLOC_010399"; transcript_id "TCONS_00010625"; exon_number "1"; oId "CUFF.988.1"; class_code "u"; tss_id "TSS10523";
A08	9463226	9463445	219	+	gene_id "XLOC_010450"; transcript_id "TCONS_00010680"; exon_number "1"; oId "CUFF.1001.1"; class_code "u"; tss_id "TSS10578";
A08	9718395	9718623	228	+	gene_id "XLOC_010457"; transcript_id "TCONS_00010687"; exon_number "1"; oId "CUFF.1005.1"; class_code "u"; tss_id "TSS10585";
A08	13434523	13434771	248	+	gene_id "XLOC_010542"; transcript_id "TCONS_00010773"; exon_number "1"; oId "CUFF.1025.1"; class_code "u"; tss_id "TSS10671";
A08	15247232	15247625	393	+	gene_id "XLOC_010600"; transcript_id "TCONS_00010833"; exon_number "1"; oId "CUFF.1035.1"; class_code "u"; tss_id "TSS10730";
A08	17904829	17905056	227	+	gene_id "XLOC_010690"; transcript_id "TCONS_00010924"; exon_number "1"; oId "CUFF.1050.1"; class_code "u"; tss_id "TSS10821";
A08	20013521	20013790	269	+	gene_id "XLOC_010785"; transcript_id "TCONS_00011025"; exon_number "2"; oId "CUFF.1073.1"; class_code "u"; tss_id "TSS10918";
A08	20750564	20750826	262	+	gene_id "XLOC_010821"; transcript_id "TCONS_00011061"; exon_number "2"; oId "CUFF.1077.1"; class_code "u"; tss_id "TSS10954";
A08	3087514	3089116	1602	-	gene_id "XLOC_010883"; transcript_id "TCONS_00011124"; exon_number "1"; oId "CUFF.981.1"; class_code "u"; tss_id "TSS11016";
A08	8099707	8099952	245	-	gene_id "XLOC_010956"; transcript_id "TCONS_00011198"; exon_number "1"; oId "CUFF.994.1"; class_code "u"; tss_id "TSS11090";
A08	8919429	8919767	338	-	gene_id "XLOC_010974"; transcript_id "TCONS_00011216"; exon_number "1"; gene_name "gnl_UG_BnaNoS39238420"; oId "CUFF.998.1"; nearest_ref "gnl_UG_BnaNoS39238420_dup1"; class_code "x"; tss_id "TSS11108";
A08	9550873	9551718	845	-	gene_id "XLOC_010984"; transcript_id "TCONS_00011226"; exon_number "1"; oId "CUFF.1003.1"; class_code "u"; tss_id "TSS11118";
A08	10027984	10028195	211	-	gene_id "XLOC_010989"; transcript_id "TCONS_00011232"; exon_number "1"; oId "CUFF.1007.1"; class_code "u"; tss_id "TSS11123";
A08	11404313	11404622	309	-	gene_id "XLOC_011013"; transcript_id "TCONS_00011257"; exon_number "1"; oId "CUFF.1016.1"; class_code "u"; tss_id "TSS11148";
A08	11750071	11750618	547	-	gene_id "XLOC_011016"; transcript_id "TCONS_00011260"; exon_number "1"; gene_name "gnl_UG_BnaNoS39248575"; oId "CUFF.1018.1"; nearest_ref "gnl_UG_BnaNoS39248575_dup1"; class_code "x"; tss_id "TSS11151";
A08	14392652	14392976	324	-	gene_id "XLOC_011101"; transcript_id "TCONS_00011347"; exon_number "2"; oId "CUFF.1030.1"; class_code "u"; tss_id "TSS11238";
A08	15339517	15340540	1023	-	gene_id "XLOC_011134"; transcript_id "TCONS_00011383"; exon_number "1"; gene_name "gnl_UG_BnaNoS39240109"; oId "CUFF.1037.1"; nearest_ref "gnl_UG_BnaNoS39240109_dup1"; class_code "x"; tss_id "TSS11274";
A08	18890909	18891202	293	-	gene_id "XLOC_011249"; transcript_id "TCONS_00011502"; exon_number "1"; gene_name "gnl_UG_BnaNoS39211005"; oId "CUFF.1064.1"; nearest_ref "gnl_UG_BnaNoS39211005_dup1"; class_code "x"; tss_id "TSS11392";
A08	19710712	19711087	375	-	gene_id "XLOC_011297"; transcript_id "TCONS_00011551"; exon_number "1"; oId "CUFF.1071.1"; class_code "u"; tss_id "TSS11440";
A08	20813766	20814418	652	-	gene_id "XLOC_011331"; transcript_id "TCONS_00011587"; exon_number "1"; oId "CUFF.1078.1"; class_code "u"; tss_id "TSS11476";
A08	3276051	3276455	404	+	gene_id "XLOC_010348"; transcript_id "TCONS_00010574"; exon_number "2"; gene_name "gnl_UG_BnaNoS39231754"; oId "CUFF.982.1"; nearest_ref "gnl_UG_BnaNoS39231754_dup1"; class_code "x"; tss_id "TSS10472";
A08	5189986	5190347	361	+	gene_id "XLOC_010375"; transcript_id "TCONS_00010601"; exon_number "1"; oId "CUFF.986.1"; class_code "u"; tss_id "TSS10499";
A08	8835087	8836160	1073	+	gene_id "XLOC_010437"; transcript_id "TCONS_00010666"; exon_number "1"; oId "CUFF.996.1"; class_code "u"; tss_id "TSS10564";
A08	9455427	9455734	307	+	gene_id "XLOC_010448"; transcript_id "TCONS_00010678"; exon_number "1"; oId "CUFF.1000.1"; class_code "u"; tss_id "TSS10576";
A08	16474498	16474801	303	+	gene_id "XLOC_010647"; transcript_id "TCONS_00010881"; exon_number "1"; oId "CUFF.1043.1"; class_code "u"; tss_id "TSS10778";
A08	18221634	18222005	371	+	gene_id "XLOC_010703"; transcript_id "TCONS_00010938"; exon_number "1"; oId "CUFF.1054.1"; class_code "u"; tss_id "TSS10834";
A08	18281792	18282101	309	+	gene_id "XLOC_010706"; transcript_id "TCONS_00010941"; exon_number "1"; oId "CUFF.1055.1"; class_code "u"; tss_id "TSS10837";
A08	18538805	18539172	367	+	gene_id "XLOC_010721"; transcript_id "TCONS_00010956"; exon_number "1"; oId "CUFF.1058.1"; class_code "u"; tss_id "TSS10852";
A08	18628044	18628551	507	+	gene_id "XLOC_010723"; transcript_id "TCONS_00010958"; exon_number "1"; oId "CUFF.1059.1"; class_code "u"; tss_id "TSS10854";
A08	18709602	18710033	431	+	gene_id "XLOC_010729"; transcript_id "TCONS_00010964"; exon_number "1"; oId "CUFF.1060.1"; class_code "u"; tss_id "TSS10860";
A08	20056112	20056445	333	+	gene_id "XLOC_010788"; transcript_id "TCONS_00011028"; exon_number "1"; oId "CUFF.1074.1"; class_code "u"; tss_id "TSS10921";
A08	606141	606530	389	-	gene_id "XLOC_010841"; transcript_id "TCONS_00011081"; exon_number "1"; oId "CUFF.974.1"; class_code "u"; tss_id "TSS10974";
A08	1519409	1519995	586	-	gene_id "XLOC_010861"; transcript_id "TCONS_00011101"; exon_number "1"; oId "CUFF.976.1"; class_code "u"; tss_id "TSS10994";
A08	3771210	3771653	443	-	gene_id "XLOC_010895"; transcript_id "TCONS_00011136"; exon_number "1"; oId "CUFF.984.1"; class_code "u"; tss_id "TSS11028";
A08	4705456	4705813	357	-	gene_id "XLOC_010903"; transcript_id "TCONS_00011144"; exon_number "1"; oId "CUFF.985.1"; class_code "u"; tss_id "TSS11036";
A08	9875788	9876098	310	-	gene_id "XLOC_010988"; transcript_id "TCONS_00011231"; exon_number "1"; oId "CUFF.1006.1"; class_code "u"; tss_id "TSS11122";
A08	11342395	11342935	540	-	gene_id "XLOC_011011"; transcript_id "TCONS_00011255"; exon_number "1"; oId "CUFF.1015.1"; class_code "u"; tss_id "TSS11146";
A08	12449584	12450353	769	-	gene_id "XLOC_011044"; transcript_id "TCONS_00011288"; exon_number "1"; oId "CUFF.1019.1"; class_code "u"; tss_id "TSS11179";
A08	12525809	12526872	1063	-	gene_id "XLOC_011048"; transcript_id "TCONS_00011292"; exon_number "1"; gene_name "gnl_UG_BnaNoS39172515"; oId "CUFF.1020.1"; nearest_ref "gnl_UG_BnaNoS39172515_dup1"; class_code "x"; tss_id "TSS11183";
A08	12612537	12612956	419	-	gene_id "XLOC_011050"; transcript_id "TCONS_00011294"; exon_number "1"; oId "CUFF.1021.1"; class_code "u"; tss_id "TSS11185";
A08	13202560	13202879	319	-	gene_id "XLOC_011060"; transcript_id "TCONS_00011304"; exon_number "1"; oId "CUFF.1023.1"; class_code "u"; tss_id "TSS11195";
A08	19013856	19014250	394	-	gene_id "XLOC_011257"; transcript_id "TCONS_00011510"; exon_number "1"; gene_name "gnl_UG_BnaNoS39239721"; oId "CUFF.1065.1"; nearest_ref "gnl_UG_BnaNoS39239721_dup1"; class_code "x"; tss_id "TSS11400";
A08	15372761	15374005	1244	-	gene_id "XLOC_011135"; transcript_id "TCONS_00011384"; exon_number "1"; oId "CUFF.1038.1"; class_code "u"; tss_id "TSS11275";
A09	31027779	31027999	220	-	gene_id "XLOC_013263"; transcript_id "TCONS_00013559"; exon_number "1"; oId "CUFF.1220.1"; class_code "u"; tss_id "TSS13430";
A09	37124842	37125157	315	-	gene_id "XLOC_013433"; transcript_id "TCONS_00013732"; exon_number "1"; oId "CUFF.1249.1"; class_code "u"; tss_id "TSS13602";
A09	9180653	9180854	201	+	gene_id "XLOC_011664"; transcript_id "TCONS_00011929"; exon_number "1"; oId "CUFF.1120.1"; class_code "u"; tss_id "TSS11813";
A09	9788899	9789487	588	+	gene_id "XLOC_011683"; transcript_id "TCONS_00011948"; exon_number "1"; oId "CUFF.1125.1"; class_code "u"; tss_id "TSS11832";
A09	16695667	16695987	320	+	gene_id "XLOC_011807"; transcript_id "TCONS_00012074"; exon_number "1"; oId "CUFF.1160.1"; class_code "u"; tss_id "TSS11958";
A09	18345268	18345553	285	+	gene_id "XLOC_011835"; transcript_id "TCONS_00012103"; exon_number "1"; oId "CUFF.1165.1"; class_code "u"; tss_id "TSS11987";
A09	27070727	27070957	230	+	gene_id "XLOC_012041"; transcript_id "TCONS_00012312"; exon_number "1"; oId "CUFF.1199.1"; class_code "u"; tss_id "TSS12194";
A09	28371888	28372145	257	+	gene_id "XLOC_012076"; transcript_id "TCONS_00012348"; exon_number "1"; oId "CUFF.1209.1"; class_code "u"; tss_id "TSS12229";
A09	33372810	33372996	186	+	gene_id "XLOC_012248"; transcript_id "TCONS_00012520"; exon_number "1"; oId "CUFF.1229.1"; class_code "u"; tss_id "TSS12401";
A09	37887731	37887959	228	+	gene_id "XLOC_012406"; transcript_id "TCONS_00012680"; exon_number "2"; oId "CUFF.1255.1"; class_code "u"; tss_id "TSS12560";
A09	5603109	5603314	205	-	gene_id "XLOC_012642"; transcript_id "TCONS_00012917"; exon_number "1"; oId "CUFF.1104.1"; class_code "u"; tss_id "TSS12796";
A09	14634616	14635077	461	-	gene_id "XLOC_012874"; transcript_id "TCONS_00013162"; exon_number "1"; oId "CUFF.1154.1"; class_code "u"; tss_id "TSS13038";
A09	19574562	19574780	218	-	gene_id "XLOC_012935"; transcript_id "TCONS_00013224"; exon_number "1"; oId "CUFF.1169.1"; class_code "u"; tss_id "TSS13099";
A09	46113	46987	874	+	gene_id "XLOC_011337"; transcript_id "TCONS_00011593"; exon_number "1"; oId "CUFF.1079.1"; class_code "u"; tss_id "TSS11482";
A09	595117	595545	428	+	gene_id "XLOC_011359"; transcript_id "TCONS_00011616"; exon_number "1"; oId "CUFF.1083.1"; class_code "u"; tss_id "TSS11504";
A09	2917413	2917628	215	+	gene_id "XLOC_011427"; transcript_id "TCONS_00011686"; exon_number "2"; oId "CUFF.1089.1"; class_code "u"; tss_id "TSS11573";
A09	5854782	5855170	388	+	gene_id "XLOC_011557"; transcript_id "TCONS_00011822"; exon_number "1"; oId "CUFF.1107.1"; class_code "u"; tss_id "TSS11706";
A09	5964193	5964643	450	+	gene_id "XLOC_011565"; transcript_id "TCONS_00011830"; exon_number "1"; oId "CUFF.1109.1"; class_code "u"; tss_id "TSS11714";
A09	11294592	11294832	240	+	gene_id "XLOC_011724"; transcript_id "TCONS_00011990"; exon_number "1"; oId "CUFF.1140.1"; class_code "u"; tss_id "TSS11874";
A09	18511534	18511910	376	+	gene_id "XLOC_011841"; transcript_id "TCONS_00012110"; exon_number "1"; oId "CUFF.1167.1"; class_code "u"; tss_id "TSS11993";
A09	30189343	30189587	244	+	gene_id "XLOC_012137"; transcript_id "TCONS_00012409"; exon_number "1"; oId "CUFF.1216.1"; class_code "u"; tss_id "TSS12290";
A09	33255622	33256560	938	+	gene_id "XLOC_012247"; transcript_id "TCONS_00012519"; exon_number "1"; oId "CUFF.1228.1"; class_code "u"; tss_id "TSS12400";
A09	33967251	33967552	301	+	gene_id "XLOC_012268"; transcript_id "TCONS_00012540"; exon_number "1"; oId "CUFF.1234.1"; class_code "u"; tss_id "TSS12421";
A09	33997690	33998037	347	+	gene_id "XLOC_012273"; transcript_id "TCONS_00012545"; exon_number "1"; oId "CUFF.1235.1"; class_code "u"; tss_id "TSS12426";
A09	35362498	35362799	301	+	gene_id "XLOC_012313"; transcript_id "TCONS_00012585"; exon_number "1"; oId "CUFF.1241.1"; class_code "u"; tss_id "TSS12466";
A09	35719695	35720238	543	+	gene_id "XLOC_012324"; transcript_id "TCONS_00012596"; exon_number "1"; oId "CUFF.1243.1"; class_code "u"; tss_id "TSS12477";
A09	8316155	8316696	541	-	gene_id "XLOC_012743"; transcript_id "TCONS_00013023"; exon_number "1"; oId "CUFF.1116.1"; class_code "u"; tss_id "TSS12902";
A09	9740738	9740955	217	-	gene_id "XLOC_012768"; transcript_id "TCONS_00013049"; exon_number "1"; oId "CUFF.1124.1"; class_code "u"; tss_id "TSS12928";
A09	14705710	14706426	716	-	gene_id "XLOC_012877"; transcript_id "TCONS_00013165"; exon_number "1"; oId "CUFF.1156.1"; class_code "u"; tss_id "TSS13041";
A09	20072033	20072434	401	-	gene_id "XLOC_012940"; transcript_id "TCONS_00013229"; exon_number "1"; oId "CUFF.1171.1"; class_code "u"; tss_id "TSS13104";
A09	22673099	22673344	245	-	gene_id "XLOC_012997"; transcript_id "TCONS_00013287"; exon_number "1"; oId "CUFF.1180.1"; class_code "u"; tss_id "TSS13161";
A09	27442309	27442757	448	-	gene_id "XLOC_013152"; transcript_id "TCONS_00013448"; exon_number "1"; oId "CUFF.1201.1"; class_code "u"; tss_id "TSS13319";
A09	28254156	28254526	370	-	gene_id "XLOC_013174"; transcript_id "TCONS_00013470"; exon_number "1"; oId "CUFF.1208.1"; class_code "u"; tss_id "TSS13341";
A09	28885579	28885884	305	-	gene_id "XLOC_013197"; transcript_id "TCONS_00013493"; exon_number "1"; oId "CUFF.1210.1"; class_code "u"; tss_id "TSS13364";
A09	30681350	30681644	294	-	gene_id "XLOC_013250"; transcript_id "TCONS_00013546"; exon_number "1"; oId "CUFF.1217.1"; class_code "u"; tss_id "TSS13417";
A09	34922418	34923057	639	-	gene_id "XLOC_013384"; transcript_id "TCONS_00013682"; exon_number "1"; oId "CUFF.1239.1"; class_code "u"; tss_id "TSS13553";
A09	36924726	36925004	278	-	gene_id "XLOC_013428"; transcript_id "TCONS_00013727"; exon_number "1"; oId "CUFF.1248.1"; class_code "u"; tss_id "TSS13597";
A09	9180653	9180854	201	+	gene_id "XLOC_011664"; transcript_id "TCONS_00011929"; exon_number "1"; oId "CUFF.1120.1"; class_code "u"; tss_id "TSS11813";
A09	14332851	14333071	220	+	gene_id "XLOC_011779"; transcript_id "TCONS_00012046"; exon_number "1"; oId "CUFF.1152.1"; class_code "u"; tss_id "TSS11930";
A09	14644228	14644484	256	+	gene_id "XLOC_011783"; transcript_id "TCONS_00012050"; exon_number "1"; oId "CUFF.1155.1"; class_code "u"; tss_id "TSS11934";
A09	19590156	19590394	238	+	gene_id "XLOC_011856"; transcript_id "TCONS_00012125"; exon_number "3"; oId "CUFF.1170.1"; class_code "u"; tss_id "TSS12008";
A09	25732300	25732582	282	+	gene_id "XLOC_012015"; transcript_id "TCONS_00012286"; exon_number "1"; oId "CUFF.1194.1"; class_code "u"; tss_id "TSS12168";
A09	27645061	27645265	204	+	gene_id "XLOC_012061"; transcript_id "TCONS_00012333"; exon_number "2"; oId "CUFF.1202.1"; class_code "u"; tss_id "TSS12214";
A09	27841572	27841775	203	+	gene_id "XLOC_012066"; transcript_id "TCONS_00012338"; exon_number "2"; oId "CUFF.1203.1"; class_code "u"; tss_id "TSS12219";
A09	28371888	28372145	257	+	gene_id "XLOC_012076"; transcript_id "TCONS_00012348"; exon_number "1"; oId "CUFF.1209.1"; class_code "u"; tss_id "TSS12229";
A09	28921703	28921907	204	+	gene_id "XLOC_012097"; transcript_id "TCONS_00012369"; exon_number "5"; oId "CUFF.1212.1"; class_code "u"; tss_id "TSS12250";
A09	30189343	30189587	244	+	gene_id "XLOC_012137"; transcript_id "TCONS_00012409"; exon_number "1"; oId "CUFF.1216.1"; class_code "u"; tss_id "TSS12290";
A09	32085883	32086124	241	+	gene_id "XLOC_012208"; transcript_id "TCONS_00012480"; exon_number "1"; oId "CUFF.1224.1"; class_code "u"; tss_id "TSS12361";
A09	35850925	35851186	261	+	gene_id "XLOC_012329"; transcript_id "TCONS_00012601"; exon_number "4"; oId "CUFF.1245.1"; class_code "u"; tss_id "TSS12482";
A09	37864097	37864335	238	+	gene_id "XLOC_012405"; transcript_id "TCONS_00012679"; exon_number "1"; oId "CUFF.1254.1"; class_code "u"; tss_id "TSS12559";
A09	2316831	2317033	202	-	gene_id "XLOC_012514"; transcript_id "TCONS_00012788"; exon_number "1"; oId "CUFF.1088.1"; class_code "u"; tss_id "TSS12668";
A09	5603109	5603314	205	-	gene_id "XLOC_012642"; transcript_id "TCONS_00012917"; exon_number "1"; oId "CUFF.1104.1"; class_code "u"; tss_id "TSS12796";
A09	6814951	6815216	265	-	gene_id "XLOC_012684"; transcript_id "TCONS_00012960"; exon_number "3"; oId "CUFF.1111.1"; class_code "u"; tss_id "TSS12839";
A09	12178803	12179137	334	-	gene_id "XLOC_012838"; transcript_id "TCONS_00013124"; exon_number "1"; oId "CUFF.1143.1"; class_code "u"; tss_id "TSS13001";
A09	12179637	12179937	300	-	gene_id "XLOC_012838"; transcript_id "TCONS_00013124"; exon_number "2"; oId "CUFF.1143.1"; class_code "u"; tss_id "TSS13001";
A09	13565683	13566054	371	-	gene_id "XLOC_012862"; transcript_id "TCONS_00013150"; exon_number "2"; oId "CUFF.1150.1"; class_code "u"; tss_id "TSS13026";
A09	14634616	14635077	461	-	gene_id "XLOC_012874"; transcript_id "TCONS_00013162"; exon_number "1"; oId "CUFF.1154.1"; class_code "u"; tss_id "TSS13038";
A09	22673099	22673344	245	-	gene_id "XLOC_012997"; transcript_id "TCONS_00013287"; exon_number "1"; oId "CUFF.1180.1"; class_code "u"; tss_id "TSS13161";
A09	23430984	23431194	210	-	gene_id "XLOC_013016"; transcript_id "TCONS_00013306"; exon_number "4"; gene_name "gnl_UG_BnaNoS39164910"; oId "CUFF.1181.2"; nearest_ref "gnl_UG_BnaNoS39164910_dup1"; class_code "j"; tss_id "TSS13180";
A09	24521371	24521597	226	-	gene_id "XLOC_013048"; transcript_id "TCONS_00013341"; exon_number "3"; oId "CUFF.1188.1"; class_code "u"; tss_id "TSS13212";
A09	29548611	29548831	220	-	gene_id "XLOC_013212"; transcript_id "TCONS_00013508"; exon_number "1"; oId "CUFF.1213.1"; class_code "u"; tss_id "TSS13379";
A09	36518639	36518888	249	-	gene_id "XLOC_013417"; transcript_id "TCONS_00013716"; exon_number "1"; oId "CUFF.1247.1"; class_code "u"; tss_id "TSS13586";
A09	36924726	36925004	278	-	gene_id "XLOC_013428"; transcript_id "TCONS_00013727"; exon_number "1"; oId "CUFF.1248.1"; class_code "u"; tss_id "TSS13597";
A09	2918385	2918590	205	+	gene_id "XLOC_011428"; transcript_id "TCONS_00011687"; exon_number "1"; oId "CUFF.1090.1"; class_code "u"; tss_id "TSS11574";
A09	4886489	4887592	1103	+	gene_id "XLOC_011514"; transcript_id "TCONS_00011776"; exon_number "1"; oId "CUFF.1101.1"; class_code "u"; tss_id "TSS11661";
A09	10484179	10485087	908	+	gene_id "XLOC_011697"; transcript_id "TCONS_00011962"; exon_number "1"; oId "CUFF.1132.1"; class_code "u"; tss_id "TSS11846";
A09	11294592	11294832	240	+	gene_id "XLOC_011724"; transcript_id "TCONS_00011990"; exon_number "1"; oId "CUFF.1140.1"; class_code "u"; tss_id "TSS11874";
A09	11654726	11655027	301	+	gene_id "XLOC_011736"; transcript_id "TCONS_00012002"; exon_number "1"; oId "CUFF.1142.1"; class_code "u"; tss_id "TSS11886";
A09	14122824	14123030	206	+	gene_id "XLOC_011772"; transcript_id "TCONS_00012039"; exon_number "1"; oId "CUFF.1151.1"; class_code "u"; tss_id "TSS11923";
A09	18345268	18345553	285	+	gene_id "XLOC_011835"; transcript_id "TCONS_00012103"; exon_number "1"; oId "CUFF.1165.1"; class_code "u"; tss_id "TSS11987";
A09	28905475	28906092	617	+	gene_id "XLOC_012096"; transcript_id "TCONS_00012368"; exon_number "1"; oId "CUFF.1211.1"; class_code "u"; tss_id "TSS12249";
A09	30696310	30696723	413	+	gene_id "XLOC_012148"; transcript_id "TCONS_00012420"; exon_number "1"; oId "CUFF.1219.1"; class_code "u"; tss_id "TSS12301";
A09	32566737	32567377	640	+	gene_id "XLOC_012227"; transcript_id "TCONS_00012499"; exon_number "1"; oId "CUFF.1226.1"; class_code "u"; tss_id "TSS12380";
A09	33372783	33372996	213	+	gene_id "XLOC_012248"; transcript_id "TCONS_00012520"; exon_number "1"; oId "CUFF.1229.1"; class_code "u"; tss_id "TSS12401";
A09	2954975	2955258	283	-	gene_id "XLOC_012533"; transcript_id "TCONS_00012807"; exon_number "1"; oId "CUFF.1093.1"; class_code "u"; tss_id "TSS12687";
A09	3966656	3967307	651	-	gene_id "XLOC_012574"; transcript_id "TCONS_00012849"; exon_number "1"; oId "CUFF.1097.1"; class_code "u"; tss_id "TSS12728";
A09	8645798	8646839	1041	-	gene_id "XLOC_012749"; transcript_id "TCONS_00013029"; exon_number "1"; oId "CUFF.1117.1"; class_code "u"; tss_id "TSS12908";
A09	9453993	9454201	208	-	gene_id "XLOC_012760"; transcript_id "TCONS_00013040"; exon_number "1"; oId "CUFF.1121.1"; class_code "u"; tss_id "TSS12919";
A09	9455880	9456089	209	-	gene_id "XLOC_012761"; transcript_id "TCONS_00013041"; exon_number "1"; oId "CUFF.1122.1"; class_code "u"; tss_id "TSS12920";
A09	19433151	19433943	792	-	gene_id "XLOC_012933"; transcript_id "TCONS_00013222"; exon_number "1"; oId "CUFF.1168.1"; class_code "u"; tss_id "TSS13097";
A09	19574562	19574780	218	-	gene_id "XLOC_012935"; transcript_id "TCONS_00013224"; exon_number "1"; oId "CUFF.1169.1"; class_code "u"; tss_id "TSS13099";
A09	21154378	21154927	549	-	gene_id "XLOC_012967"; transcript_id "TCONS_00013256"; exon_number "1"; gene_name "gnl_UG_BnaNoS39205372"; oId "CUFF.1173.1"; nearest_ref "gnl_UG_BnaNoS39205372_dup1"; class_code "x"; tss_id "TSS13131";
A09	23571842	23572076	234	-	gene_id "XLOC_013020"; transcript_id "TCONS_00013313"; exon_number "1"; oId "CUFF.1182.1"; class_code "u"; tss_id "TSS13184";
A09	26853169	26853505	336	-	gene_id "XLOC_013130"; transcript_id "TCONS_00013425"; exon_number "1"; oId "CUFF.1197.1"; class_code "u"; tss_id "TSS13296";
A09	29881353	29882511	1158	-	gene_id "XLOC_013232"; transcript_id "TCONS_00013528"; exon_number "1"; gene_name "gnl_UG_BnaNoS38905512"; oId "CUFF.1215.1"; nearest_ref "gnl_UG_BnaNoS38905512_dup1"; class_code "x"; tss_id "TSS13399";
A09	5817028	5817495	467	+	gene_id "XLOC_011554"; transcript_id "TCONS_00011818"; exon_number "1"; gene_name "gnl_UG_BnaNoS39164036"; oId "CUFF.1106.1"; nearest_ref "gnl_UG_BnaNoS39164036_dup1"; class_code "x"; tss_id "TSS11702";
A09	5964193	5964643	450	+	gene_id "XLOC_011565"; transcript_id "TCONS_00011830"; exon_number "1"; oId "CUFF.1109.1"; class_code "u"; tss_id "TSS11714";
A09	10593159	10594333	1174	+	gene_id "XLOC_011698"; transcript_id "TCONS_00011963"; exon_number "1"; gene_name "gnl_UG_BnaNoS39170940"; oId "CUFF.1135.1"; nearest_ref "gnl_UG_BnaNoS39170940_dup1"; class_code "x"; tss_id "TSS11847";
A09	14767109	14767645	536	+	gene_id "XLOC_011788"; transcript_id "TCONS_00012055"; exon_number "1"; oId "CUFF.1158.1"; class_code "u"; tss_id "TSS11939";
A09	21784451	21785147	696	+	gene_id "XLOC_011897"; transcript_id "TCONS_00012167"; exon_number "1"; gene_name "gnl_UG_BnaNoS39282336"; oId "CUFF.1175.1"; nearest_ref "gnl_UG_BnaNoS39282336_dup1"; class_code "x"; tss_id "TSS12049";
A09	24253898	24254735	837	+	gene_id "XLOC_011963"; transcript_id "TCONS_00012234"; exon_number "1"; oId "CUFF.1186.1"; class_code "u"; tss_id "TSS12116";
A09	27070727	27070957	230	+	gene_id "XLOC_012041"; transcript_id "TCONS_00012312"; exon_number "1"; oId "CUFF.1199.1"; class_code "u"; tss_id "TSS12194";
A09	28070416	28070688	272	+	gene_id "XLOC_012071"; transcript_id "TCONS_00012343"; exon_number "1"; oId "CUFF.1206.1"; class_code "u"; tss_id "TSS12224";
A09	31850779	31851063	284	+	gene_id "XLOC_012191"; transcript_id "TCONS_00012463"; exon_number "1"; oId "CUFF.1223.1"; class_code "u"; tss_id "TSS12344";
A09	32371102	32371559	457	+	gene_id "XLOC_012222"; transcript_id "TCONS_00012494"; exon_number "1"; oId "CUFF.1225.1"; class_code "u"; tss_id "TSS12375";
A09	33469120	33469484	364	+	gene_id "XLOC_012250"; transcript_id "TCONS_00012522"; exon_number "1"; oId "CUFF.1230.1"; class_code "u"; tss_id "TSS12403";
A09	33490471	33491086	615	+	gene_id "XLOC_012251"; transcript_id "TCONS_00012523"; exon_number "1"; oId "CUFF.1231.1"; class_code "u"; tss_id "TSS12404";
A09	34871329	34872504	1175	+	gene_id "XLOC_012297"; transcript_id "TCONS_00012569"; exon_number "1"; oId "CUFF.1238.1"; class_code "u"; tss_id "TSS12450";
A09	36071365	36071575	210	+	gene_id "XLOC_012333"; transcript_id "TCONS_00012606"; exon_number "1"; oId "CUFF.1244.1"; class_code "u"; tss_id "TSS12486";
A09	37449599	37449876	277	+	gene_id "XLOC_012382"; transcript_id "TCONS_00012656"; exon_number "2"; oId "CUFF.1251.1"; class_code "u"; tss_id "TSS12536";
A09	37887731	37887959	228	+	gene_id "XLOC_012406"; transcript_id "TCONS_00012680"; exon_number "2"; oId "CUFF.1255.1"; class_code "u"; tss_id "TSS12560";
A09	2921632	2921832	200	-	gene_id "XLOC_012531"; transcript_id "TCONS_00012805"; exon_number "1"; oId "CUFF.1092.1"; class_code "u"; tss_id "TSS12685";
A09	4363554	4363862	308	-	gene_id "XLOC_012595"; transcript_id "TCONS_00012870"; exon_number "1"; oId "CUFF.1099.1"; class_code "u"; tss_id "TSS12749";
A09	4790305	4790747	442	-	gene_id "XLOC_012605"; transcript_id "TCONS_00012880"; exon_number "1"; oId "CUFF.1100.1"; class_code "u"; tss_id "TSS12759";
A09	9740738	9740955	217	-	gene_id "XLOC_012768"; transcript_id "TCONS_00013049"; exon_number "1"; oId "CUFF.1124.1"; class_code "u"; tss_id "TSS12928";
A09	11538011	11538261	250	-	gene_id "XLOC_012821"; transcript_id "TCONS_00013107"; exon_number "1"; gene_name "gnl_UG_BnaNoS39229832"; oId "CUFF.1141.1"; nearest_ref "gnl_UG_BnaNoS39229832_dup1"; class_code "x"; tss_id "TSS12984";
A09	12277279	12277486	207	-	gene_id "XLOC_012839"; transcript_id "TCONS_00013125"; exon_number "1"; oId "CUFF.1144.1"; class_code "u"; tss_id "TSS13002";
A09	13514534	13514775	241	-	gene_id "XLOC_012861"; transcript_id "TCONS_00013149"; exon_number "1"; oId "CUFF.1149.1"; class_code "u"; tss_id "TSS13025";
A09	24212131	24212516	385	-	gene_id "XLOC_013034"; transcript_id "TCONS_00013327"; exon_number "1"; oId "CUFF.1185.1"; class_code "u"; tss_id "TSS13198";
A09	30681350	30681644	294	-	gene_id "XLOC_013250"; transcript_id "TCONS_00013546"; exon_number "1"; oId "CUFF.1217.1"; class_code "u"; tss_id "TSS13417";
A09	31027779	31027999	220	-	gene_id "XLOC_013263"; transcript_id "TCONS_00013559"; exon_number "1"; oId "CUFF.1220.1"; class_code "u"; tss_id "TSS13430";
A09	37124842	37125157	315	-	gene_id "XLOC_013433"; transcript_id "TCONS_00013732"; exon_number "1"; oId "CUFF.1249.1"; class_code "u"; tss_id "TSS13602";
A10	2294944	2295389	445	+	gene_id "XLOC_013560"; transcript_id "TCONS_00013863"; exon_number "1"; oId "CUFF.1269.1"; class_code "u"; tss_id "TSS13732";
A10	6353454	6353681	227	+	gene_id "XLOC_013655"; transcript_id "TCONS_00013960"; exon_number "1"; oId "CUFF.1282.1"; class_code "u"; tss_id "TSS13828";
A10	6595106	6595330	224	+	gene_id "XLOC_013660"; transcript_id "TCONS_00013965"; exon_number "1"; oId "CUFF.1283.1"; class_code "u"; tss_id "TSS13833";
A10	12890609	12890878	269	+	gene_id "XLOC_013862"; transcript_id "TCONS_00014170"; exon_number "1"; oId "CUFF.1318.1"; class_code "u"; tss_id "TSS14038";
A10	13164659	13164870	211	+	gene_id "XLOC_013871"; transcript_id "TCONS_00014179"; exon_number "1"; oId "CUFF.1321.1"; class_code "u"; tss_id "TSS14047";
A10	16055768	16055985	217	+	gene_id "XLOC_014018"; transcript_id "TCONS_00014330"; exon_number "1"; oId "CUFF.1341.1"; class_code "u"; tss_id "TSS14198";
A10	4475671	4475913	242	-	gene_id "XLOC_014156"; transcript_id "TCONS_00014470"; exon_number "1"; oId "CUFF.1276.1"; class_code "u"; tss_id "TSS14337";
A10	14050088	14050351	263	-	gene_id "XLOC_014417"; transcript_id "TCONS_00014737"; exon_number "1"; oId "CUFF.1326.1"; class_code "u"; tss_id "TSS14603";
A10	1575961	1576535	574	+	gene_id "XLOC_013526"; transcript_id "TCONS_00013828"; exon_number "1"; oId "CUFF.1265.1"; class_code "u"; tss_id "TSS13697";
A10	1861580	1861989	409	+	gene_id "XLOC_013539"; transcript_id "TCONS_00013842"; exon_number "1"; oId "CUFF.1267.1"; class_code "u"; tss_id "TSS13711";
A10	10040699	10040946	247	+	gene_id "XLOC_013766"; transcript_id "TCONS_00014074"; exon_number "1"; oId "CUFF.1296.1"; class_code "u"; tss_id "TSS13942";
A10	11332560	11333061	501	+	gene_id "XLOC_013797"; transcript_id "TCONS_00014105"; exon_number "1"; oId "CUFF.1300.1"; class_code "u"; tss_id "TSS13973";
A10	13604415	13606097	1682	+	gene_id "XLOC_013890"; transcript_id "TCONS_00014198"; exon_number "1"; oId "CUFF.1324.1"; class_code "u"; tss_id "TSS14066";
A10	14289190	14290133	943	+	gene_id "XLOC_013925"; transcript_id "TCONS_00014234"; exon_number "1"; oId "CUFF.1328.1"; class_code "u"; tss_id "TSS14102";
A10	14977544	14977894	350	+	gene_id "XLOC_013951"; transcript_id "TCONS_00014260"; exon_number "1"; oId "CUFF.1332.1"; class_code "u"; tss_id "TSS14128";
A10	625952	626408	456	-	gene_id "XLOC_014054"; transcript_id "TCONS_00014367"; exon_number "1"; oId "CUFF.1263.1"; class_code "u"; tss_id "TSS14235";
A10	2035926	2036306	380	-	gene_id "XLOC_014080"; transcript_id "TCONS_00014394"; exon_number "1"; oId "CUFF.1268.1"; class_code "u"; tss_id "TSS14261";
A10	10366626	10366860	234	-	gene_id "XLOC_014274"; transcript_id "TCONS_00014591"; exon_number "1"; oId "CUFF.1297.1"; class_code "u"; tss_id "TSS14457";
A10	13305535	13305946	411	-	gene_id "XLOC_014392"; transcript_id "TCONS_00014712"; exon_number "1"; oId "CUFF.1322.1"; class_code "u"; tss_id "TSS14578";
A10	16040298	16040540	242	-	gene_id "XLOC_014533"; transcript_id "TCONS_00014854"; exon_number "1"; oId "CUFF.1340.1"; class_code "u"; tss_id "TSS14719";
A10	16209666	16209930	264	-	gene_id "XLOC_014547"; transcript_id "TCONS_00014868"; exon_number "1"; oId "CUFF.1343.1"; class_code "u"; tss_id "TSS14733";
A10	2753255	2753526	271	+	gene_id "XLOC_013578"; transcript_id "TCONS_00013882"; exon_number "2"; oId "CUFF.1272.1"; class_code "u"; tss_id "TSS13750";
A10	6113964	6114239	275	+	gene_id "XLOC_013649"; transcript_id "TCONS_00013954"; exon_number "2"; oId "CUFF.1280.1"; class_code "u"; tss_id "TSS13822";
A10	6595106	6595330	224	+	gene_id "XLOC_013660"; transcript_id "TCONS_00013965"; exon_number "1"; oId "CUFF.1283.1"; class_code "u"; tss_id "TSS13833";
A10	7102186	7102542	356	+	gene_id "XLOC_013673"; transcript_id "TCONS_00013979"; exon_number "2"; oId "CUFF.1287.1"; class_code "u"; tss_id "TSS13847";
A10	7466158	7466517	359	+	gene_id "XLOC_013685"; transcript_id "TCONS_00013991"; exon_number "1"; oId "CUFF.1290.1"; class_code "u"; tss_id "TSS13859";
A10	8725153	8725361	208	+	gene_id "XLOC_013716"; transcript_id "TCONS_00014023"; exon_number "4"; gene_name "gnl_UG_BnaNoS37219187"; oId "CUFF.1293.1"; nearest_ref "gnl_UG_BnaNoS37219187_dup1"; class_code "j"; tss_id "TSS13891";
A10	9146503	9146739	236	+	gene_id "XLOC_013733"; transcript_id "TCONS_00014041"; exon_number "1"; oId "CUFF.1295.1"; class_code "u"; tss_id "TSS13909";
A10	11366235	11366472	237	+	gene_id "XLOC_013800"; transcript_id "TCONS_00014108"; exon_number "1"; oId "CUFF.1302.1"; class_code "u"; tss_id "TSS13976";
A10	12040449	12040660	211	+	gene_id "XLOC_013831"; transcript_id "TCONS_00014139"; exon_number "1"; gene_name "gnl_UG_BnaNoS42538136"; oId "CUFF.1309.1"; nearest_ref "gnl_UG_BnaNoS42538136_dup1"; class_code "o"; tss_id "TSS14007";
A10	13061301	13061590	289	+	gene_id "XLOC_013866"; transcript_id "TCONS_00014174"; exon_number "1"; gene_name "gnl_UG_BnaNoS39294755"; oId "CUFF.1319.1"; nearest_ref "gnl_UG_BnaNoS39294755_dup1"; class_code "x"; tss_id "TSS14042";
A10	14834198	14834468	270	+	gene_id "XLOC_013944"; transcript_id "TCONS_00014253"; exon_number "1"; oId "CUFF.1330.1"; class_code "u"; tss_id "TSS14121";
A10	16055768	16055985	217	+	gene_id "XLOC_014018"; transcript_id "TCONS_00014330"; exon_number "1"; oId "CUFF.1341.1"; class_code "u"; tss_id "TSS14198";
A10	476447	476692	245	-	gene_id "XLOC_014050"; transcript_id "TCONS_00014363"; exon_number "1"; oId "CUFF.1261.1"; class_code "u"; tss_id "TSS14231";
A10	2035926	2036306	380	-	gene_id "XLOC_014080"; transcript_id "TCONS_00014394"; exon_number "1"; oId "CUFF.1268.1"; class_code "u"; tss_id "TSS14261";
A10	4137899	4138279	380	-	gene_id "XLOC_014147"; transcript_id "TCONS_00014461"; exon_number "1"; oId "CUFF.1273.1"; class_code "u"; tss_id "TSS14328";
A10	4475671	4475913	242	-	gene_id "XLOC_014156"; transcript_id "TCONS_00014470"; exon_number "1"; oId "CUFF.1276.1"; class_code "u"; tss_id "TSS14337";
A10	10790977	10791192	215	-	gene_id "XLOC_014288"; transcript_id "TCONS_00014605"; exon_number "1"; oId "CUFF.1298.1"; class_code "u"; tss_id "TSS14471";
A10	12387948	12388159	211	-	gene_id "XLOC_014350"; transcript_id "TCONS_00014669"; exon_number "1"; oId "CUFF.1313.1"; class_code "u"; tss_id "TSS14535";
A10	14050088	14050351	263	-	gene_id "XLOC_014417"; transcript_id "TCONS_00014737"; exon_number "1"; oId "CUFF.1326.1"; class_code "u"; tss_id "TSS14603";
A10	16209666	16209930	264	-	gene_id "XLOC_014547"; transcript_id "TCONS_00014868"; exon_number "1"; oId "CUFF.1343.1"; class_code "u"; tss_id "TSS14733";
A10	6187007	6187213	206	+	gene_id "XLOC_013651"; transcript_id "TCONS_00013956"; exon_number "1"; oId "CUFF.1281.1"; class_code "u"; tss_id "TSS13824";
A10	11659923	11660553	630	+	gene_id "XLOC_013804"; transcript_id "TCONS_00014112"; exon_number "1"; oId "CUFF.1304.1"; class_code "u"; tss_id "TSS13980";
A10	12531874	12532257	383	+	gene_id "XLOC_013847"; transcript_id "TCONS_00014155"; exon_number "1"; oId "CUFF.1316.1"; class_code "u"; tss_id "TSS14023";
A10	13604415	13606097	1682	+	gene_id "XLOC_013890"; transcript_id "TCONS_00014198"; exon_number "1"; oId "CUFF.1324.1"; class_code "u"; tss_id "TSS14066";
A10	14289190	14290133	943	+	gene_id "XLOC_013925"; transcript_id "TCONS_00014234"; exon_number "1"; oId "CUFF.1328.1"; class_code "u"; tss_id "TSS14102";
A10	8721486	8721737	251	-	gene_id "XLOC_014237"; transcript_id "TCONS_00014554"; exon_number "1"; oId "CUFF.1292.1"; class_code "u"; tss_id "TSS14420";
A10	12400489	12401743	1254	-	gene_id "XLOC_014351"; transcript_id "TCONS_00014670"; exon_number "1"; oId "CUFF.1314.1"; class_code "u"; tss_id "TSS14536";
A10	12633926	12634241	315	-	gene_id "XLOC_014360"; transcript_id "TCONS_00014680"; exon_number "1"; oId "CUFF.1317.1"; class_code "u"; tss_id "TSS14546";
A10	14815992	14816222	230	-	gene_id "XLOC_014445"; transcript_id "TCONS_00014765"; exon_number "1"; oId "CUFF.1329.1"; class_code "u"; tss_id "TSS14631";
A10	294044	294596	552	+	gene_id "XLOC_013489"; transcript_id "TCONS_00013791"; exon_number "2"; oId "CUFF.1259.2"; class_code "u"; tss_id "TSS13660";
A10	6353454	6353681	227	+	gene_id "XLOC_013655"; transcript_id "TCONS_00013960"; exon_number "1"; oId "CUFF.1282.1"; class_code "u"; tss_id "TSS13828";
A10	10040699	10040946	247	+	gene_id "XLOC_013766"; transcript_id "TCONS_00014074"; exon_number "1"; oId "CUFF.1296.1"; class_code "u"; tss_id "TSS13942";
A10	11640560	11640831	271	+	gene_id "XLOC_013803"; transcript_id "TCONS_00014111"; exon_number "1"; oId "CUFF.1303.1"; class_code "u"; tss_id "TSS13979";
A10	12890609	12890878	269	+	gene_id "XLOC_013862"; transcript_id "TCONS_00014170"; exon_number "1"; oId "CUFF.1318.1"; class_code "u"; tss_id "TSS14038";
A10	13124744	13125014	270	+	gene_id "XLOC_013868"; transcript_id "TCONS_00014176"; exon_number "2"; oId "CUFF.1320.1"; class_code "u"; tss_id "TSS14044";
A10	13164659	13164870	211	+	gene_id "XLOC_013871"; transcript_id "TCONS_00014179"; exon_number "1"; oId "CUFF.1321.1"; class_code "u"; tss_id "TSS14047";
A10	11338966	11339194	228	-	gene_id "XLOC_014308"; transcript_id "TCONS_00014625"; exon_number "1"; oId "CUFF.1301.1"; class_code "u"; tss_id "TSS14491";
A10	15956667	15956825	158	-	gene_id "XLOC_014526"; transcript_id "TCONS_00014847"; exon_number "1"; oId "CUFF.1339.1"; class_code "u"; tss_id "TSS14712";
A10	16040298	16040540	242	-	gene_id "XLOC_014533"; transcript_id "TCONS_00014854"; exon_number "1"; oId "CUFF.1340.1"; class_code "u"; tss_id "TSS14719";
A10	294034	294596	562	+	gene_id "XLOC_013489"; transcript_id "TCONS_00013790"; exon_number "2"; oId "CUFF.1259.1"; class_code "u"; tss_id "TSS13660";
A10	453756	454445	689	+	gene_id "XLOC_013493"; transcript_id "TCONS_00013795"; exon_number "1"; gene_name "gnl_UG_BnaNoS39298443"; oId "CUFF.1262.1"; nearest_ref "gnl_UG_BnaNoS39298443_dup1"; class_code "x"; tss_id "TSS13664";
A10	1575961	1576535	574	+	gene_id "XLOC_013526"; transcript_id "TCONS_00013828"; exon_number "1"; oId "CUFF.1265.1"; class_code "u"; tss_id "TSS13697";
A10	1861580	1861989	409	+	gene_id "XLOC_013539"; transcript_id "TCONS_00013842"; exon_number "1"; oId "CUFF.1267.1"; class_code "u"; tss_id "TSS13711";
A10	2294944	2295389	445	+	gene_id "XLOC_013560"; transcript_id "TCONS_00013863"; exon_number "1"; oId "CUFF.1269.1"; class_code "u"; tss_id "TSS13732";
A10	7067595	7067993	398	+	gene_id "XLOC_013672"; transcript_id "TCONS_00013978"; exon_number "1"; gene_name "gnl_UG_BnaNoS38960313"; oId "CUFF.1288.1"; nearest_ref "gnl_UG_BnaNoS38960313_dup1"; class_code "x"; tss_id "TSS13846";
A10	9138573	9138889	316	+	gene_id "XLOC_013732"; transcript_id "TCONS_00014040"; exon_number "1"; oId "CUFF.1294.1"; class_code "u"; tss_id "TSS13908";
A10	11332560	11333061	501	+	gene_id "XLOC_013797"; transcript_id "TCONS_00014105"; exon_number "1"; oId "CUFF.1300.1"; class_code "u"; tss_id "TSS13973";
A10	11689217	11689534	317	+	gene_id "XLOC_013806"; transcript_id "TCONS_00014114"; exon_number "2"; oId "CUFF.1305.1"; class_code "u"; tss_id "TSS13982";
A10	12149064	12149616	552	+	gene_id "XLOC_013835"; transcript_id "TCONS_00014143"; exon_number "1"; gene_name "gnl_UG_BnaNoS39162267"; oId "CUFF.1312.1"; nearest_ref "gnl_UG_BnaNoS39162267_dup1"; class_code "x"; tss_id "TSS14011";
A10	12235274	12235668	394	+	gene_id "XLOC_013836"; transcript_id "TCONS_00014144"; exon_number "1"; oId "CUFF.1311.1"; class_code "u"; tss_id "TSS14012";
A10	14977544	14977894	350	+	gene_id "XLOC_013951"; transcript_id "TCONS_00014260"; exon_number "1"; oId "CUFF.1332.1"; class_code "u"; tss_id "TSS14128";
A10	288537	289085	548	-	gene_id "XLOC_014044"; transcript_id "TCONS_00014357"; exon_number "1"; oId "CUFF.1258.1"; class_code "u"; tss_id "TSS14225";
A10	403428	404061	633	-	gene_id "XLOC_014047"; transcript_id "TCONS_00014360"; exon_number "1"; gene_name "gnl_UG_BnaNoS38889104"; oId "CUFF.1260.1"; nearest_ref "gnl_UG_BnaNoS38889104_dup1"; class_code "x"; tss_id "TSS14228";
A10	5459950	5460273	323	-	gene_id "XLOC_014172"; transcript_id "TCONS_00014486"; exon_number "1"; oId "CUFF.1278.1"; class_code "u"; tss_id "TSS14353";
A10	7979135	7979441	306	-	gene_id "XLOC_014218"; transcript_id "TCONS_00014535"; exon_number "1"; gene_name "gnl_UG_BnaNoS39237751"; oId "CUFF.1291.2"; nearest_ref "gnl_UG_BnaNoS39237751_dup1"; class_code "o"; tss_id "TSS14401";
A10	10824793	10825075	282	-	gene_id "XLOC_014292"; transcript_id "TCONS_00014609"; exon_number "1"; oId "CUFF.1299.1"; class_code "u"; tss_id "TSS14475";
C01	1124589	1124806	217	+	gene_id "XLOC_014595"; transcript_id "TCONS_00014916"; exon_number "1"; oId "CUFF.1346.1"; class_code "u"; tss_id "TSS14781";
C01	9629549	9629761	212	+	gene_id "XLOC_014820"; transcript_id "TCONS_00015146"; exon_number "1"; gene_name "gnl_UG_BnaNoS44671936"; oId "CUFF.1385.1"; nearest_ref "gnl_UG_BnaNoS44671936_dup1"; class_code "x"; tss_id "TSS15009";
C01	27909741	27909970	229	+	gene_id "XLOC_015055"; transcript_id "TCONS_00015390"; exon_number "1"; oId "CUFF.1438.1"; class_code "u"; tss_id "TSS15247";
C01	37438502	37438958	456	+	gene_id "XLOC_015197"; transcript_id "TCONS_00015537"; exon_number "2"; oId "CUFF.1485.1"; class_code "u"; tss_id "TSS15391";
C01	7031191	7031452	261	-	gene_id "XLOC_015411"; transcript_id "TCONS_00015754"; exon_number "1"; oId "CUFF.1373.1"; class_code "u"; tss_id "TSS15606";
C01	37277165	37277515	350	-	gene_id "XLOC_015768"; transcript_id "TCONS_00016130"; exon_number "1"; oId "CUFF.1484.1"; class_code "u"; tss_id "TSS15974";
C01	3709231	3709654	423	+	gene_id "XLOC_014689"; transcript_id "TCONS_00015013"; exon_number "1"; oId "CUFF.1354.1"; class_code "u"; tss_id "TSS14876";
C01	7017346	7017683	337	+	gene_id "XLOC_014765"; transcript_id "TCONS_00015089"; exon_number "1"; oId "CUFF.1372.1"; class_code "u"; tss_id "TSS14952";
C01	14590459	14590855	396	+	gene_id "XLOC_014922"; transcript_id "TCONS_00015251"; exon_number "1"; oId "CUFF.1399.1"; class_code "u"; tss_id "TSS15112";
C01	31632212	31632440	228	+	gene_id "XLOC_015103"; transcript_id "TCONS_00015439"; exon_number "2"; oId "CUFF.1453.1"; class_code "u"; tss_id "TSS15296";
C01	38536026	38536480	454	+	gene_id "XLOC_015219"; transcript_id "TCONS_00015561"; exon_number "1"; oId "CUFF.1490.2"; class_code "u"; tss_id "TSS15414";
C01	1597572	1598097	525	-	gene_id "XLOC_015262"; transcript_id "TCONS_00015604"; exon_number "1"; oId "CUFF.1350.1"; class_code "u"; tss_id "TSS15457";
C01	4092212	4092573	361	-	gene_id "XLOC_015355"; transcript_id "TCONS_00015698"; exon_number "2"; oId "CUFF.1356.1"; class_code "u"; tss_id "TSS15550";
C01	8457486	8458352	866	-	gene_id "XLOC_015436"; transcript_id "TCONS_00015779"; exon_number "1"; oId "CUFF.1378.1"; class_code "u"; tss_id "TSS15631";
C01	10687005	10687916	911	-	gene_id "XLOC_015462"; transcript_id "TCONS_00015805"; exon_number "1"; oId "CUFF.1387.1"; class_code "u"; tss_id "TSS15657";
C01	14591174	14591640	466	-	gene_id "XLOC_015531"; transcript_id "TCONS_00015876"; exon_number "1"; oId "CUFF.1400.1"; class_code "u"; tss_id "TSS15726";
C01	16870604	16870865	261	-	gene_id "XLOC_015544"; transcript_id "TCONS_00015889"; exon_number "1"; oId "CUFF.1402.1"; class_code "u"; tss_id "TSS15739";
C01	19564216	19564857	641	-	gene_id "XLOC_015567"; transcript_id "TCONS_00015913"; exon_number "1"; oId "CUFF.1410.1"; class_code "u"; tss_id "TSS15762";
C01	26816796	26817072	276	-	gene_id "XLOC_015623"; transcript_id "TCONS_00015973"; exon_number "2"; oId "CUFF.1434.1"; class_code "u"; tss_id "TSS15822";
C01	27922599	27923113	514	-	gene_id "XLOC_015632"; transcript_id "TCONS_00015984"; exon_number "1"; oId "CUFF.1440.1"; class_code "u"; tss_id "TSS15833";
C01	31628281	31628550	269	-	gene_id "XLOC_015682"; transcript_id "TCONS_00016040"; exon_number "1"; oId "CUFF.1452.1"; class_code "u"; tss_id "TSS15886";
C01	33782825	33783177	352	-	gene_id "XLOC_015714"; transcript_id "TCONS_00016074"; exon_number "1"; oId "CUFF.1465.1"; class_code "u"; tss_id "TSS15919";
C01	36037219	36037671	452	-	gene_id "XLOC_015752"; transcript_id "TCONS_00016113"; exon_number "1"; oId "CUFF.1477.1"; class_code "u"; tss_id "TSS15957";
C01	1124589	1124806	217	+	gene_id "XLOC_014595"; transcript_id "TCONS_00014916"; exon_number "1"; oId "CUFF.1346.1"; class_code "u"; tss_id "TSS14781";
C01	1510558	1510808	250	+	gene_id "XLOC_014612"; transcript_id "TCONS_00014934"; exon_number "1"; oId "CUFF.1348.1"; class_code "u"; tss_id "TSS14798";
C01	3843471	3843739	268	+	gene_id "XLOC_014694"; transcript_id "TCONS_00015018"; exon_number "1"; oId "CUFF.1355.1"; class_code "u"; tss_id "TSS14881";
C01	6589325	6589552	227	+	gene_id "XLOC_014753"; transcript_id "TCONS_00015077"; exon_number "1"; oId "CUFF.1366.1"; class_code "u"; tss_id "TSS14940";
C01	6677122	6677366	244	+	gene_id "XLOC_014756"; transcript_id "TCONS_00015080"; exon_number "2"; gene_name "gnl_UG_BnaNoS39265542"; oId "CUFF.1367.1"; nearest_ref "gnl_UG_BnaNoS39265542_dup1"; class_code "o"; tss_id "TSS14943";
C01	8574553	8574777	224	+	gene_id "XLOC_014803"; transcript_id "TCONS_00015129"; exon_number "2"; oId "CUFF.1379.1"; class_code "u"; tss_id "TSS14992";
C01	9629549	9629761	212	+	gene_id "XLOC_014820"; transcript_id "TCONS_00015146"; exon_number "1"; gene_name "gnl_UG_BnaNoS44671936"; oId "CUFF.1385.1"; nearest_ref "gnl_UG_BnaNoS44671936_dup1"; class_code "x"; tss_id "TSS15009";
C01	11960097	11960309	212	+	gene_id "XLOC_014878"; transcript_id "TCONS_00015207"; exon_number "3"; oId "CUFF.1389.1"; class_code "u"; tss_id "TSS15068";
C01	14499496	14499697	201	+	gene_id "XLOC_014921"; transcript_id "TCONS_00015250"; exon_number "2"; oId "CUFF.1398.1"; class_code "u"; tss_id "TSS15111";
C01	18377015	18377261	246	+	gene_id "XLOC_014955"; transcript_id "TCONS_00015285"; exon_number "1"; oId "CUFF.1406.1"; class_code "u"; tss_id "TSS15145";
C01	18654494	18654780	286	+	gene_id "XLOC_014960"; transcript_id "TCONS_00015290"; exon_number "1"; oId "CUFF.1407.1"; class_code "u"; tss_id "TSS15150";
C01	19262440	19262660	220	+	gene_id "XLOC_014964"; transcript_id "TCONS_00015295"; exon_number "5"; oId "CUFF.1409.1"; class_code "u"; tss_id "TSS15154";
C01	25772062	25772325	263	+	gene_id "XLOC_015032"; transcript_id "TCONS_00015364"; exon_number "1"; gene_name "gnl_UG_BnaNoS38941336"; oId "CUFF.1429.1"; nearest_ref "gnl_UG_BnaNoS38941336_dup1"; class_code "j"; tss_id "TSS15222";
C01	25772641	25772900	259	+	gene_id "XLOC_015032"; transcript_id "TCONS_00015364"; exon_number "4"; gene_name "gnl_UG_BnaNoS38941336"; oId "CUFF.1429.1"; nearest_ref "gnl_UG_BnaNoS38941336_dup1"; class_code "j"; tss_id "TSS15222";
C01	27909741	27909970	229	+	gene_id "XLOC_015055"; transcript_id "TCONS_00015390"; exon_number "1"; oId "CUFF.1438.1"; class_code "u"; tss_id "TSS15247";
C01	31632212	31632440	228	+	gene_id "XLOC_015103"; transcript_id "TCONS_00015439"; exon_number "2"; oId "CUFF.1453.1"; class_code "u"; tss_id "TSS15296";
C01	33947060	33947294	234	+	gene_id "XLOC_015140"; transcript_id "TCONS_00015478"; exon_number "3"; oId "CUFF.1466.1"; class_code "u"; tss_id "TSS15334";
C01	34771757	34771982	225	+	gene_id "XLOC_015148"; transcript_id "TCONS_00015487"; exon_number "1"; oId "CUFF.1469.1"; class_code "u"; tss_id "TSS15342";
C01	35342446	35342829	383	+	gene_id "XLOC_015155"; transcript_id "TCONS_00015494"; exon_number "1"; oId "CUFF.1472.1"; class_code "u"; tss_id "TSS15349";
C01	2703361	2703615	254	-	gene_id "XLOC_015313"; transcript_id "TCONS_00015656"; exon_number "1"; oId "CUFF.1351.1"; class_code "u"; tss_id "TSS15508";
C01	4276036	4276238	202	-	gene_id "XLOC_015360"; transcript_id "TCONS_00015703"; exon_number "1"; oId "CUFF.1359.1"; class_code "u"; tss_id "TSS15555";
C01	5733424	5733697	273	-	gene_id "XLOC_015387"; transcript_id "TCONS_00015730"; exon_number "1"; oId "CUFF.1362.1"; class_code "u"; tss_id "TSS15582";
C01	7031191	7031452	261	-	gene_id "XLOC_015411"; transcript_id "TCONS_00015754"; exon_number "1"; oId "CUFF.1373.1"; class_code "u"; tss_id "TSS15606";
C01	7642526	7642767	241	-	gene_id "XLOC_015417"; transcript_id "TCONS_00015760"; exon_number "1"; gene_name "gnl_UG_BnaNoS39169862"; oId "CUFF.1375.1"; nearest_ref "gnl_UG_BnaNoS39169862_dup1"; class_code "x"; tss_id "TSS15612";
C01	8161348	8161584	236	-	gene_id "XLOC_015430"; transcript_id "TCONS_00015773"; exon_number "2"; oId "CUFF.1377.1"; class_code "u"; tss_id "TSS15625";
C01	16870604	16870865	261	-	gene_id "XLOC_015544"; transcript_id "TCONS_00015889"; exon_number "1"; oId "CUFF.1402.1"; class_code "u"; tss_id "TSS15739";
C01	21602662	21602933	271	-	gene_id "XLOC_015580"; transcript_id "TCONS_00015926"; exon_number "1"; oId "CUFF.1418.1"; class_code "u"; tss_id "TSS15775";
C01	21959240	21959538	298	-	gene_id "XLOC_015582"; transcript_id "TCONS_00015928"; exon_number "2"; oId "CUFF.1419.1"; class_code "u"; tss_id "TSS15777";
C01	26816796	26817072	276	-	gene_id "XLOC_015623"; transcript_id "TCONS_00015973"; exon_number "2"; oId "CUFF.1434.1"; class_code "u"; tss_id "TSS15822";
C01	28253314	28253537	223	-	gene_id "XLOC_015638"; transcript_id "TCONS_00015993"; exon_number "1"; oId "CUFF.1443.1"; class_code "u"; tss_id "TSS15841";
C01	31135555	31135801	246	-	gene_id "XLOC_015672"; transcript_id "TCONS_00016028"; exon_number "1"; oId "CUFF.1449.2"; class_code "u"; tss_id "TSS15876";
C01	31628281	31628550	269	-	gene_id "XLOC_015682"; transcript_id "TCONS_00016040"; exon_number "1"; oId "CUFF.1452.1"; class_code "u"; tss_id "TSS15886";
C01	33019013	33019269	256	-	gene_id "XLOC_015707"; transcript_id "TCONS_00016067"; exon_number "1"; oId "CUFF.1463.1"; class_code "u"; tss_id "TSS15912";
C01	34411538	34411812	274	-	gene_id "XLOC_015727"; transcript_id "TCONS_00016087"; exon_number "1"; oId "CUFF.1467.1"; class_code "u"; tss_id "TSS15932";
C01	34922523	34922764	241	-	gene_id "XLOC_015733"; transcript_id "TCONS_00016093"; exon_number "4"; gene_name "gnl_UG_BnaNoS38953988"; oId "CUFF.1470.1"; nearest_ref "gnl_UG_BnaNoS38953988_dup1"; class_code "j"; tss_id "TSS15938";
C01	37654058	37654303	245	-	gene_id "XLOC_015776"; transcript_id "TCONS_00016138"; exon_number "1"; gene_name "gnl_UG_BnaNoS39167675"; oId "CUFF.1487.2"; nearest_ref "gnl_UG_BnaNoS39167675_dup1"; class_code "j"; tss_id "TSS15982";
C01	4227111	4227327	216	+	gene_id "XLOC_014704"; transcript_id "TCONS_00015028"; exon_number "1"; oId "CUFF.1358.1"; class_code "u"; tss_id "TSS14891";
C01	8751100	8752030	930	+	gene_id "XLOC_014807"; transcript_id "TCONS_00015133"; exon_number "1"; oId "CUFF.1380.1"; class_code "u"; tss_id "TSS14996";
C01	31679887	31680590	703	+	gene_id "XLOC_015105"; transcript_id "TCONS_00015441"; exon_number "1"; oId "CUFF.1454.1"; class_code "u"; tss_id "TSS15298";
C01	32263561	32264146	585	+	gene_id "XLOC_015112"; transcript_id "TCONS_00015449"; exon_number "1"; oId "CUFF.1459.1"; class_code "u"; tss_id "TSS15305";
C01	35468053	35469066	1013	+	gene_id "XLOC_015157"; transcript_id "TCONS_00015496"; exon_number "1"; oId "CUFF.1474.1"; class_code "u"; tss_id "TSS15351";
C01	36519586	36520147	561	+	gene_id "XLOC_015179"; transcript_id "TCONS_00015519"; exon_number "1"; oId "CUFF.1482.1"; class_code "u"; tss_id "TSS15373";
C01	38536513	38536726	213	+	gene_id "XLOC_015219"; transcript_id "TCONS_00015560"; exon_number "3"; oId "CUFF.1490.1"; class_code "u"; tss_id "TSS15414";
C01	19564216	19564857	641	-	gene_id "XLOC_015567"; transcript_id "TCONS_00015913"; exon_number "1"; oId "CUFF.1410.1"; class_code "u"; tss_id "TSS15762";
C01	27616138	27616996	858	-	gene_id "XLOC_015630"; transcript_id "TCONS_00015982"; exon_number "1"; oId "CUFF.1437.1"; class_code "u"; tss_id "TSS15831";
C01	1578176	1578443	267	+	gene_id "XLOC_014613"; transcript_id "TCONS_00014935"; exon_number "1"; oId "CUFF.1349.1"; class_code "u"; tss_id "TSS14799";
C01	6449001	6449255	254	+	gene_id "XLOC_014750"; transcript_id "TCONS_00015074"; exon_number "1"; oId "CUFF.1365.1"; class_code "u"; tss_id "TSS14937";
C01	7017346	7017683	337	+	gene_id "XLOC_014765"; transcript_id "TCONS_00015089"; exon_number "1"; oId "CUFF.1372.1"; class_code "u"; tss_id "TSS14952";
C01	11330099	11330348	249	+	gene_id "XLOC_014857"; transcript_id "TCONS_00015185"; exon_number "1"; oId "CUFF.1388.1"; class_code "u"; tss_id "TSS15046";
C01	12392601	12392802	201	+	gene_id "XLOC_014884"; transcript_id "TCONS_00015213"; exon_number "1"; oId "CUFF.1390.1"; class_code "u"; tss_id "TSS15074";
C01	13000012	13000780	768	+	gene_id "XLOC_014900"; transcript_id "TCONS_00015229"; exon_number "1"; oId "CUFF.1396.1"; class_code "u"; tss_id "TSS15090";
C01	33232199	33233233	1034	+	gene_id "XLOC_015131"; transcript_id "TCONS_00015469"; exon_number "1"; oId "CUFF.1464.1"; class_code "u"; tss_id "TSS15325";
C01	35679701	35679901	200	+	gene_id "XLOC_015162"; transcript_id "TCONS_00015501"; exon_number "2"; oId "CUFF.1475.1"; class_code "u"; tss_id "TSS15356";
C01	14591174	14591640	466	-	gene_id "XLOC_015531"; transcript_id "TCONS_00015876"; exon_number "1"; oId "CUFF.1400.1"; class_code "u"; tss_id "TSS15726";
C01	22041504	22041722	218	-	gene_id "XLOC_015586"; transcript_id "TCONS_00015932"; exon_number "1"; oId "CUFF.1420.1"; class_code "u"; tss_id "TSS15781";
C01	35920065	35920302	237	-	gene_id "XLOC_015749"; transcript_id "TCONS_00016110"; exon_number "1"; oId "CUFF.1476.1"; class_code "u"; tss_id "TSS15954";
C01	37277165	37277515	350	-	gene_id "XLOC_015768"; transcript_id "TCONS_00016130"; exon_number "1"; oId "CUFF.1484.1"; class_code "u"; tss_id "TSS15974";
C02	3037075	3037348	273	+	gene_id "XLOC_015862"; transcript_id "TCONS_00016228"; exon_number "1"; oId "CUFF.1500.1"; class_code "u"; tss_id "TSS16069";
C02	4576539	4576845	306	-	gene_id "XLOC_016423"; transcript_id "TCONS_00016804"; exon_number "1"; oId "CUFF.1510.1"; class_code "u"; tss_id "TSS16640";
C02	36909904	36910211	307	-	gene_id "XLOC_016748"; transcript_id "TCONS_00017138"; exon_number "1"; gene_name "gnl_UG_BnaNoS38962959"; oId "CUFF.1625.1"; nearest_ref "gnl_UG_BnaNoS38962959_dup1"; class_code "x"; tss_id "TSS16970";
C02	43107624	43108233	609	-	gene_id "XLOC_016839"; transcript_id "TCONS_00017234"; exon_number "2"; oId "CUFF.1631.1"; class_code "u"; tss_id "TSS17066";
C02	8308247	8308477	230	+	gene_id "XLOC_015950"; transcript_id "TCONS_00016319"; exon_number "2"; oId "CUFF.1526.1"; class_code "u"; tss_id "TSS16160";
C02	9400947	9401165	218	+	gene_id "XLOC_015975"; transcript_id "TCONS_00016348"; exon_number "2"; oId "CUFF.1531.4"; class_code "u"; tss_id "TSS16188";
C02	11188485	11189129	644	+	gene_id "XLOC_016001"; transcript_id "TCONS_00016375"; exon_number "1"; oId "CUFF.1536.1"; class_code "u"; tss_id "TSS16215";
C02	22590816	22591340	524	+	gene_id "XLOC_016126"; transcript_id "TCONS_00016501"; exon_number "1"; oId "CUFF.1562.1"; class_code "u"; tss_id "TSS16340";
C02	30823249	30823483	234	+	gene_id "XLOC_016172"; transcript_id "TCONS_00016547"; exon_number "2"; oId "CUFF.1582.1"; class_code "u"; tss_id "TSS16386";
C02	2820376	2820655	279	-	gene_id "XLOC_016380"; transcript_id "TCONS_00016759"; exon_number "1"; oId "CUFF.1498.1"; class_code "u"; tss_id "TSS16597";
C02	5503866	5504288	422	-	gene_id "XLOC_016443"; transcript_id "TCONS_00016826"; exon_number "1"; oId "CUFF.1516.1"; class_code "u"; tss_id "TSS16662";
C02	7362744	7363025	281	-	gene_id "XLOC_016475"; transcript_id "TCONS_00016859"; exon_number "1"; oId "CUFF.1522.1"; class_code "u"; tss_id "TSS16695";
C02	15141568	15141812	244	-	gene_id "XLOC_016565"; transcript_id "TCONS_00016950"; exon_number "2"; oId "CUFF.1542.1"; class_code "u"; tss_id "TSS16786";
C02	18210813	18211323	510	-	gene_id "XLOC_016588"; transcript_id "TCONS_00016976"; exon_number "1"; oId "CUFF.1551.1"; class_code "u"; tss_id "TSS16809";
C02	24742824	24743863	1039	-	gene_id "XLOC_016634"; transcript_id "TCONS_00017022"; exon_number "1"; oId "CUFF.1564.1"; class_code "u"; tss_id "TSS16855";
C02	40555342	40555734	392	-	gene_id "XLOC_016801"; transcript_id "TCONS_00017194"; exon_number "1"; oId "CUFF.1612.1"; class_code "u"; tss_id "TSS17026";
C02	42536250	42536520	270	-	gene_id "XLOC_016828"; transcript_id "TCONS_00017223"; exon_number "1"; oId "CUFF.1621.1"; class_code "u"; tss_id "TSS17055";
C02	3037075	3037348	273	+	gene_id "XLOC_015862"; transcript_id "TCONS_00016228"; exon_number "1"; oId "CUFF.1500.1"; class_code "u"; tss_id "TSS16069";
C02	3962237	3962528	291	+	gene_id "XLOC_015885"; transcript_id "TCONS_00016252"; exon_number "1"; oId "CUFF.1505.1"; class_code "u"; tss_id "TSS16093";
C02	7649562	7649842	280	+	gene_id "XLOC_015942"; transcript_id "TCONS_00016310"; exon_number "1"; oId "CUFF.1523.1"; class_code "u"; tss_id "TSS16151";
C02	9400944	9401165	221	+	gene_id "XLOC_015975"; transcript_id "TCONS_00016346"; exon_number "2"; gene_name "gnl_UG_BnaNoS39089089"; oId "CUFF.1531.2"; nearest_ref "gnl_UG_BnaNoS39089089_dup1"; class_code "x"; tss_id "TSS16187";
C02	11418341	11418589	248	+	gene_id "XLOC_016003"; transcript_id "TCONS_00016377"; exon_number "3"; oId "CUFF.1538.1"; class_code "u"; tss_id "TSS16217";
C02	15841872	15842165	293	+	gene_id "XLOC_016050"; transcript_id "TCONS_00016425"; exon_number "1"; oId "CUFF.1543.1"; class_code "u"; tss_id "TSS16264";
C02	16033218	16033479	261	+	gene_id "XLOC_016054"; transcript_id "TCONS_00016429"; exon_number "2"; oId "CUFF.1544.1"; class_code "u"; tss_id "TSS16268";
C02	20631531	20631749	218	+	gene_id "XLOC_016108"; transcript_id "TCONS_00016483"; exon_number "1"; oId "CUFF.1558.1"; class_code "u"; tss_id "TSS16322";
C02	24517595	24517813	218	+	gene_id "XLOC_016138"; transcript_id "TCONS_00016513"; exon_number "2"; oId "CUFF.1563.1"; class_code "u"; tss_id "TSS16352";
C02	28151959	28152195	236	+	gene_id "XLOC_016157"; transcript_id "TCONS_00016532"; exon_number "1"; oId "CUFF.1574.1"; class_code "u"; tss_id "TSS16371";
C02	38707742	38707951	209	+	gene_id "XLOC_016253"; transcript_id "TCONS_00016630"; exon_number "1"; oId "CUFF.1606.1"; class_code "u"; tss_id "TSS16469";
C02	41874550	41874840	290	+	gene_id "XLOC_016296"; transcript_id "TCONS_00016674"; exon_number "1"; oId "CUFF.1617.1"; class_code "u"; tss_id "TSS16512";
C02	3995547	3995747	200	-	gene_id "XLOC_016412"; transcript_id "TCONS_00016792"; exon_number "1"; oId "CUFF.1506.1"; class_code "u"; tss_id "TSS16629";
C02	4119579	4119800	221	-	gene_id "XLOC_016416"; transcript_id "TCONS_00016797"; exon_number "2"; oId "CUFF.1508.1"; class_code "u"; tss_id "TSS16633";
C02	7362744	7363025	281	-	gene_id "XLOC_016475"; transcript_id "TCONS_00016859"; exon_number "1"; oId "CUFF.1522.1"; class_code "u"; tss_id "TSS16695";
C02	11344534	11344738	204	-	gene_id "XLOC_016528"; transcript_id "TCONS_00016912"; exon_number "1"; oId "CUFF.1537.1"; class_code "u"; tss_id "TSS16748";
C02	11582041	11582335	294	-	gene_id "XLOC_016532"; transcript_id "TCONS_00016916"; exon_number "1"; oId "CUFF.1539.1"; class_code "u"; tss_id "TSS16752";
C02	15985526	15985747	221	-	gene_id "XLOC_016569"; transcript_id "TCONS_00016955"; exon_number "1"; gene_name "gnl_UG_BnaNoS39122887"; oId "CUFF.1545.4"; nearest_ref "gnl_UG_BnaNoS39122887_dup1"; class_code "j"; tss_id "TSS16790";
C02	24897837	24898089	252	-	gene_id "XLOC_016635"; transcript_id "TCONS_00017024"; exon_number "1"; gene_name "gnl_UG_BnaNoS39179352"; oId "CUFF.1565.2"; nearest_ref "gnl_UG_BnaNoS39179352_dup1"; class_code "o"; tss_id "TSS16857";
C02	25504336	25504622	286	-	gene_id "XLOC_016637"; transcript_id "TCONS_00017026"; exon_number "1"; oId "CUFF.1567.1"; class_code "u"; tss_id "TSS16859";
C02	29702289	29702535	246	-	gene_id "XLOC_016667"; transcript_id "TCONS_00017056"; exon_number "1"; oId "CUFF.1579.1"; class_code "u"; tss_id "TSS16889";
C02	33530429	33530656	227	-	gene_id "XLOC_016702"; transcript_id "TCONS_00017091"; exon_number "1"; oId "CUFF.1587.1"; class_code "u"; tss_id "TSS16924";
C02	33530935	33531138	203	-	gene_id "XLOC_016703"; transcript_id "TCONS_00017092"; exon_number "1"; oId "CUFF.1588.1"; class_code "u"; tss_id "TSS16925";
C02	36908929	36909133	204	-	gene_id "XLOC_016747"; transcript_id "TCONS_00017137"; exon_number "1"; gene_name "gnl_UG_BnaNoS38962959"; oId "CUFF.1624.1"; nearest_ref "gnl_UG_BnaNoS38962959_dup1"; class_code "x"; tss_id "TSS16969";
C02	42536250	42536520	270	-	gene_id "XLOC_016828"; transcript_id "TCONS_00017223"; exon_number "1"; oId "CUFF.1621.1"; class_code "u"; tss_id "TSS17055";
C02	43107362	43107567	205	-	gene_id "XLOC_016839"; transcript_id "TCONS_00017234"; exon_number "1"; oId "CUFF.1631.1"; class_code "u"; tss_id "TSS17066";
C02	18267644	18268341	697	+	gene_id "XLOC_016081"; transcript_id "TCONS_00016456"; exon_number "1"; oId "CUFF.1553.1"; class_code "u"; tss_id "TSS16295";
C02	30823249	30823483	234	+	gene_id "XLOC_016172"; transcript_id "TCONS_00016547"; exon_number "2"; oId "CUFF.1582.1"; class_code "u"; tss_id "TSS16386";
C02	37571699	37572025	326	+	gene_id "XLOC_016242"; transcript_id "TCONS_00016619"; exon_number "1"; oId "CUFF.1600.1"; class_code "u"; tss_id "TSS16458";
C02	42293780	42294190	410	+	gene_id "XLOC_016303"; transcript_id "TCONS_00016681"; exon_number "1"; oId "CUFF.1618.1"; class_code "u"; tss_id "TSS16519";
C02	42326697	42326927	230	+	gene_id "XLOC_016304"; transcript_id "TCONS_00016682"; exon_number "1"; oId "CUFF.1619.1"; class_code "u"; tss_id "TSS16520";
C02	2207792	2208144	352	-	gene_id "XLOC_016360"; transcript_id "TCONS_00016738"; exon_number "1"; oId "CUFF.1493.1"; class_code "u"; tss_id "TSS16576";
C02	17382499	17383608	1109	-	gene_id "XLOC_016580"; transcript_id "TCONS_00016968"; exon_number "1"; oId "CUFF.1550.1"; class_code "u"; tss_id "TSS16801";
C02	38259838	38261203	1365	-	gene_id "XLOC_016761"; transcript_id "TCONS_00017152"; exon_number "1"; oId "CUFF.1602.1"; class_code "u"; tss_id "TSS16984";
C02	43534293	43534988	695	-	gene_id "XLOC_016844"; transcript_id "TCONS_00017239"; exon_number "1"; oId "CUFF.1632.1"; class_code "u"; tss_id "TSS17071";
C02	28876268	28877200	932	+	gene_id "XLOC_016162"; transcript_id "TCONS_00016537"; exon_number "1"; gene_name "gnl_UG_BnaNoS39250439"; oId "CUFF.1576.1"; nearest_ref "gnl_UG_BnaNoS39250439_dup1"; class_code "x"; tss_id "TSS16376";
C02	2437465	2437850	385	-	gene_id "XLOC_016367"; transcript_id "TCONS_00016746"; exon_number "1"; oId "CUFF.1495.1"; class_code "u"; tss_id "TSS16584";
C02	3244706	3245030	324	-	gene_id "XLOC_016388"; transcript_id "TCONS_00016768"; exon_number "1"; oId "CUFF.1501.1"; class_code "u"; tss_id "TSS16605";
C02	4642833	4643106	273	-	gene_id "XLOC_016425"; transcript_id "TCONS_00016806"; exon_number "1"; oId "CUFF.1511.1"; class_code "u"; tss_id "TSS16642";
C02	43884330	43884670	340	-	gene_id "XLOC_016849"; transcript_id "TCONS_00017244"; exon_number "1"; gene_name "gnl_UG_BnaNoS39101903"; oId "CUFF.1634.1"; nearest_ref "gnl_UG_BnaNoS39101903_dup1"; class_code "x"; tss_id "TSS17076";
C02	5424518	5425154	636	+	gene_id "XLOC_015907"; transcript_id "TCONS_00016275"; exon_number "1"; gene_name "gnl_UG_BnaNoS39258623"; oId "CUFF.1514.1"; nearest_ref "gnl_UG_BnaNoS39258623_dup1"; class_code "o"; tss_id "TSS16116";
C02	5429634	5430513	879	+	gene_id "XLOC_015909"; transcript_id "TCONS_00016277"; exon_number "1"; gene_name "gnl_UG_BnaNoS39206509"; oId "CUFF.1515.1"; nearest_ref "gnl_UG_BnaNoS39206509_dup1"; class_code "x"; tss_id "TSS16118";
C02	5613713	5614190	477	+	gene_id "XLOC_015913"; transcript_id "TCONS_00016281"; exon_number "2"; oId "CUFF.1517.1"; class_code "u"; tss_id "TSS16122";
C02	5823832	5824243	411	+	gene_id "XLOC_015915"; transcript_id "TCONS_00016283"; exon_number "1"; oId "CUFF.1518.1"; class_code "u"; tss_id "TSS16124";
C02	6534180	6534520	340	+	gene_id "XLOC_015926"; transcript_id "TCONS_00016294"; exon_number "1"; gene_name "gnl_UG_BnaNoS39238384"; oId "CUFF.1519.1"; nearest_ref "gnl_UG_BnaNoS39238384_dup1"; class_code "x"; tss_id "TSS16135";
C02	6702149	6702630	481	+	gene_id "XLOC_015928"; transcript_id "TCONS_00016296"; exon_number "1"; oId "CUFF.1520.1"; class_code "u"; tss_id "TSS16137";
C02	9153351	9154059	708	+	gene_id "XLOC_015971"; transcript_id "TCONS_00016341"; exon_number "1"; oId "CUFF.1530.1"; class_code "u"; tss_id "TSS16182";
C02	9399069	9399443	374	+	gene_id "XLOC_015975"; transcript_id "TCONS_00016345"; exon_number "1"; gene_name "gnl_UG_BnaNoS39089089"; oId "CUFF.1531.1"; nearest_ref "gnl_UG_BnaNoS39089089_dup1"; class_code "x"; tss_id "TSS16186";
C02	9400944	9401165	221	+	gene_id "XLOC_015975"; transcript_id "TCONS_00016347"; exon_number "3"; gene_name "gnl_UG_BnaNoS39089089"; oId "CUFF.1531.3"; nearest_ref "gnl_UG_BnaNoS39089089_dup1"; class_code "x"; tss_id "TSS16187";
C02	9400947	9401165	218	+	gene_id "XLOC_015975"; transcript_id "TCONS_00016348"; exon_number "2"; oId "CUFF.1531.4"; class_code "u"; tss_id "TSS16188";
C02	11188485	11189129	644	+	gene_id "XLOC_016001"; transcript_id "TCONS_00016375"; exon_number "1"; oId "CUFF.1536.1"; class_code "u"; tss_id "TSS16215";
C02	19377113	19377648	535	+	gene_id "XLOC_016096"; transcript_id "TCONS_00016471"; exon_number "1"; oId "CUFF.1555.1"; class_code "u"; tss_id "TSS16310";
C02	20010837	20011425	588	+	gene_id "XLOC_016100"; transcript_id "TCONS_00016475"; exon_number "1"; oId "CUFF.1556.1"; class_code "u"; tss_id "TSS16314";
C02	20632015	20632358	343	+	gene_id "XLOC_016109"; transcript_id "TCONS_00016484"; exon_number "1"; oId "CUFF.1559.1"; class_code "u"; tss_id "TSS16323";
C02	22590816	22591340	524	+	gene_id "XLOC_016126"; transcript_id "TCONS_00016501"; exon_number "1"; oId "CUFF.1562.1"; class_code "u"; tss_id "TSS16340";
C02	26632055	26632659	604	+	gene_id "XLOC_016149"; transcript_id "TCONS_00016524"; exon_number "1"; oId "CUFF.1572.1"; class_code "u"; tss_id "TSS16363";
C02	26831832	26832456	624	+	gene_id "XLOC_016152"; transcript_id "TCONS_00016527"; exon_number "1"; oId "CUFF.1573.1"; class_code "u"; tss_id "TSS16366";
C02	38596410	38596784	374	+	gene_id "XLOC_016252"; transcript_id "TCONS_00016629"; exon_number "1"; oId "CUFF.1605.1"; class_code "u"; tss_id "TSS16468";
C02	40626177	40626540	363	+	gene_id "XLOC_016276"; transcript_id "TCONS_00016653"; exon_number "1"; oId "CUFF.1613.1"; class_code "u"; tss_id "TSS16492";
C02	40860470	40861101	631	+	gene_id "XLOC_016280"; transcript_id "TCONS_00016657"; exon_number "1"; oId "CUFF.1614.1"; class_code "u"; tss_id "TSS16496";
C02	1769046	1769477	431	-	gene_id "XLOC_016351"; transcript_id "TCONS_00016729"; exon_number "1"; gene_name "gnl_UG_BnaNoS39165635"; oId "CUFF.1491.1"; nearest_ref "gnl_UG_BnaNoS39165635_dup1"; class_code "x"; tss_id "TSS16567";
C02	3417074	3417382	308	-	gene_id "XLOC_016395"; transcript_id "TCONS_00016775"; exon_number "1"; oId "CUFF.1503.1"; class_code "u"; tss_id "TSS16612";
C03	2398426	2398757	331	+	gene_id "XLOC_016929"; transcript_id "TCONS_00017326"; exon_number "1"; oId "CUFF.1652.1"; class_code "u"; tss_id "TSS17158";
C03	7495421	7495644	223	+	gene_id "XLOC_017059"; transcript_id "TCONS_00017461"; exon_number "4"; gene_name "gnl_UG_BnaNoS39165749"; oId "CUFF.1688.2"; nearest_ref "gnl_UG_BnaNoS39165749_dup1"; class_code "j"; tss_id "TSS17290";
C03	11581537	11581747	210	+	gene_id "XLOC_017135"; transcript_id "TCONS_00017539"; exon_number "1"; oId "CUFF.1708.1"; class_code "u"; tss_id "TSS17367";
C03	139490	139691	201	-	gene_id "XLOC_017805"; transcript_id "TCONS_00018227"; exon_number "1"; oId "CUFF.1640.1"; class_code "u"; tss_id "TSS18045";
C03	1325196	1325650	454	-	gene_id "XLOC_017841"; transcript_id "TCONS_00018263"; exon_number "1"; oId "CUFF.1645.1"; class_code "u"; tss_id "TSS18081";
C03	7240994	7241272	278	-	gene_id "XLOC_017999"; transcript_id "TCONS_00018423"; exon_number "1"; oId "CUFF.1683.1"; class_code "u"; tss_id "TSS18240";
C03	11201766	11201985	219	-	gene_id "XLOC_018086"; transcript_id "TCONS_00018512"; exon_number "1"; oId "CUFF.1707.1"; class_code "u"; tss_id "TSS18328";
C03	15917108	15917603	495	-	gene_id "XLOC_018170"; transcript_id "TCONS_00018598"; exon_number "1"; oId "CUFF.1722.1"; class_code "u"; tss_id "TSS18413";
C03	20862511	20862859	348	-	gene_id "XLOC_018252"; transcript_id "TCONS_00018681"; exon_number "1"; oId "CUFF.1745.1"; class_code "u"; tss_id "TSS18495";
C03	32981199	32981402	203	-	gene_id "XLOC_018413"; transcript_id "TCONS_00018845"; exon_number "1"; oId "CUFF.1792.1"; class_code "u"; tss_id "TSS18659";
C03	34904727	34904982	255	-	gene_id "XLOC_018429"; transcript_id "TCONS_00018861"; exon_number "1"; oId "CUFF.1795.1"; class_code "u"; tss_id "TSS18675";
C03	42599688	42600125	437	-	gene_id "XLOC_018479"; transcript_id "TCONS_00018913"; exon_number "2"; oId "CUFF.1815.1"; class_code "u"; tss_id "TSS18726";
C03	49449888	49450372	484	-	gene_id "XLOC_018562"; transcript_id "TCONS_00019000"; exon_number "1"; oId "CUFF.1839.1"; class_code "u"; tss_id "TSS18809";
C03	49988984	49989261	277	-	gene_id "XLOC_018570"; transcript_id "TCONS_00019008"; exon_number "1"; oId "CUFF.1843.2"; class_code "u"; tss_id "TSS18817";
C03	53129634	53130039	405	-	gene_id "XLOC_018608"; transcript_id "TCONS_00019049"; exon_number "1"; oId "CUFF.1856.1"; class_code "u"; tss_id "TSS18856";
C03	194729	195285	556	+	gene_id "XLOC_016857"; transcript_id "TCONS_00017252"; exon_number "1"; oId "CUFF.1641.1"; class_code "u"; tss_id "TSS17084";
C03	2191173	2191599	426	+	gene_id "XLOC_016921"; transcript_id "TCONS_00017318"; exon_number "1"; oId "CUFF.1649.1"; class_code "u"; tss_id "TSS17150";
C03	2338943	2339381	438	+	gene_id "XLOC_016926"; transcript_id "TCONS_00017323"; exon_number "1"; oId "CUFF.1651.1"; class_code "u"; tss_id "TSS17155";
C03	2641367	2642231	864	+	gene_id "XLOC_016933"; transcript_id "TCONS_00017332"; exon_number "1"; oId "CUFF.1656.1"; class_code "u"; tss_id "TSS17163";
C03	8042576	8042901	325	+	gene_id "XLOC_017069"; transcript_id "TCONS_00017472"; exon_number "1"; oId "CUFF.1692.1"; class_code "u"; tss_id "TSS17300";
C03	8198140	8198711	571	+	gene_id "XLOC_017073"; transcript_id "TCONS_00017476"; exon_number "1"; oId "CUFF.1694.1"; class_code "u"; tss_id "TSS17304";
C03	12625350	12626050	700	+	gene_id "XLOC_017153"; transcript_id "TCONS_00017557"; exon_number "2"; oId "CUFF.1709.1"; class_code "u"; tss_id "TSS17385";
C03	18128573	18129213	640	+	gene_id "XLOC_017257"; transcript_id "TCONS_00017663"; exon_number "1"; oId "CUFF.1730.1"; class_code "u"; tss_id "TSS17490";
C03	18129268	18129603	335	+	gene_id "XLOC_017258"; transcript_id "TCONS_00017664"; exon_number "1"; oId "CUFF.1729.1"; class_code "u"; tss_id "TSS17491";
C03	20739319	20740346	1027	+	gene_id "XLOC_017319"; transcript_id "TCONS_00017725"; exon_number "1"; oId "CUFF.1743.1"; class_code "u"; tss_id "TSS17552";
C03	24397578	24398540	962	+	gene_id "XLOC_017384"; transcript_id "TCONS_00017794"; exon_number "1"; oId "CUFF.1763.1"; class_code "u"; tss_id "TSS17619";
C03	25057316	25057491	175	+	gene_id "XLOC_017395"; transcript_id "TCONS_00017805"; exon_number "2"; oId "CUFF.1766.1"; class_code "u"; tss_id "TSS17630";
C03	25575148	25575445	297	+	gene_id "XLOC_017401"; transcript_id "TCONS_00017812"; exon_number "2"; oId "CUFF.1769.1"; class_code "u"; tss_id "TSS17636";
C03	29793279	29793484	205	+	gene_id "XLOC_017473"; transcript_id "TCONS_00017884"; exon_number "1"; oId "CUFF.1787.1"; class_code "u"; tss_id "TSS17708";
C03	40491170	40491437	267	+	gene_id "XLOC_017582"; transcript_id "TCONS_00017996"; exon_number "1"; oId "CUFF.1811.1"; class_code "u"; tss_id "TSS17818";
C03	52392147	52392817	670	+	gene_id "XLOC_017718"; transcript_id "TCONS_00018137"; exon_number "1"; oId "CUFF.1852.1"; class_code "u"; tss_id "TSS17955";
C03	138258	138476	218	-	gene_id "XLOC_017804"; transcript_id "TCONS_00018226"; exon_number "1"; oId "CUFF.1639.1"; class_code "u"; tss_id "TSS18044";
C03	5187490	5187885	395	-	gene_id "XLOC_017951"; transcript_id "TCONS_00018375"; exon_number "1"; oId "CUFF.1669.1"; class_code "u"; tss_id "TSS18192";
C03	6002554	6002856	302	-	gene_id "XLOC_017973"; transcript_id "TCONS_00018397"; exon_number "1"; oId "CUFF.1677.1"; class_code "u"; tss_id "TSS18214";
C03	18727472	18728043	571	-	gene_id "XLOC_018213"; transcript_id "TCONS_00018641"; exon_number "1"; oId "CUFF.1733.1"; class_code "u"; tss_id "TSS18456";
C03	23833787	23834243	456	-	gene_id "XLOC_018310"; transcript_id "TCONS_00018740"; exon_number "2"; oId "CUFF.1761.1"; class_code "u"; tss_id "TSS18554";
C03	45919162	45919929	767	-	gene_id "XLOC_018530"; transcript_id "TCONS_00018967"; exon_number "1"; oId "CUFF.1830.1"; class_code "u"; tss_id "TSS18777";
C03	47416303	47416600	297	-	gene_id "XLOC_018550"; transcript_id "TCONS_00018987"; exon_number "1"; oId "CUFF.1834.1"; class_code "u"; tss_id "TSS18797";
C03	51723958	51724459	501	-	gene_id "XLOC_018585"; transcript_id "TCONS_00019024"; exon_number "1"; oId "CUFF.1849.1"; class_code "u"; tss_id "TSS18832";
C03	55918258	55918895	637	-	gene_id "XLOC_018646"; transcript_id "TCONS_00019088"; exon_number "1"; oId "CUFF.1867.1"; class_code "u"; tss_id "TSS18894";
C03	57629101	57629466	365	-	gene_id "XLOC_018676"; transcript_id "TCONS_00019119"; exon_number "1"; oId "CUFF.1880.1"; class_code "u"; tss_id "TSS18925";
C03	57745675	57745893	218	-	gene_id "XLOC_018680"; transcript_id "TCONS_00019123"; exon_number "1"; oId "CUFF.1881.1"; class_code "u"; tss_id "TSS18929";
C03	248943	249207	264	+	gene_id "XLOC_016862"; transcript_id "TCONS_00017257"; exon_number "1"; gene_name "gnl_UG_BnaNoS29940455"; oId "CUFF.1642.1"; nearest_ref "gnl_UG_BnaNoS29940455_dup1"; class_code "j"; tss_id "TSS17089";
C03	1885373	1885689	316	+	gene_id "XLOC_016914"; transcript_id "TCONS_00017310"; exon_number "1"; oId "CUFF.1648.1"; class_code "u"; tss_id "TSS17142";
C03	5652560	5652796	236	+	gene_id "XLOC_017027"; transcript_id "TCONS_00017428"; exon_number "1"; oId "CUFF.1671.1"; class_code "u"; tss_id "TSS17258";
C03	7495421	7495644	223	+	gene_id "XLOC_017059"; transcript_id "TCONS_00017461"; exon_number "4"; gene_name "gnl_UG_BnaNoS39165749"; oId "CUFF.1688.2"; nearest_ref "gnl_UG_BnaNoS39165749_dup1"; class_code "j"; tss_id "TSS17290";
C03	8042576	8042901	325	+	gene_id "XLOC_017069"; transcript_id "TCONS_00017472"; exon_number "1"; oId "CUFF.1692.1"; class_code "u"; tss_id "TSS17300";
C03	8344684	8344901	217	+	gene_id "XLOC_017081"; transcript_id "TCONS_00017484"; exon_number "1"; oId "CUFF.1696.1"; class_code "u"; tss_id "TSS17312";
C03	11581537	11581747	210	+	gene_id "XLOC_017135"; transcript_id "TCONS_00017539"; exon_number "1"; oId "CUFF.1708.1"; class_code "u"; tss_id "TSS17367";
C03	16512645	16512890	245	+	gene_id "XLOC_017232"; transcript_id "TCONS_00017636"; exon_number "2"; oId "CUFF.1723.1"; class_code "u"; tss_id "TSS17464";
C03	17035135	17035357	222	+	gene_id "XLOC_017239"; transcript_id "TCONS_00017643"; exon_number "1"; gene_name "gnl_UG_BnaNoS38996281"; oId "CUFF.1725.1"; nearest_ref "gnl_UG_BnaNoS38996281_dup1"; class_code "j"; tss_id "TSS17471";
C03	22449775	22450027	252	+	gene_id "XLOC_017348"; transcript_id "TCONS_00017755"; exon_number "1"; oId "CUFF.1754.1"; class_code "u"; tss_id "TSS17582";
C03	22450555	22450840	285	+	gene_id "XLOC_017349"; transcript_id "TCONS_00017756"; exon_number "1"; oId "CUFF.1755.1"; class_code "u"; tss_id "TSS17583";
C03	25001402	25001645	243	+	gene_id "XLOC_017393"; transcript_id "TCONS_00017803"; exon_number "1"; oId "CUFF.1765.1"; class_code "u"; tss_id "TSS17628";
C03	25575148	25575445	297	+	gene_id "XLOC_017401"; transcript_id "TCONS_00017812"; exon_number "2"; oId "CUFF.1769.1"; class_code "u"; tss_id "TSS17636";
C03	27806839	27807064	225	+	gene_id "XLOC_017440"; transcript_id "TCONS_00017851"; exon_number "1"; oId "CUFF.1778.1"; class_code "u"; tss_id "TSS17675";
C03	28746914	28747156	242	+	gene_id "XLOC_017453"; transcript_id "TCONS_00017864"; exon_number "1"; oId "CUFF.1782.1"; class_code "u"; tss_id "TSS17688";
C03	28800602	28800844	242	+	gene_id "XLOC_017457"; transcript_id "TCONS_00017868"; exon_number "1"; oId "CUFF.1784.1"; class_code "u"; tss_id "TSS17692";
C03	34117738	34117974	236	+	gene_id "XLOC_017525"; transcript_id "TCONS_00017938"; exon_number "4"; oId "CUFF.1794.1"; class_code "u"; tss_id "TSS17761";
C03	37473544	37473744	200	+	gene_id "XLOC_017554"; transcript_id "TCONS_00017967"; exon_number "2"; gene_name "gnl_UG_BnaNoS52591652"; oId "CUFF.1801.1"; nearest_ref "gnl_UG_BnaNoS52591652_dup1"; class_code "j"; tss_id "TSS17790";
C03	40491170	40491437	267	+	gene_id "XLOC_017582"; transcript_id "TCONS_00017996"; exon_number "1"; oId "CUFF.1811.1"; class_code "u"; tss_id "TSS17818";
C03	43627224	43627503	279	+	gene_id "XLOC_017617"; transcript_id "TCONS_00018031"; exon_number "2"; gene_name "gnl_UG_BnaNoS37266798"; oId "CUFF.1821.2"; nearest_ref "gnl_UG_BnaNoS37266798_dup1"; class_code "j"; tss_id "TSS17853";
C03	44288613	44288864	251	+	gene_id "XLOC_017624"; transcript_id "TCONS_00018040"; exon_number "1"; oId "CUFF.1824.1"; class_code "u"; tss_id "TSS17861";
C03	44740182	44740470	288	+	gene_id "XLOC_017628"; transcript_id "TCONS_00018044"; exon_number "1"; oId "CUFF.1826.1"; class_code "u"; tss_id "TSS17865";
C03	51127291	51127619	328	+	gene_id "XLOC_017700"; transcript_id "TCONS_00018119"; exon_number "1"; oId "CUFF.1846.1"; class_code "u"; tss_id "TSS17937";
C03	51352427	51352704	277	+	gene_id "XLOC_017705"; transcript_id "TCONS_00018124"; exon_number "1"; oId "CUFF.1847.1"; class_code "u"; tss_id "TSS17942";
C03	54472683	54472942	259	+	gene_id "XLOC_017750"; transcript_id "TCONS_00018170"; exon_number "1"; oId "CUFF.1863.1"; class_code "u"; tss_id "TSS17988";
C03	55868710	55869079	369	+	gene_id "XLOC_017772"; transcript_id "TCONS_00018192"; exon_number "1"; gene_name "gnl_UG_BnaNoS39004373"; oId "CUFF.1865.1"; nearest_ref "gnl_UG_BnaNoS39004373_dup1"; class_code "j"; tss_id "TSS18010";
C03	56417574	56417786	212	+	gene_id "XLOC_017779"; transcript_id "TCONS_00018200"; exon_number "1"; oId "CUFF.1869.1"; class_code "u"; tss_id "TSS18018";
C03	100747	101010	263	-	gene_id "XLOC_017802"; transcript_id "TCONS_00018223"; exon_number "1"; oId "CUFF.1637.1"; class_code "u"; tss_id "TSS18041";
C03	138258	138476	218	-	gene_id "XLOC_017804"; transcript_id "TCONS_00018226"; exon_number "1"; oId "CUFF.1639.1"; class_code "u"; tss_id "TSS18044";
C03	139490	139691	201	-	gene_id "XLOC_017805"; transcript_id "TCONS_00018227"; exon_number "1"; oId "CUFF.1640.1"; class_code "u"; tss_id "TSS18045";
C03	2405611	2405906	295	-	gene_id "XLOC_017882"; transcript_id "TCONS_00018304"; exon_number "1"; oId "CUFF.1653.1"; class_code "u"; tss_id "TSS18122";
C03	7106750	7107020	270	-	gene_id "XLOC_017996"; transcript_id "TCONS_00018420"; exon_number "1"; oId "CUFF.1680.1"; class_code "u"; tss_id "TSS18237";
C03	7240994	7241272	278	-	gene_id "XLOC_017999"; transcript_id "TCONS_00018423"; exon_number "1"; oId "CUFF.1683.1"; class_code "u"; tss_id "TSS18240";
C03	11201766	11201985	219	-	gene_id "XLOC_018086"; transcript_id "TCONS_00018512"; exon_number "1"; oId "CUFF.1707.1"; class_code "u"; tss_id "TSS18328";
C03	13636937	13637156	219	-	gene_id "XLOC_018127"; transcript_id "TCONS_00018553"; exon_number "1"; oId "CUFF.1711.1"; class_code "u"; tss_id "TSS18369";
C03	15882264	15882522	258	-	gene_id "XLOC_018167"; transcript_id "TCONS_00018594"; exon_number "1"; oId "CUFF.1721.1"; class_code "u"; tss_id "TSS18410";
C03	15882612	15882945	333	-	gene_id "XLOC_018167"; transcript_id "TCONS_00018594"; exon_number "2"; oId "CUFF.1721.1"; class_code "u"; tss_id "TSS18410";
C03	19357348	19357562	214	-	gene_id "XLOC_018227"; transcript_id "TCONS_00018655"; exon_number "2"; oId "CUFF.1738.1"; class_code "u"; tss_id "TSS18470";
C03	20737881	20738223	342	-	gene_id "XLOC_018251"; transcript_id "TCONS_00018679"; exon_number "1"; gene_name "gnl_UG_BnaNoS39057300"; oId "CUFF.1744.1"; nearest_ref "gnl_UG_BnaNoS39057300_dup1"; class_code "j"; tss_id "TSS18494";
C03	26922262	26922520	258	-	gene_id "XLOC_018343"; transcript_id "TCONS_00018773"; exon_number "1"; oId "CUFF.1774.1"; class_code "u"; tss_id "TSS18587";
C03	27996096	27996309	213	-	gene_id "XLOC_018362"; transcript_id "TCONS_00018793"; exon_number "1"; oId "CUFF.1780.1"; class_code "u"; tss_id "TSS18607";
C03	32023191	32023560	369	-	gene_id "XLOC_018411"; transcript_id "TCONS_00018843"; exon_number "5"; oId "CUFF.1790.1"; class_code "u"; tss_id "TSS18657";
C03	32981199	32981402	203	-	gene_id "XLOC_018413"; transcript_id "TCONS_00018845"; exon_number "1"; oId "CUFF.1792.1"; class_code "u"; tss_id "TSS18659";
C03	34904727	34904982	255	-	gene_id "XLOC_018429"; transcript_id "TCONS_00018861"; exon_number "1"; oId "CUFF.1795.1"; class_code "u"; tss_id "TSS18675";
C03	47416303	47416600	297	-	gene_id "XLOC_018550"; transcript_id "TCONS_00018987"; exon_number "1"; oId "CUFF.1834.1"; class_code "u"; tss_id "TSS18797";
C03	48605442	48605709	267	-	gene_id "XLOC_018559"; transcript_id "TCONS_00018997"; exon_number "2"; oId "CUFF.1837.1"; class_code "u"; tss_id "TSS18806";
C03	50732306	50732573	267	-	gene_id "XLOC_018578"; transcript_id "TCONS_00019017"; exon_number "1"; oId "CUFF.1844.1"; class_code "u"; tss_id "TSS18825";
C03	52420745	52420949	204	-	gene_id "XLOC_018596"; transcript_id "TCONS_00019035"; exon_number "2"; gene_name "gnl_UG_BnaNoS38968141"; oId "CUFF.1854.2"; nearest_ref "gnl_UG_BnaNoS38968141_dup1"; class_code "j"; tss_id "TSS18843";
C03	53865494	53865720	226	-	gene_id "XLOC_018624"; transcript_id "TCONS_00019066"; exon_number "1"; oId "CUFF.1861.1"; class_code "u"; tss_id "TSS18872";
C03	54377039	54377335	296	-	gene_id "XLOC_018630"; transcript_id "TCONS_00019072"; exon_number "1"; oId "CUFF.1862.1"; class_code "u"; tss_id "TSS18878";
C03	54786674	54786909	235	-	gene_id "XLOC_018634"; transcript_id "TCONS_00019076"; exon_number "1"; oId "CUFF.1864.1"; class_code "u"; tss_id "TSS18882";
C03	55870019	55870321	302	-	gene_id "XLOC_018644"; transcript_id "TCONS_00019086"; exon_number "1"; gene_name "gnl_UG_BnaNoS39004373"; oId "CUFF.1866.1"; nearest_ref "gnl_UG_BnaNoS39004373_dup1"; class_code "x"; tss_id "TSS18892";
C03	57745675	57745893	218	-	gene_id "XLOC_018680"; transcript_id "TCONS_00019123"; exon_number "1"; oId "CUFF.1881.1"; class_code "u"; tss_id "TSS18929";
C03	2641367	2642231	864	+	gene_id "XLOC_016933"; transcript_id "TCONS_00017332"; exon_number "1"; oId "CUFF.1656.1"; class_code "u"; tss_id "TSS17163";
C03	10685887	10687089	1202	+	gene_id "XLOC_017120"; transcript_id "TCONS_00017524"; exon_number "1"; oId "CUFF.1703.1"; class_code "u"; tss_id "TSS17352";
C03	18128573	18129213	640	+	gene_id "XLOC_017257"; transcript_id "TCONS_00017663"; exon_number "1"; oId "CUFF.1730.1"; class_code "u"; tss_id "TSS17490";
C03	18129268	18129603	335	+	gene_id "XLOC_017258"; transcript_id "TCONS_00017664"; exon_number "1"; oId "CUFF.1729.1"; class_code "u"; tss_id "TSS17491";
C03	19781082	19781450	368	+	gene_id "XLOC_017297"; transcript_id "TCONS_00017703"; exon_number "2"; oId "CUFF.1739.1"; class_code "u"; tss_id "TSS17530";
C03	33947594	33947914	320	+	gene_id "XLOC_017523"; transcript_id "TCONS_00017936"; exon_number "1"; oId "CUFF.1793.1"; class_code "u"; tss_id "TSS17759";
C03	39129735	39130637	902	+	gene_id "XLOC_017560"; transcript_id "TCONS_00017974"; exon_number "1"; oId "CUFF.1805.1"; class_code "u"; tss_id "TSS17796";
C03	40425246	40426204	958	+	gene_id "XLOC_017579"; transcript_id "TCONS_00017993"; exon_number "1"; oId "CUFF.1807.1"; class_code "u"; tss_id "TSS17815";
C03	44756867	44757382	515	+	gene_id "XLOC_017629"; transcript_id "TCONS_00018045"; exon_number "1"; oId "CUFF.1825.1"; class_code "u"; tss_id "TSS17866";
C03	44757452	44757904	452	+	gene_id "XLOC_017630"; transcript_id "TCONS_00018046"; exon_number "1"; oId "CUFF.1827.1"; class_code "u"; tss_id "TSS17867";
C03	46356003	46357420	1417	+	gene_id "XLOC_017657"; transcript_id "TCONS_00018076"; exon_number "1"; oId "CUFF.1832.1"; class_code "u"; tss_id "TSS17894";
C03	3487768	3488174	406	-	gene_id "XLOC_017916"; transcript_id "TCONS_00018340"; exon_number "1"; oId "CUFF.1659.1"; class_code "u"; tss_id "TSS18157";
C03	5378823	5379533	710	-	gene_id "XLOC_017955"; transcript_id "TCONS_00018379"; exon_number "1"; oId "CUFF.1670.1"; class_code "u"; tss_id "TSS18196";
C03	19129046	19129574	528	-	gene_id "XLOC_018222"; transcript_id "TCONS_00018650"; exon_number "1"; oId "CUFF.1735.1"; class_code "u"; tss_id "TSS18465";
C03	21107456	21109519	2063	-	gene_id "XLOC_018262"; transcript_id "TCONS_00018692"; exon_number "1"; oId "CUFF.1748.1"; class_code "u"; tss_id "TSS18506";
C03	25919341	25919752	411	-	gene_id "XLOC_018330"; transcript_id "TCONS_00018760"; exon_number "1"; oId "CUFF.1770.1"; class_code "u"; tss_id "TSS18574";
C03	41189726	41190334	608	-	gene_id "XLOC_018472"; transcript_id "TCONS_00018906"; exon_number "1"; oId "CUFF.1813.1"; class_code "u"; tss_id "TSS18719";
C03	49988984	49989261	277	-	gene_id "XLOC_018570"; transcript_id "TCONS_00019009"; exon_number "1"; oId "CUFF.1843.1"; class_code "u"; tss_id "TSS18817";
C03	2398426	2398757	331	+	gene_id "XLOC_016929"; transcript_id "TCONS_00017326"; exon_number "1"; oId "CUFF.1652.1"; class_code "u"; tss_id "TSS17158";
C03	3985324	3985664	340	+	gene_id "XLOC_016979"; transcript_id "TCONS_00017379"; exon_number "1"; oId "CUFF.1662.1"; class_code "u"; tss_id "TSS17210";
C03	7213028	7213366	338	+	gene_id "XLOC_017056"; transcript_id "TCONS_00017458"; exon_number "1"; oId "CUFF.1682.1"; class_code "u"; tss_id "TSS17287";
C03	11070650	11071711	1061	+	gene_id "XLOC_017127"; transcript_id "TCONS_00017531"; exon_number "1"; oId "CUFF.1706.1"; class_code "u"; tss_id "TSS17359";
C03	22265803	22266165	362	+	gene_id "XLOC_017343"; transcript_id "TCONS_00017750"; exon_number "1"; oId "CUFF.1752.1"; class_code "u"; tss_id "TSS17577";
C03	27179039	27179389	350	+	gene_id "XLOC_017427"; transcript_id "TCONS_00017838"; exon_number "1"; oId "CUFF.1777.1"; class_code "u"; tss_id "TSS17662";
C03	29793279	29793484	205	+	gene_id "XLOC_017473"; transcript_id "TCONS_00017884"; exon_number "1"; oId "CUFF.1787.1"; class_code "u"; tss_id "TSS17708";
C03	38695928	38696264	336	+	gene_id "XLOC_017557"; transcript_id "TCONS_00017971"; exon_number "1"; oId "CUFF.1802.1"; class_code "u"; tss_id "TSS17793";
C03	1325196	1325650	454	-	gene_id "XLOC_017841"; transcript_id "TCONS_00018263"; exon_number "1"; oId "CUFF.1645.1"; class_code "u"; tss_id "TSS18081";
C03	4053982	4054188	206	-	gene_id "XLOC_017926"; transcript_id "TCONS_00018350"; exon_number "2"; oId "CUFF.1663.1"; class_code "u"; tss_id "TSS18167";
C03	4441812	4442232	420	-	gene_id "XLOC_017939"; transcript_id "TCONS_00018363"; exon_number "1"; gene_name "gnl_UG_BnaNoS39293420"; oId "CUFF.1667.1"; nearest_ref "gnl_UG_BnaNoS39293420_dup1"; class_code "x"; tss_id "TSS18180";
C03	6002554	6002856	302	-	gene_id "XLOC_017973"; transcript_id "TCONS_00018397"; exon_number "1"; oId "CUFF.1677.1"; class_code "u"; tss_id "TSS18214";
C03	6820791	6821669	878	-	gene_id "XLOC_017992"; transcript_id "TCONS_00018416"; exon_number "1"; gene_name "gnl_UG_BnaNoS39238197"; oId "CUFF.1679.1"; nearest_ref "gnl_UG_BnaNoS39238197_dup1"; class_code "x"; tss_id "TSS18233";
C03	7024250	7024559	309	-	gene_id "XLOC_017995"; transcript_id "TCONS_00018419"; exon_number "1"; oId "CUFF.1681.1"; class_code "u"; tss_id "TSS18236";
C03	7286237	7286658	421	-	gene_id "XLOC_018001"; transcript_id "TCONS_00018425"; exon_number "1"; oId "CUFF.1685.1"; class_code "u"; tss_id "TSS18242";
C03	15917108	15917600	492	-	gene_id "XLOC_018170"; transcript_id "TCONS_00018597"; exon_number "1"; oId "CUFF.1722.2"; class_code "u"; tss_id "TSS18413";
C03	17061819	17062081	262	-	gene_id "XLOC_018184"; transcript_id "TCONS_00018612"; exon_number "1"; oId "CUFF.1724.1"; class_code "u"; tss_id "TSS18427";
C03	18727472	18728043	571	-	gene_id "XLOC_018213"; transcript_id "TCONS_00018641"; exon_number "1"; oId "CUFF.1733.1"; class_code "u"; tss_id "TSS18456";
C03	21112802	21113108	306	-	gene_id "XLOC_018263"; transcript_id "TCONS_00018693"; exon_number "1"; oId "CUFF.1747.1"; class_code "u"; tss_id "TSS18507";
C03	21603420	21603930	510	-	gene_id "XLOC_018273"; transcript_id "TCONS_00018703"; exon_number "1"; oId "CUFF.1750.1"; class_code "u"; tss_id "TSS18517";
C03	21709297	21709926	629	-	gene_id "XLOC_018274"; transcript_id "TCONS_00018704"; exon_number "1"; oId "CUFF.1751.1"; class_code "u"; tss_id "TSS18518";
C03	42599688	42600125	437	-	gene_id "XLOC_018479"; transcript_id "TCONS_00018913"; exon_number "2"; oId "CUFF.1815.1"; class_code "u"; tss_id "TSS18726";
C03	49701381	49701665	284	-	gene_id "XLOC_018568"; transcript_id "TCONS_00019006"; exon_number "1"; oId "CUFF.1841.1"; class_code "u"; tss_id "TSS18815";
C03	55918258	55918895	637	-	gene_id "XLOC_018646"; transcript_id "TCONS_00019088"; exon_number "1"; oId "CUFF.1867.1"; class_code "u"; tss_id "TSS18894";
C04	6870334	6870699	365	+	gene_id "XLOC_018796"; transcript_id "TCONS_00019243"; exon_number "3"; gene_name "gnl_UG_BnaNoS39208549"; oId "CUFF.1903.1"; nearest_ref "gnl_UG_BnaNoS39208549_dup1"; class_code "j"; tss_id "TSS19048";
C04	7259654	7259907	253	+	gene_id "XLOC_018806"; transcript_id "TCONS_00019255"; exon_number "2"; oId "CUFF.1910.1"; class_code "u"; tss_id "TSS19059";
C04	14305494	14306064	570	+	gene_id "XLOC_018880"; transcript_id "TCONS_00019330"; exon_number "1"; oId "CUFF.1940.1"; class_code "u"; tss_id "TSS19134";
C04	15790604	15791156	552	+	gene_id "XLOC_018911"; transcript_id "TCONS_00019362"; exon_number "1"; oId "CUFF.1948.1"; class_code "u"; tss_id "TSS19166";
C04	22203389	22203672	283	+	gene_id "XLOC_018995"; transcript_id "TCONS_00019448"; exon_number "1"; oId "CUFF.1963.1"; class_code "u"; tss_id "TSS19251";
C04	23357695	23357902	207	+	gene_id "XLOC_019005"; transcript_id "TCONS_00019458"; exon_number "1"; oId "CUFF.1970.1"; class_code "u"; tss_id "TSS19261";
C04	20417683	20417978	295	-	gene_id "XLOC_019559"; transcript_id "TCONS_00020033"; exon_number "1"; oId "CUFF.1952.1"; class_code "u"; tss_id "TSS19828";
C04	22203639	22203887	248	-	gene_id "XLOC_019589"; transcript_id "TCONS_00020063"; exon_number "1"; oId "CUFF.1964.1"; class_code "u"; tss_id "TSS19858";
C04	38494917	38495145	228	-	gene_id "XLOC_019858"; transcript_id "TCONS_00020342"; exon_number "1"; oId "CUFF.2035.1"; class_code "u"; tss_id "TSS20132";
C04	39302535	39302814	279	-	gene_id "XLOC_019885"; transcript_id "TCONS_00020369"; exon_number "1"; gene_name "gnl_UG_BnaNoS39245247"; oId "CUFF.2039.1"; nearest_ref "gnl_UG_BnaNoS39245247_dup1"; class_code "o"; tss_id "TSS20159";
C04	39561103	39561348	245	-	gene_id "XLOC_019892"; transcript_id "TCONS_00020377"; exon_number "1"; oId "CUFF.2042.1"; class_code "u"; tss_id "TSS20167";
C04	4132461	4132705	244	+	gene_id "XLOC_018762"; transcript_id "TCONS_00019208"; exon_number "1"; oId "CUFF.1897.1"; class_code "u"; tss_id "TSS19013";
C04	4301439	4301943	504	+	gene_id "XLOC_018766"; transcript_id "TCONS_00019212"; exon_number "1"; oId "CUFF.1898.1"; class_code "u"; tss_id "TSS19017";
C04	6891340	6891820	480	+	gene_id "XLOC_018797"; transcript_id "TCONS_00019245"; exon_number "1"; oId "CUFF.1904.1"; class_code "u"; tss_id "TSS19050";
C04	14322681	14323326	645	+	gene_id "XLOC_018884"; transcript_id "TCONS_00019335"; exon_number "1"; oId "CUFF.1943.1"; class_code "u"; tss_id "TSS19139";
C04	14324060	14324607	547	+	gene_id "XLOC_018885"; transcript_id "TCONS_00019336"; exon_number "1"; oId "CUFF.1945.1"; class_code "u"; tss_id "TSS19140";
C04	21723356	21723649	293	+	gene_id "XLOC_018987"; transcript_id "TCONS_00019440"; exon_number "1"; oId "CUFF.1962.1"; class_code "u"; tss_id "TSS19243";
C04	27278312	27278745	433	+	gene_id "XLOC_019053"; transcript_id "TCONS_00019507"; exon_number "1"; oId "CUFF.1986.1"; class_code "u"; tss_id "TSS19310";
C04	32517289	32517521	232	+	gene_id "XLOC_019132"; transcript_id "TCONS_00019589"; exon_number "1"; oId "CUFF.2010.1"; class_code "u"; tss_id "TSS19391";
C04	34768473	34768768	295	+	gene_id "XLOC_019166"; transcript_id "TCONS_00019625"; exon_number "1"; oId "CUFF.2019.1"; class_code "u"; tss_id "TSS19426";
C04	37660332	37660630	298	+	gene_id "XLOC_019207"; transcript_id "TCONS_00019667"; exon_number "1"; oId "CUFF.2027.1"; class_code "u"; tss_id "TSS19467";
C04	14323519	14323955	436	-	gene_id "XLOC_019498"; transcript_id "TCONS_00019971"; exon_number "1"; oId "CUFF.1944.1"; class_code "u"; tss_id "TSS19766";
C04	21663316	21663831	515	-	gene_id "XLOC_019581"; transcript_id "TCONS_00020055"; exon_number "1"; oId "CUFF.1961.1"; class_code "u"; tss_id "TSS19850";
C04	40475015	40475263	248	-	gene_id "XLOC_019918"; transcript_id "TCONS_00020403"; exon_number "1"; oId "CUFF.2051.1"; class_code "u"; tss_id "TSS20193";
C04	409016	409382	366	+	gene_id "XLOC_018690"; transcript_id "TCONS_00019133"; exon_number "1"; oId "CUFF.1883.1"; class_code "u"; tss_id "TSS18939";
C04	5682211	5682463	252	+	gene_id "XLOC_018779"; transcript_id "TCONS_00019225"; exon_number "1"; oId "CUFF.1899.1"; class_code "u"; tss_id "TSS19030";
C04	6021867	6022086	219	+	gene_id "XLOC_018784"; transcript_id "TCONS_00019230"; exon_number "2"; oId "CUFF.1900.1"; class_code "u"; tss_id "TSS19035";
C04	6870334	6870699	365	+	gene_id "XLOC_018796"; transcript_id "TCONS_00019243"; exon_number "3"; gene_name "gnl_UG_BnaNoS39208549"; oId "CUFF.1903.1"; nearest_ref "gnl_UG_BnaNoS39208549_dup1"; class_code "j"; tss_id "TSS19048";
C04	7259654	7259907	253	+	gene_id "XLOC_018806"; transcript_id "TCONS_00019255"; exon_number "2"; oId "CUFF.1910.1"; class_code "u"; tss_id "TSS19059";
C04	11697167	11697376	209	+	gene_id "XLOC_018851"; transcript_id "TCONS_00019301"; exon_number "2"; oId "CUFF.1928.1"; class_code "u"; tss_id "TSS19105";
C04	19589940	19590304	364	+	gene_id "XLOC_018960"; transcript_id "TCONS_00019412"; exon_number "1"; gene_name "gnl_UG_BnaNoS38962527"; oId "CUFF.1953.1"; nearest_ref "gnl_UG_BnaNoS38962527_dup1"; class_code "x"; tss_id "TSS19216";
C04	20210048	20210394	346	+	gene_id "XLOC_018963"; transcript_id "TCONS_00019415"; exon_number "1"; oId "CUFF.1951.1"; class_code "u"; tss_id "TSS19219";
C04	20503996	20504283	287	+	gene_id "XLOC_018969"; transcript_id "TCONS_00019421"; exon_number "4"; oId "CUFF.1954.1"; class_code "u"; tss_id "TSS19225";
C04	21588222	21588437	215	+	gene_id "XLOC_018983"; transcript_id "TCONS_00019436"; exon_number "1"; oId "CUFF.1959.1"; class_code "u"; tss_id "TSS19239";
C04	22203389	22203672	283	+	gene_id "XLOC_018995"; transcript_id "TCONS_00019448"; exon_number "1"; oId "CUFF.1963.1"; class_code "u"; tss_id "TSS19251";
C04	23357695	23357902	207	+	gene_id "XLOC_019005"; transcript_id "TCONS_00019458"; exon_number "1"; oId "CUFF.1970.1"; class_code "u"; tss_id "TSS19261";
C04	28510930	28511141	211	+	gene_id "XLOC_019068"; transcript_id "TCONS_00019524"; exon_number "1"; oId "CUFF.1993.1"; class_code "u"; tss_id "TSS19326";
C04	32517289	32517521	232	+	gene_id "XLOC_019132"; transcript_id "TCONS_00019589"; exon_number "1"; oId "CUFF.2010.1"; class_code "u"; tss_id "TSS19391";
C04	34768473	34768768	295	+	gene_id "XLOC_019166"; transcript_id "TCONS_00019625"; exon_number "1"; oId "CUFF.2019.1"; class_code "u"; tss_id "TSS19426";
C04	35362125	35362333	208	+	gene_id "XLOC_019178"; transcript_id "TCONS_00019638"; exon_number "1"; oId "CUFF.2022.1"; class_code "u"; tss_id "TSS19438";
C04	37660332	37660630	298	+	gene_id "XLOC_019207"; transcript_id "TCONS_00019667"; exon_number "1"; oId "CUFF.2027.1"; class_code "u"; tss_id "TSS19467";
C04	3862688	3862970	282	-	gene_id "XLOC_019369"; transcript_id "TCONS_00019837"; exon_number "1"; oId "CUFF.1896.1"; class_code "u"; tss_id "TSS19634";
C04	13881244	13881516	272	-	gene_id "XLOC_019489"; transcript_id "TCONS_00019961"; exon_number "1"; oId "CUFF.1938.1"; class_code "u"; tss_id "TSS19756";
C04	20417683	20417978	295	-	gene_id "XLOC_019559"; transcript_id "TCONS_00020033"; exon_number "1"; oId "CUFF.1952.1"; class_code "u"; tss_id "TSS19828";
C04	22203639	22203887	248	-	gene_id "XLOC_019589"; transcript_id "TCONS_00020063"; exon_number "1"; oId "CUFF.1964.1"; class_code "u"; tss_id "TSS19858";
C04	23275540	23275808	268	-	gene_id "XLOC_019597"; transcript_id "TCONS_00020071"; exon_number "1"; oId "CUFF.1968.1"; class_code "u"; tss_id "TSS19866";
C04	25815386	25815651	265	-	gene_id "XLOC_019633"; transcript_id "TCONS_00020109"; exon_number "5"; oId "CUFF.1980.1"; class_code "u"; tss_id "TSS19903";
C04	28423071	28423271	200	-	gene_id "XLOC_019667"; transcript_id "TCONS_00020143"; exon_number "1"; gene_name "gnl_UG_BnaNoS44678618"; oId "CUFF.1991.2"; nearest_ref "gnl_UG_BnaNoS44678618_dup1"; class_code "j"; tss_id "TSS19937";
C04	29450366	29450576	210	-	gene_id "XLOC_019685"; transcript_id "TCONS_00020162"; exon_number "1"; oId "CUFF.1997.1"; class_code "u"; tss_id "TSS19955";
C04	32181325	32181576	251	-	gene_id "XLOC_019730"; transcript_id "TCONS_00020207"; exon_number "1"; oId "CUFF.2005.1"; class_code "u"; tss_id "TSS20000";
C04	34193540	34193859	319	-	gene_id "XLOC_019766"; transcript_id "TCONS_00020243"; exon_number "3"; gene_name "gnl_UG_BnaNoS37265658"; oId "CUFF.2014.1"; nearest_ref "gnl_UG_BnaNoS37265658_dup1"; class_code "j"; tss_id "TSS20036";
C04	38522020	38522242	222	-	gene_id "XLOC_019859"; transcript_id "TCONS_00020343"; exon_number "1"; oId "CUFF.2036.1"; class_code "u"; tss_id "TSS20133";
C04	38523423	38523640	217	-	gene_id "XLOC_019860"; transcript_id "TCONS_00020344"; exon_number "1"; oId "CUFF.2037.1"; class_code "u"; tss_id "TSS20134";
C04	38523935	38524210	275	-	gene_id "XLOC_019860"; transcript_id "TCONS_00020344"; exon_number "3"; oId "CUFF.2037.1"; class_code "u"; tss_id "TSS20134";
C04	39218324	39218679	355	-	gene_id "XLOC_019884"; transcript_id "TCONS_00020368"; exon_number "1"; oId "CUFF.2038.1"; class_code "u"; tss_id "TSS20158";
C04	39302535	39302814	279	-	gene_id "XLOC_019885"; transcript_id "TCONS_00020369"; exon_number "1"; gene_name "gnl_UG_BnaNoS39245247"; oId "CUFF.2039.1"; nearest_ref "gnl_UG_BnaNoS39245247_dup1"; class_code "o"; tss_id "TSS20159";
C04	39561103	39561348	245	-	gene_id "XLOC_019892"; transcript_id "TCONS_00020377"; exon_number "1"; oId "CUFF.2042.1"; class_code "u"; tss_id "TSS20167";
C04	3332531	3333662	1131	+	gene_id "XLOC_018753"; transcript_id "TCONS_00019199"; exon_number "1"; oId "CUFF.1894.1"; class_code "u"; tss_id "TSS19004";
C04	6891340	6891820	480	+	gene_id "XLOC_018797"; transcript_id "TCONS_00019245"; exon_number "1"; oId "CUFF.1904.1"; class_code "u"; tss_id "TSS19050";
C04	13166901	13168459	1558	+	gene_id "XLOC_018863"; transcript_id "TCONS_00019313"; exon_number "1"; oId "CUFF.1932.1"; class_code "u"; tss_id "TSS19117";
C04	23709566	23710534	968	+	gene_id "XLOC_019007"; transcript_id "TCONS_00019460"; exon_number "1"; oId "CUFF.1973.1"; class_code "u"; tss_id "TSS19263";
C04	27277524	27278127	603	+	gene_id "XLOC_019052"; transcript_id "TCONS_00019506"; exon_number "1"; gene_name "gnl_UG_BnaNoS39267851"; oId "CUFF.1985.1"; nearest_ref "gnl_UG_BnaNoS39267851_dup1"; class_code "x"; tss_id "TSS19309";
C04	39675847	39676565	718	+	gene_id "XLOC_019251"; transcript_id "TCONS_00019715"; exon_number "1"; oId "CUFF.2044.1"; class_code "u"; tss_id "TSS19512";
C04	40126632	40126886	254	+	gene_id "XLOC_019269"; transcript_id "TCONS_00019734"; exon_number "1"; oId "CUFF.2050.1"; class_code "u"; tss_id "TSS19531";
C04	40715482	40716206	724	+	gene_id "XLOC_019285"; transcript_id "TCONS_00019750"; exon_number "1"; gene_name "gnl_UG_BnaNoS39240196"; oId "CUFF.2052.1"; nearest_ref "gnl_UG_BnaNoS39240196_dup1"; class_code "x"; tss_id "TSS19547";
C04	13768996	13769566	570	-	gene_id "XLOC_019486"; transcript_id "TCONS_00019958"; exon_number "1"; oId "CUFF.1936.1"; class_code "u"; tss_id "TSS19753";
C04	14323519	14323955	436	-	gene_id "XLOC_019498"; transcript_id "TCONS_00019971"; exon_number "1"; oId "CUFF.1944.1"; class_code "u"; tss_id "TSS19766";
C04	14796284	14796702	418	-	gene_id "XLOC_019503"; transcript_id "TCONS_00019976"; exon_number "1"; oId "CUFF.1946.1"; class_code "u"; tss_id "TSS19771";
C04	24511581	24511787	206	-	gene_id "XLOC_019609"; transcript_id "TCONS_00020085"; exon_number "2"; oId "CUFF.1976.1"; class_code "u"; tss_id "TSS19879";
C04	37530357	37531193	836	-	gene_id "XLOC_019829"; transcript_id "TCONS_00020310"; exon_number "1"; oId "CUFF.2026.1"; class_code "u"; tss_id "TSS20101";
C04	4132461	4132705	244	+	gene_id "XLOC_018762"; transcript_id "TCONS_00019208"; exon_number "1"; oId "CUFF.1897.1"; class_code "u"; tss_id "TSS19013";
C04	13889316	13889728	412	+	gene_id "XLOC_018874"; transcript_id "TCONS_00019324"; exon_number "1"; oId "CUFF.1937.1"; class_code "u"; tss_id "TSS19128";
C04	21723356	21723649	293	+	gene_id "XLOC_018987"; transcript_id "TCONS_00019440"; exon_number "1"; oId "CUFF.1962.1"; class_code "u"; tss_id "TSS19243";
C04	693966	694262	296	-	gene_id "XLOC_019298"; transcript_id "TCONS_00019763"; exon_number "1"; oId "CUFF.1884.1"; class_code "u"; tss_id "TSS19560";
C04	1694539	1694789	250	-	gene_id "XLOC_019320"; transcript_id "TCONS_00019786"; exon_number "1"; oId "CUFF.1889.1"; class_code "u"; tss_id "TSS19583";
C04	7579648	7579959	311	-	gene_id "XLOC_019423"; transcript_id "TCONS_00019893"; exon_number "2"; gene_name "gnl_UG_BnaNoS38962338"; oId "CUFF.1914.1"; nearest_ref "gnl_UG_BnaNoS38962338_dup1"; class_code "x"; tss_id "TSS19688";
C04	33512765	33513467	702	-	gene_id "XLOC_019759"; transcript_id "TCONS_00020236"; exon_number "1"; oId "CUFF.2012.1"; class_code "u"; tss_id "TSS20029";
C04	40475015	40475263	248	-	gene_id "XLOC_019918"; transcript_id "TCONS_00020403"; exon_number "1"; oId "CUFF.2051.1"; class_code "u"; tss_id "TSS20193";
C05	3045751	3045992	241	+	gene_id "XLOC_020008"; transcript_id "TCONS_00020499"; exon_number "1"; oId "CUFF.2073.1"; class_code "u"; tss_id "TSS20288";
C05	5836747	5837021	274	-	gene_id "XLOC_020607"; transcript_id "TCONS_00021110"; exon_number "1"; oId "CUFF.2079.1"; class_code "u"; tss_id "TSS20894";
C05	15557440	15557874	434	-	gene_id "XLOC_020718"; transcript_id "TCONS_00021224"; exon_number "1"; oId "CUFF.2105.1"; class_code "u"; tss_id "TSS21005";
C05	25712842	25713077	235	-	gene_id "XLOC_020850"; transcript_id "TCONS_00021361"; exon_number "1"; oId "CUFF.2137.1"; class_code "u"; tss_id "TSS21137";
C05	28731721	28731954	233	-	gene_id "XLOC_020924"; transcript_id "TCONS_00021441"; exon_number "2"; oId "CUFF.2156.1"; class_code "u"; tss_id "TSS21216";
C05	30643570	30643782	212	-	gene_id "XLOC_020957"; transcript_id "TCONS_00021474"; exon_number "1"; oId "CUFF.2167.1"; class_code "u"; tss_id "TSS21249";
C05	10311366	10312311	945	+	gene_id "XLOC_020116"; transcript_id "TCONS_00020609"; exon_number "1"; oId "CUFF.2088.1"; class_code "u"; tss_id "TSS20397";
C05	10312379	10313441	1062	+	gene_id "XLOC_020117"; transcript_id "TCONS_00020610"; exon_number "1"; oId "CUFF.2089.1"; class_code "u"; tss_id "TSS20398";
C05	32364779	32365072	293	+	gene_id "XLOC_020435"; transcript_id "TCONS_00020932"; exon_number "1"; oId "CUFF.2170.1"; class_code "u"; tss_id "TSS20718";
C05	12920788	12921192	404	-	gene_id "XLOC_020676"; transcript_id "TCONS_00021181"; exon_number "1"; oId "CUFF.2095.1"; class_code "u"; tss_id "TSS20963";
C05	13773523	13773593	70	-	gene_id "XLOC_020680"; transcript_id "TCONS_00021185"; exon_number "3"; oId "CUFF.2096.1"; class_code "u"; tss_id "TSS20967";
C05	19221427	19221680	253	-	gene_id "XLOC_020777"; transcript_id "TCONS_00021287"; exon_number "1"; oId "CUFF.2122.1"; class_code "u"; tss_id "TSS21064";
C05	26502808	26503024	216	-	gene_id "XLOC_020872"; transcript_id "TCONS_00021385"; exon_number "1"; oId "CUFF.2142.1"; class_code "u"; tss_id "TSS21161";
C05	28162514	28162737	223	-	gene_id "XLOC_020908"; transcript_id "TCONS_00021425"; exon_number "3"; oId "CUFF.2151.1"; class_code "u"; tss_id "TSS21200";
C05	3045751	3045992	241	+	gene_id "XLOC_020008"; transcript_id "TCONS_00020499"; exon_number "1"; oId "CUFF.2073.1"; class_code "u"; tss_id "TSS20288";
C05	3555968	3556268	300	+	gene_id "XLOC_020026"; transcript_id "TCONS_00020518"; exon_number "1"; oId "CUFF.2077.1"; class_code "u"; tss_id "TSS20307";
C05	7642943	7643166	223	+	gene_id "XLOC_020097"; transcript_id "TCONS_00020589"; exon_number "1"; oId "CUFF.2082.1"; class_code "u"; tss_id "TSS20378";
C05	7642953	7643166	213	+	gene_id "XLOC_020097"; transcript_id "TCONS_00020590"; exon_number "1"; oId "CUFF.2082.2"; class_code "u"; tss_id "TSS20378";
C05	9673361	9673568	207	+	gene_id "XLOC_020112"; transcript_id "TCONS_00020605"; exon_number "1"; oId "CUFF.2085.1"; class_code "u"; tss_id "TSS20393";
C05	14676857	14677108	251	+	gene_id "XLOC_020172"; transcript_id "TCONS_00020666"; exon_number "2"; oId "CUFF.2100.2"; class_code "u"; tss_id "TSS20453";
C05	17437463	17437711	248	+	gene_id "XLOC_020208"; transcript_id "TCONS_00020702"; exon_number "1"; oId "CUFF.2113.1"; class_code "u"; tss_id "TSS20489";
C05	18057608	18057883	275	+	gene_id "XLOC_020218"; transcript_id "TCONS_00020713"; exon_number "1"; oId "CUFF.2117.1"; class_code "u"; tss_id "TSS20500";
C05	22628170	22628402	232	+	gene_id "XLOC_020247"; transcript_id "TCONS_00020742"; exon_number "1"; oId "CUFF.2129.1"; class_code "u"; tss_id "TSS20529";
C05	29412593	29412814	221	+	gene_id "XLOC_020366"; transcript_id "TCONS_00020863"; exon_number "1"; oId "CUFF.2161.1"; class_code "u"; tss_id "TSS20649";
C05	32364779	32365072	293	+	gene_id "XLOC_020435"; transcript_id "TCONS_00020932"; exon_number "1"; oId "CUFF.2170.1"; class_code "u"; tss_id "TSS20718";
C05	1745380	1745593	213	-	gene_id "XLOC_020501"; transcript_id "TCONS_00021001"; exon_number "1"; gene_name "gnl_UG_BnaNoS39279843"; oId "CUFF.2064.2"; nearest_ref "gnl_UG_BnaNoS39279843_dup1"; class_code "j"; tss_id "TSS20786";
C05	2641435	2641725	290	-	gene_id "XLOC_020528"; transcript_id "TCONS_00021029"; exon_number "1"; oId "CUFF.2070.1"; class_code "u"; tss_id "TSS20814";
C05	5836747	5837021	274	-	gene_id "XLOC_020607"; transcript_id "TCONS_00021110"; exon_number "1"; oId "CUFF.2079.1"; class_code "u"; tss_id "TSS20894";
C05	11192879	11193100	221	-	gene_id "XLOC_020665"; transcript_id "TCONS_00021169"; exon_number "3"; oId "CUFF.2091.1"; class_code "u"; tss_id "TSS20952";
C05	14601065	14601299	234	-	gene_id "XLOC_020698"; transcript_id "TCONS_00021203"; exon_number "3"; gene_name "gnl_UG_BnaNoS39113460"; oId "CUFF.2099.1"; nearest_ref "gnl_UG_BnaNoS39113460_dup1"; class_code "j"; tss_id "TSS20985";
C05	15132548	15132795	247	-	gene_id "XLOC_020709"; transcript_id "TCONS_00021215"; exon_number "1"; oId "CUFF.2103.1"; class_code "u"; tss_id "TSS20996";
C05	2558217	2559144	927	+	gene_id "XLOC_019995"; transcript_id "TCONS_00020485"; exon_number "1"; oId "CUFF.2068.1"; class_code "u"; tss_id "TSS20275";
C05	28697728	28698175	447	+	gene_id "XLOC_020352"; transcript_id "TCONS_00020849"; exon_number "1"; oId "CUFF.2154.1"; class_code "u"; tss_id "TSS20635";
C05	30758375	30759384	1009	+	gene_id "XLOC_020395"; transcript_id "TCONS_00020892"; exon_number "1"; oId "CUFF.2168.1"; class_code "u"; tss_id "TSS20678";
C05	921863	922438	575	-	gene_id "XLOC_020477"; transcript_id "TCONS_00020976"; exon_number "1"; gene_name "gnl_UG_BnaNoS37289189"; oId "CUFF.2059.1"; nearest_ref "gnl_UG_BnaNoS37289189_dup1"; class_code "x"; tss_id "TSS20761";
C05	1423950	1424867	917	-	gene_id "XLOC_020492"; transcript_id "TCONS_00020991"; exon_number "1"; oId "CUFF.2062.1"; class_code "u"; tss_id "TSS20776";
C05	2703551	2704048	497	-	gene_id "XLOC_020529"; transcript_id "TCONS_00021030"; exon_number "1"; oId "CUFF.2071.1"; class_code "u"; tss_id "TSS20815";
C05	9178093	9178504	411	-	gene_id "XLOC_020642"; transcript_id "TCONS_00021146"; exon_number "1"; oId "CUFF.2083.1"; class_code "u"; tss_id "TSS20929";
C05	10895627	10896214	587	-	gene_id "XLOC_020659"; transcript_id "TCONS_00021163"; exon_number "1"; oId "CUFF.2090.1"; class_code "u"; tss_id "TSS20946";
C05	12920788	12921192	404	-	gene_id "XLOC_020676"; transcript_id "TCONS_00021181"; exon_number "1"; oId "CUFF.2095.1"; class_code "u"; tss_id "TSS20963";
C05	14911350	14911787	437	-	gene_id "XLOC_020704"; transcript_id "TCONS_00021210"; exon_number "1"; oId "CUFF.2101.1"; class_code "u"; tss_id "TSS20991";
C05	19221427	19221680	253	-	gene_id "XLOC_020777"; transcript_id "TCONS_00021287"; exon_number "1"; oId "CUFF.2122.1"; class_code "u"; tss_id "TSS21064";
C05	21832986	21833443	457	-	gene_id "XLOC_020797"; transcript_id "TCONS_00021307"; exon_number "1"; oId "CUFF.2125.1"; class_code "u"; tss_id "TSS21084";
C05	26864908	26865120	212	-	gene_id "XLOC_020883"; transcript_id "TCONS_00021398"; exon_number "1"; oId "CUFF.2147.1"; class_code "u"; tss_id "TSS21174";
C05	29168310	29168831	521	-	gene_id "XLOC_020927"; transcript_id "TCONS_00021444"; exon_number "1"; oId "CUFF.2157.1"; class_code "u"; tss_id "TSS21219";
C05	29497747	29498729	982	-	gene_id "XLOC_020932"; transcript_id "TCONS_00021449"; exon_number "1"; oId "CUFF.2162.1"; class_code "u"; tss_id "TSS21224";
C05	14598493	14598747	254	+	gene_id "XLOC_020169"; transcript_id "TCONS_00020662"; exon_number "1"; oId "CUFF.2098.1"; class_code "u"; tss_id "TSS20450";
C05	15840895	15841324	429	+	gene_id "XLOC_020191"; transcript_id "TCONS_00020685"; exon_number "2"; gene_name "gnl_UG_BnaNoS39164791"; oId "CUFF.2106.1"; nearest_ref "gnl_UG_BnaNoS39164791_dup1"; class_code "x"; tss_id "TSS20472";
C05	30657302	30657572	270	+	gene_id "XLOC_020392"; transcript_id "TCONS_00020889"; exon_number "1"; oId "CUFF.2166.1"; class_code "u"; tss_id "TSS20675";
C05	1185422	1185708	286	-	gene_id "XLOC_020483"; transcript_id "TCONS_00020982"; exon_number "1"; oId "CUFF.2061.1"; class_code "u"; tss_id "TSS20767";
C05	2329948	2330345	397	-	gene_id "XLOC_020518"; transcript_id "TCONS_00021019"; exon_number "1"; oId "CUFF.2067.1"; class_code "u"; tss_id "TSS20804";
C05	15557440	15557874	434	-	gene_id "XLOC_020718"; transcript_id "TCONS_00021224"; exon_number "1"; oId "CUFF.2105.1"; class_code "u"; tss_id "TSS21005";
C05	28731721	28731954	233	-	gene_id "XLOC_020924"; transcript_id "TCONS_00021441"; exon_number "2"; oId "CUFF.2156.1"; class_code "u"; tss_id "TSS21216";
C05	29204452	29205508	1056	-	gene_id "XLOC_020928"; transcript_id "TCONS_00021445"; exon_number "1"; oId "CUFF.2159.1"; class_code "u"; tss_id "TSS21220";
C05	30643570	30643782	212	-	gene_id "XLOC_020957"; transcript_id "TCONS_00021474"; exon_number "1"; oId "CUFF.2167.1"; class_code "u"; tss_id "TSS21249";
C06	48985	49188	203	+	gene_id "XLOC_021002"; transcript_id "TCONS_00021523"; exon_number "1"; oId "CUFF.2179.1"; class_code "u"; tss_id "TSS21296";
C06	204192	204675	483	+	gene_id "XLOC_021012"; transcript_id "TCONS_00021535"; exon_number "6"; oId "CUFF.2193.1"; class_code "u"; tss_id "TSS21307";
C06	1364312	1365249	937	+	gene_id "XLOC_021086"; transcript_id "TCONS_00021619"; exon_number "2"; oId "CUFF.2291.1"; class_code "u"; tss_id "TSS21389";
C06	1862145	1862433	288	+	gene_id "XLOC_021120"; transcript_id "TCONS_00021659"; exon_number "1"; oId "CUFF.2332.1"; class_code "u"; tss_id "TSS21428";
C06	1864806	1865009	203	+	gene_id "XLOC_021121"; transcript_id "TCONS_00021660"; exon_number "9"; oId "CUFF.2336.1"; class_code "u"; tss_id "TSS21429";
C06	2389426	2389700	274	+	gene_id "XLOC_021148"; transcript_id "TCONS_00021690"; exon_number "1"; oId "CUFF.2370.1"; class_code "u"; tss_id "TSS21457";
C06	2973049	2973505	456	+	gene_id "XLOC_021169"; transcript_id "TCONS_00021716"; exon_number "1"; oId "CUFF.2381.1"; class_code "u"; tss_id "TSS21481";
C06	3564147	3564616	469	+	gene_id "XLOC_021216"; transcript_id "TCONS_00021764"; exon_number "9"; oId "CUFF.2442.1"; class_code "u"; tss_id "TSS21528";
C06	3826796	3827931	1135	+	gene_id "XLOC_021231"; transcript_id "TCONS_00021781"; exon_number "2"; gene_name "gnl_UG_BnaNoS37279048"; oId "CUFF.2460.1"; nearest_ref "gnl_UG_BnaNoS37279048_dup1"; class_code "o"; tss_id "TSS21544";
C06	4070681	4071118	437	+	gene_id "XLOC_021242"; transcript_id "TCONS_00021796"; exon_number "6"; gene_name "gnl_UG_BnaNoS39225309"; oId "CUFF.2474.1"; nearest_ref "gnl_UG_BnaNoS39225309_dup1"; class_code "x"; tss_id "TSS21558";
C06	6111951	6112204	253	+	gene_id "XLOC_021326"; transcript_id "TCONS_00021902"; exon_number "7"; oId "CUFF.2603.2"; class_code "u"; tss_id "TSS21656";
C06	6163462	6163867	405	+	gene_id "XLOC_021329"; transcript_id "TCONS_00021905"; exon_number "14"; gene_name "gnl_UG_BnaNoS39237297"; oId "CUFF.2605.1"; nearest_ref "gnl_UG_BnaNoS39237297_dup1"; class_code "j"; tss_id "TSS21659";
C06	6415646	6416065	419	+	gene_id "XLOC_021337"; transcript_id "TCONS_00021917"; exon_number "3"; oId "CUFF.2614.1"; class_code "u"; tss_id "TSS21669";
C06	8219151	8219378	227	+	gene_id "XLOC_021399"; transcript_id "TCONS_00021986"; exon_number "2"; oId "CUFF.2687.1"; class_code "u"; tss_id "TSS21737";
C06	8534891	8535226	335	+	gene_id "XLOC_021410"; transcript_id "TCONS_00021999"; exon_number "3"; gene_name "gnl_UG_BnaNoS38977336"; oId "CUFF.2699.2"; nearest_ref "gnl_UG_BnaNoS38977336_dup1"; class_code "j"; tss_id "TSS21749";
C06	12766099	12766434	335	+	gene_id "XLOC_021505"; transcript_id "TCONS_00022108"; exon_number "1"; oId "CUFF.2836.1"; class_code "u"; tss_id "TSS21850";
C06	16067164	16067552	388	+	gene_id "XLOC_021560"; transcript_id "TCONS_00022172"; exon_number "5"; gene_name "gnl_UG_BnaNoS39182249"; oId "CUFF.2931.1"; nearest_ref "gnl_UG_BnaNoS39182249_dup1"; class_code "j"; tss_id "TSS21909";
C06	21149209	21149433	224	+	gene_id "XLOC_021704"; transcript_id "TCONS_00022353"; exon_number "4"; oId "CUFF.3132.1"; class_code "u"; tss_id "TSS22070";
C06	21746131	21746495	364	+	gene_id "XLOC_021729"; transcript_id "TCONS_00022386"; exon_number "2"; oId "CUFF.3162.1"; class_code "u"; tss_id "TSS22099";
C06	21803553	21804263	710	+	gene_id "XLOC_021731"; transcript_id "TCONS_00022388"; exon_number "3"; oId "CUFF.3165.1"; class_code "u"; tss_id "TSS22101";
C06	22768508	22768851	343	+	gene_id "XLOC_021741"; transcript_id "TCONS_00022401"; exon_number "1"; oId "CUFF.3177.1"; class_code "u"; tss_id "TSS22113";
C06	27481243	27481507	264	+	gene_id "XLOC_021832"; transcript_id "TCONS_00022505"; exon_number "1"; oId "CUFF.3301.1"; class_code "u"; tss_id "TSS22210";
C06	27660030	27660090	60	+	gene_id "XLOC_021835"; transcript_id "TCONS_00022509"; exon_number "1"; gene_name "gnl_UG_BnaNoS32878462"; oId "CUFF.3305.2"; nearest_ref "gnl_UG_BnaNoS32878462_dup1"; class_code "j"; tss_id "TSS22213";
C06	27780410	27780795	385	+	gene_id "XLOC_021842"; transcript_id "TCONS_00022518"; exon_number "6"; oId "CUFF.3312.1"; class_code "u"; tss_id "TSS22220";
C06	30234821	30235683	862	+	gene_id "XLOC_021900"; transcript_id "TCONS_00022584"; exon_number "1"; oId "CUFF.3388.1"; class_code "u"; tss_id "TSS22280";
C06	30548345	30548572	227	+	gene_id "XLOC_021909"; transcript_id "TCONS_00022595"; exon_number "2"; oId "CUFF.3399.1"; class_code "u"; tss_id "TSS22290";
C06	30692634	30692843	209	+	gene_id "XLOC_021917"; transcript_id "TCONS_00022604"; exon_number "2"; oId "CUFF.3411.1"; class_code "u"; tss_id "TSS22299";
C06	31191472	31191844	372	+	gene_id "XLOC_021940"; transcript_id "TCONS_00022631"; exon_number "4"; oId "CUFF.3434.1"; class_code "u"; tss_id "TSS22325";
C06	31490745	31491393	648	+	gene_id "XLOC_021947"; transcript_id "TCONS_00022638"; exon_number "2"; oId "CUFF.3442.1"; class_code "u"; tss_id "TSS22332";
C06	31503898	31504518	620	+	gene_id "XLOC_021948"; transcript_id "TCONS_00022639"; exon_number "2"; oId "CUFF.3445.1"; class_code "u"; tss_id "TSS22333";
C06	31669916	31670440	524	+	gene_id "XLOC_021951"; transcript_id "TCONS_00022642"; exon_number "1"; oId "CUFF.3450.1"; class_code "u"; tss_id "TSS22336";
C06	31935721	31936184	463	+	gene_id "XLOC_021956"; transcript_id "TCONS_00022647"; exon_number "2"; oId "CUFF.3460.1"; class_code "u"; tss_id "TSS22341";
C06	33441927	33442734	807	+	gene_id "XLOC_022009"; transcript_id "TCONS_00022705"; exon_number "1"; gene_name "gnl_UG_BnaNoS39250093"; oId "CUFF.3525.1"; nearest_ref "gnl_UG_BnaNoS39250093_dup1"; class_code "x"; tss_id "TSS22396";
C06	33443464	33444207	743	+	gene_id "XLOC_022010"; transcript_id "TCONS_00022706"; exon_number "1"; oId "CUFF.3524.1"; class_code "u"; tss_id "TSS22397";
C06	34086186	34087069	883	+	gene_id "XLOC_022023"; transcript_id "TCONS_00022722"; exon_number "1"; oId "CUFF.3544.1"; class_code "u"; tss_id "TSS22413";
C06	40124261	40124413	152	+	gene_id "XLOC_022098"; transcript_id "TCONS_00022812"; exon_number "2"; oId "CUFF.3664.1"; class_code "u"; tss_id "TSS22494";
C06	871497	872683	1186	-	gene_id "XLOC_022165"; transcript_id "TCONS_00022885"; exon_number "1"; oId "CUFF.2252.1"; class_code "u"; tss_id "TSS22564";
C06	1563370	1563641	271	-	gene_id "XLOC_022208"; transcript_id "TCONS_00022937"; exon_number "1"; gene_name "gnl_UG_BnaNoS39281792"; oId "CUFF.2309.1"; nearest_ref "gnl_UG_BnaNoS39281792_dup1"; class_code "x"; tss_id "TSS22610";
C06	3216942	3217195	253	-	gene_id "XLOC_022279"; transcript_id "TCONS_00023027"; exon_number "1"; oId "CUFF.2402.1"; class_code "u"; tss_id "TSS22690";
C06	4755585	4756257	672	-	gene_id "XLOC_022354"; transcript_id "TCONS_00023112"; exon_number "1"; oId "CUFF.2542.1"; class_code "u"; tss_id "TSS22770";
C06	7184185	7184681	496	-	gene_id "XLOC_022424"; transcript_id "TCONS_00023195"; exon_number "1"; gene_name "gnl_UG_BnaNoS39250331"; oId "CUFF.2645.1"; nearest_ref "gnl_UG_BnaNoS39250331_dup1"; class_code "j"; tss_id "TSS22849";
C06	7530214	7530968	754	-	gene_id "XLOC_022442"; transcript_id "TCONS_00023216"; exon_number "1"; oId "CUFF.2658.1"; class_code "u"; tss_id "TSS22870";
C06	9123483	9124061	578	-	gene_id "XLOC_022489"; transcript_id "TCONS_00023273"; exon_number "3"; gene_name "gnl_UG_BnaNoS39095316"; oId "CUFF.2722.1"; nearest_ref "gnl_UG_BnaNoS39095316_dup1"; class_code "j"; tss_id "TSS22923";
C06	12226566	12227811	1245	-	gene_id "XLOC_022556"; transcript_id "TCONS_00023360"; exon_number "1"; gene_name "gnl_UG_BnaNoS38998615"; oId "CUFF.2816.1"; nearest_ref "gnl_UG_BnaNoS38998615_dup1"; class_code "x"; tss_id "TSS22995";
C06	16698251	16698568	317	-	gene_id "XLOC_022670"; transcript_id "TCONS_00023494"; exon_number "1"; oId "CUFF.2963.1"; class_code "u"; tss_id "TSS23124";
C06	16821809	16822212	403	-	gene_id "XLOC_022677"; transcript_id "TCONS_00023501"; exon_number "1"; oId "CUFF.2969.1"; class_code "u"; tss_id "TSS23131";
C06	17007881	17008451	570	-	gene_id "XLOC_022682"; transcript_id "TCONS_00023509"; exon_number "1"; oId "CUFF.2977.1"; class_code "u"; tss_id "TSS23138";
C06	17758751	17759151	400	-	gene_id "XLOC_022702"; transcript_id "TCONS_00023533"; exon_number "3"; oId "CUFF.2999.2"; class_code "u"; tss_id "TSS23160";
C06	17897685	17898221	536	-	gene_id "XLOC_022709"; transcript_id "TCONS_00023543"; exon_number "1"; oId "CUFF.3008.1"; class_code "u"; tss_id "TSS23168";
C06	18797116	18797742	626	-	gene_id "XLOC_022736"; transcript_id "TCONS_00023575"; exon_number "3"; oId "CUFF.3039.1"; class_code "u"; tss_id "TSS23196";
C06	19127909	19128900	991	-	gene_id "XLOC_022750"; transcript_id "TCONS_00023592"; exon_number "1"; oId "CUFF.3059.1"; class_code "u"; tss_id "TSS23210";
C06	19253506	19253885	379	-	gene_id "XLOC_022753"; transcript_id "TCONS_00023595"; exon_number "2"; oId "CUFF.3062.1"; class_code "u"; tss_id "TSS23213";
C06	19270602	19270803	201	-	gene_id "XLOC_022755"; transcript_id "TCONS_00023597"; exon_number "1"; oId "CUFF.3063.1"; class_code "u"; tss_id "TSS23215";
C06	19920052	19920522	470	-	gene_id "XLOC_022765"; transcript_id "TCONS_00023611"; exon_number "1"; gene_name "gnl_UG_BnaNoS39167948"; oId "CUFF.3089.1"; nearest_ref "gnl_UG_BnaNoS39167948_dup1"; class_code "j"; tss_id "TSS23227";
C06	20521451	20521772	321	-	gene_id "XLOC_022780"; transcript_id "TCONS_00023630"; exon_number "1"; oId "CUFF.3110.1"; class_code "u"; tss_id "TSS23245";
C06	21765541	21765806	265	-	gene_id "XLOC_022810"; transcript_id "TCONS_00023665"; exon_number "1"; oId "CUFF.3163.1"; class_code "u"; tss_id "TSS23276";
C06	22143354	22143645	291	-	gene_id "XLOC_022815"; transcript_id "TCONS_00023671"; exon_number "1"; gene_name "gnl_UG_BnaNoS32879572"; oId "CUFF.3202.1"; nearest_ref "gnl_UG_BnaNoS32879572_dup1"; class_code "j"; tss_id "TSS23281";
C06	22729524	22729734	210	-	gene_id "XLOC_022830"; transcript_id "TCONS_00023689"; exon_number "1"; oId "CUFF.3176.1"; class_code "u"; tss_id "TSS23298";
C06	24727803	24728865	1062	-	gene_id "XLOC_022859"; transcript_id "TCONS_00023722"; exon_number "3"; gene_name "gnl_UG_BnaNoS37215433"; oId "CUFF.3222.1"; nearest_ref "gnl_UG_BnaNoS37215433_dup1"; class_code "j"; tss_id "TSS23328";
C06	27131318	27131795	477	-	gene_id "XLOC_022909"; transcript_id "TCONS_00023779"; exon_number "1"; gene_name "gnl_UG_BnaNoS39171027"; oId "CUFF.3289.1"; nearest_ref "gnl_UG_BnaNoS39171027_dup1"; class_code "j"; tss_id "TSS23383";
C06	28277393	28277612	219	-	gene_id "XLOC_022935"; transcript_id "TCONS_00023809"; exon_number "2"; oId "CUFF.3321.1"; class_code "u"; tss_id "TSS23411";
C06	33565471	33565896	425	-	gene_id "XLOC_023079"; transcript_id "TCONS_00023981"; exon_number "1"; oId "CUFF.3534.1"; class_code "u"; tss_id "TSS23567";
C06	37940211	37940670	459	-	gene_id "XLOC_023134"; transcript_id "TCONS_00024042"; exon_number "1"; oId "CUFF.3588.1"; class_code "u"; tss_id "TSS23624";
C06	137421	137773	352	+	gene_id "XLOC_021006"; transcript_id "TCONS_00021527"; exon_number "3"; oId "CUFF.2185.1"; class_code "u"; tss_id "TSS21300";
C06	137436	137773	337	+	gene_id "XLOC_021006"; transcript_id "TCONS_00021528"; exon_number "3"; oId "CUFF.2185.2"; class_code "u"; tss_id "TSS21300";
C06	339240	339898	658	+	gene_id "XLOC_021026"; transcript_id "TCONS_00021551"; exon_number "1"; oId "CUFF.2208.1"; class_code "u"; tss_id "TSS21323";
C06	444974	446660	1686	+	gene_id "XLOC_021034"; transcript_id "TCONS_00021559"; exon_number "1"; oId "CUFF.2214.1"; class_code "u"; tss_id "TSS21331";
C06	447158	447861	703	+	gene_id "XLOC_021035"; transcript_id "TCONS_00021560"; exon_number "1"; oId "CUFF.2215.1"; class_code "u"; tss_id "TSS21332";
C06	449707	449871	164	+	gene_id "XLOC_021037"; transcript_id "TCONS_00021562"; exon_number "2"; oId "CUFF.2216.1"; class_code "u"; tss_id "TSS21334";
C06	493138	493357	219	+	gene_id "XLOC_021041"; transcript_id "TCONS_00021566"; exon_number "9"; oId "CUFF.2221.1"; class_code "u"; tss_id "TSS21338";
C06	562527	563043	516	+	gene_id "XLOC_021043"; transcript_id "TCONS_00021568"; exon_number "2"; oId "CUFF.2230.1"; class_code "u"; tss_id "TSS21340";
C06	661753	662002	249	+	gene_id "XLOC_021046"; transcript_id "TCONS_00021572"; exon_number "5"; oId "CUFF.2237.1"; class_code "u"; tss_id "TSS21344";
C06	698262	698558	296	+	gene_id "XLOC_021050"; transcript_id "TCONS_00021576"; exon_number "1"; oId "CUFF.2241.1"; class_code "u"; tss_id "TSS21348";
C06	1229015	1229272	257	+	gene_id "XLOC_021073"; transcript_id "TCONS_00021604"; exon_number "6"; oId "CUFF.2281.1"; class_code "u"; tss_id "TSS21374";
C06	1316957	1317168	211	+	gene_id "XLOC_021083"; transcript_id "TCONS_00021616"; exon_number "1"; oId "CUFF.2287.1"; class_code "u"; tss_id "TSS21386";
C06	1514810	1515296	486	+	gene_id "XLOC_021093"; transcript_id "TCONS_00021629"; exon_number "1"; oId "CUFF.2304.1"; class_code "u"; tss_id "TSS21399";
C06	1776175	1776351	176	+	gene_id "XLOC_021113"; transcript_id "TCONS_00021652"; exon_number "3"; oId "CUFF.2329.1"; class_code "u"; tss_id "TSS21421";
C06	2016252	2016555	303	+	gene_id "XLOC_021133"; transcript_id "TCONS_00021673"; exon_number "2"; oId "CUFF.2348.1"; class_code "u"; tss_id "TSS21442";
C06	2090765	2091042	277	+	gene_id "XLOC_021138"; transcript_id "TCONS_00021678"; exon_number "6"; oId "CUFF.2351.1"; class_code "u"; tss_id "TSS21447";
C06	3023896	3024797	901	+	gene_id "XLOC_021179"; transcript_id "TCONS_00021726"; exon_number "1"; oId "CUFF.2393.1"; class_code "u"; tss_id "TSS21491";
C06	3142094	3142586	492	+	gene_id "XLOC_021184"; transcript_id "TCONS_00021731"; exon_number "1"; oId "CUFF.2398.1"; class_code "u"; tss_id "TSS21496";
C06	3231560	3231844	284	+	gene_id "XLOC_021190"; transcript_id "TCONS_00021737"; exon_number "2"; oId "CUFF.2405.1"; class_code "u"; tss_id "TSS21502";
C06	3243125	3243353	228	+	gene_id "XLOC_021192"; transcript_id "TCONS_00021739"; exon_number "3"; oId "CUFF.2408.1"; class_code "u"; tss_id "TSS21504";
C06	3244493	3244892	399	+	gene_id "XLOC_021193"; transcript_id "TCONS_00021740"; exon_number "2"; oId "CUFF.2409.1"; class_code "u"; tss_id "TSS21505";
C06	3434032	3434309	277	+	gene_id "XLOC_021207"; transcript_id "TCONS_00021754"; exon_number "1"; oId "CUFF.2425.1"; class_code "u"; tss_id "TSS21519";
C06	3501743	3501989	246	+	gene_id "XLOC_021212"; transcript_id "TCONS_00021760"; exon_number "4"; oId "CUFF.2435.1"; class_code "u"; tss_id "TSS21524";
C06	3703328	3703544	216	+	gene_id "XLOC_021223"; transcript_id "TCONS_00021773"; exon_number "2"; oId "CUFF.2452.1"; class_code "u"; tss_id "TSS21536";
C06	4082798	4083073	275	+	gene_id "XLOC_021243"; transcript_id "TCONS_00021797"; exon_number "1"; oId "CUFF.2477.1"; class_code "u"; tss_id "TSS21559";
C06	4082850	4083073	223	+	gene_id "XLOC_021243"; transcript_id "TCONS_00021798"; exon_number "1"; oId "CUFF.2477.2"; class_code "u"; tss_id "TSS21559";
C06	4097005	4097290	285	+	gene_id "XLOC_021246"; transcript_id "TCONS_00021801"; exon_number "7"; oId "CUFF.2479.1"; class_code "u"; tss_id "TSS21562";
C06	4667765	4668086	321	+	gene_id "XLOC_021272"; transcript_id "TCONS_00021834"; exon_number "2"; oId "CUFF.2535.1"; class_code "u"; tss_id "TSS21593";
C06	4722585	4722807	222	+	gene_id "XLOC_021275"; transcript_id "TCONS_00021838"; exon_number "4"; oId "CUFF.2539.1"; class_code "u"; tss_id "TSS21596";
C06	4780906	4781497	591	+	gene_id "XLOC_021280"; transcript_id "TCONS_00021845"; exon_number "1"; oId "CUFF.2544.1"; class_code "u"; tss_id "TSS21602";
C06	4849532	4850060	528	+	gene_id "XLOC_021283"; transcript_id "TCONS_00021848"; exon_number "1"; oId "CUFF.2549.1"; class_code "u"; tss_id "TSS21605";
C06	5201832	5202202	370	+	gene_id "XLOC_021301"; transcript_id "TCONS_00021869"; exon_number "1"; oId "CUFF.2572.1"; class_code "u"; tss_id "TSS21626";
C06	5750649	5750873	224	+	gene_id "XLOC_021312"; transcript_id "TCONS_00021886"; exon_number "1"; oId "CUFF.2591.1"; class_code "u"; tss_id "TSS21642";
C06	5954288	5954854	566	+	gene_id "XLOC_021319"; transcript_id "TCONS_00021893"; exon_number "1"; oId "CUFF.2596.1"; class_code "u"; tss_id "TSS21649";
C06	6054117	6054561	444	+	gene_id "XLOC_021323"; transcript_id "TCONS_00021898"; exon_number "6"; oId "CUFF.2600.1"; class_code "u"; tss_id "TSS21653";
C06	6245946	6246960	1014	+	gene_id "XLOC_021334"; transcript_id "TCONS_00021913"; exon_number "1"; oId "CUFF.2612.1"; class_code "u"; tss_id "TSS21665";
C06	6934424	6935871	1447	+	gene_id "XLOC_021357"; transcript_id "TCONS_00021939"; exon_number "1"; oId "CUFF.2633.1"; class_code "u"; tss_id "TSS21691";
C06	7533107	7533308	201	+	gene_id "XLOC_021378"; transcript_id "TCONS_00021964"; exon_number "3"; oId "CUFF.2659.1"; class_code "u"; tss_id "TSS21715";
C06	7712565	7712870	305	+	gene_id "XLOC_021383"; transcript_id "TCONS_00021969"; exon_number "1"; oId "CUFF.2668.1"; class_code "u"; tss_id "TSS21720";
C06	8027543	8027860	317	+	gene_id "XLOC_021391"; transcript_id "TCONS_00021977"; exon_number "1"; oId "CUFF.2678.1"; class_code "u"; tss_id "TSS21728";
C06	9119296	9120162	866	+	gene_id "XLOC_021429"; transcript_id "TCONS_00022020"; exon_number "1"; oId "CUFF.2724.1"; class_code "u"; tss_id "TSS21769";
C06	9158776	9160603	1827	+	gene_id "XLOC_021431"; transcript_id "TCONS_00022022"; exon_number "2"; oId "CUFF.2726.1"; class_code "u"; tss_id "TSS21771";
C06	9390883	9391437	554	+	gene_id "XLOC_021438"; transcript_id "TCONS_00022032"; exon_number "1"; oId "CUFF.2738.1"; class_code "u"; tss_id "TSS21779";
C06	9588562	9588964	402	+	gene_id "XLOC_021445"; transcript_id "TCONS_00022040"; exon_number "1"; oId "CUFF.2749.1"; class_code "u"; tss_id "TSS21787";
C06	9589093	9589652	559	+	gene_id "XLOC_021446"; transcript_id "TCONS_00022041"; exon_number "1"; oId "CUFF.2747.1"; class_code "u"; tss_id "TSS21788";
C06	12223557	12223808	251	+	gene_id "XLOC_021490"; transcript_id "TCONS_00022090"; exon_number "6"; oId "CUFF.2813.1"; class_code "u"; tss_id "TSS21833";
C06	12724786	12725111	325	+	gene_id "XLOC_021503"; transcript_id "TCONS_00022106"; exon_number "1"; oId "CUFF.2839.1"; class_code "u"; tss_id "TSS21848";
C06	15135204	15135456	252	+	gene_id "XLOC_021545"; transcript_id "TCONS_00022155"; exon_number "2"; oId "CUFF.2898.1"; class_code "u"; tss_id "TSS21893";
C06	16106587	16106866	279	+	gene_id "XLOC_021563"; transcript_id "TCONS_00022179"; exon_number "5"; oId "CUFF.2936.3"; class_code "u"; tss_id "TSS21914";
C06	16181203	16181407	204	+	gene_id "XLOC_021567"; transcript_id "TCONS_00022184"; exon_number "2"; oId "CUFF.2939.1"; class_code "u"; tss_id "TSS21919";
C06	16181487	16182776	1289	+	gene_id "XLOC_021568"; transcript_id "TCONS_00022185"; exon_number "1"; oId "CUFF.2940.1"; class_code "u"; tss_id "TSS21920";
C06	16519587	16520295	708	+	gene_id "XLOC_021579"; transcript_id "TCONS_00022199"; exon_number "1"; oId "CUFF.2955.1"; class_code "u"; tss_id "TSS21932";
C06	17998917	17999287	370	+	gene_id "XLOC_021614"; transcript_id "TCONS_00022242"; exon_number "5"; oId "CUFF.3012.1"; class_code "u"; tss_id "TSS21969";
C06	18535578	18536001	423	+	gene_id "XLOC_021628"; transcript_id "TCONS_00022258"; exon_number "1"; oId "CUFF.3027.1"; class_code "u"; tss_id "TSS21984";
C06	19778545	19778762	217	+	gene_id "XLOC_021665"; transcript_id "TCONS_00022304"; exon_number "6"; oId "CUFF.3077.1"; class_code "u"; tss_id "TSS22026";
C06	20316487	20317171	684	+	gene_id "XLOC_021686"; transcript_id "TCONS_00022331"; exon_number "1"; oId "CUFF.3102.1"; class_code "u"; tss_id "TSS22050";
C06	21119057	21119335	278	+	gene_id "XLOC_021701"; transcript_id "TCONS_00022350"; exon_number "1"; oId "CUFF.3128.1"; class_code "u"; tss_id "TSS22067";
C06	21126456	21126674	218	+	gene_id "XLOC_021703"; transcript_id "TCONS_00022352"; exon_number "7"; oId "CUFF.3129.1"; class_code "u"; tss_id "TSS22069";
C06	21205339	21205552	213	+	gene_id "XLOC_021706"; transcript_id "TCONS_00022355"; exon_number "4"; oId "CUFF.3134.1"; class_code "u"; tss_id "TSS22072";
C06	21651074	21651944	870	+	gene_id "XLOC_021724"; transcript_id "TCONS_00022380"; exon_number "1"; oId "CUFF.3157.1"; class_code "u"; tss_id "TSS22093";
C06	21802819	21803073	254	+	gene_id "XLOC_021731"; transcript_id "TCONS_00022388"; exon_number "1"; oId "CUFF.3165.1"; class_code "u"; tss_id "TSS22101";
C06	24321910	24322230	320	+	gene_id "XLOC_021761"; transcript_id "TCONS_00022426"; exon_number "1"; oId "CUFF.3206.1"; class_code "u"; tss_id "TSS22136";
C06	25296132	25296474	342	+	gene_id "XLOC_021784"; transcript_id "TCONS_00022451"; exon_number "2"; oId "CUFF.3239.1"; class_code "u"; tss_id "TSS22161";
C06	26371606	26371922	316	+	gene_id "XLOC_021801"; transcript_id "TCONS_00022470"; exon_number "4"; oId "CUFF.3261.1"; class_code "u"; tss_id "TSS22178";
C06	27199829	27200633	804	+	gene_id "XLOC_021824"; transcript_id "TCONS_00022497"; exon_number "1"; oId "CUFF.3293.1"; class_code "u"; tss_id "TSS22202";
C06	27766004	27766425	421	+	gene_id "XLOC_021840"; transcript_id "TCONS_00022516"; exon_number "3"; oId "CUFF.3308.1"; class_code "u"; tss_id "TSS22218";
C06	28767780	28768157	377	+	gene_id "XLOC_021856"; transcript_id "TCONS_00022534"; exon_number "1"; oId "CUFF.3331.1"; class_code "u"; tss_id "TSS22234";
C06	28927379	28928230	851	+	gene_id "XLOC_021862"; transcript_id "TCONS_00022540"; exon_number "3"; oId "CUFF.3339.1"; class_code "u"; tss_id "TSS22240";
C06	28931002	28931261	259	+	gene_id "XLOC_021864"; transcript_id "TCONS_00022542"; exon_number "1"; oId "CUFF.3340.1"; class_code "u"; tss_id "TSS22242";
C06	29847822	29848427	605	+	gene_id "XLOC_021880"; transcript_id "TCONS_00022560"; exon_number "1"; oId "CUFF.3363.1"; class_code "u"; tss_id "TSS22258";
C06	29963005	29963693	688	+	gene_id "XLOC_021886"; transcript_id "TCONS_00022567"; exon_number "1"; oId "CUFF.3371.1"; class_code "u"; tss_id "TSS22265";
C06	30048445	30048661	216	+	gene_id "XLOC_021895"; transcript_id "TCONS_00022578"; exon_number "1"; oId "CUFF.3376.1"; class_code "u"; tss_id "TSS22274";
C06	30053660	30054036	376	+	gene_id "XLOC_021896"; transcript_id "TCONS_00022579"; exon_number "4"; oId "CUFF.3379.1"; class_code "u"; tss_id "TSS22275";
C06	30270444	30271013	569	+	gene_id "XLOC_021901"; transcript_id "TCONS_00022585"; exon_number "1"; oId "CUFF.3389.1"; class_code "u"; tss_id "TSS22281";
C06	30357513	30358441	928	+	gene_id "XLOC_021903"; transcript_id "TCONS_00022587"; exon_number "1"; oId "CUFF.3394.1"; class_code "u"; tss_id "TSS22283";
C06	31046121	31046406	285	+	gene_id "XLOC_021934"; transcript_id "TCONS_00022625"; exon_number "1"; oId "CUFF.3428.1"; class_code "u"; tss_id "TSS22319";
C06	31077353	31077664	311	+	gene_id "XLOC_021937"; transcript_id "TCONS_00022628"; exon_number "7"; oId "CUFF.3429.1"; class_code "u"; tss_id "TSS22322";
C06	32363685	32363929	244	+	gene_id "XLOC_021969"; transcript_id "TCONS_00022661"; exon_number "1"; oId "CUFF.3477.1"; class_code "u"; tss_id "TSS22354";
C06	32544575	32544819	244	+	gene_id "XLOC_021978"; transcript_id "TCONS_00022672"; exon_number "1"; oId "CUFF.3483.1"; class_code "u"; tss_id "TSS22365";
C06	32570542	32570867	325	+	gene_id "XLOC_021982"; transcript_id "TCONS_00022676"; exon_number "15"; oId "CUFF.3491.1"; class_code "u"; tss_id "TSS22369";
C06	33200647	33200934	287	+	gene_id "XLOC_021994"; transcript_id "TCONS_00022690"; exon_number "1"; oId "CUFF.3513.1"; class_code "u"; tss_id "TSS22381";
C06	33447044	33447610	566	+	gene_id "XLOC_022011"; transcript_id "TCONS_00022707"; exon_number "6"; oId "CUFF.3526.1"; class_code "u"; tss_id "TSS22398";
C06	34317564	34317834	270	+	gene_id "XLOC_022030"; transcript_id "TCONS_00022731"; exon_number "2"; oId "CUFF.3551.1"; class_code "u"; tss_id "TSS22420";
C06	36654905	36655211	306	+	gene_id "XLOC_022050"; transcript_id "TCONS_00022751"; exon_number "3"; oId "CUFF.3566.1"; class_code "u"; tss_id "TSS22440";
C06	36742291	36742544	253	+	gene_id "XLOC_022051"; transcript_id "TCONS_00022752"; exon_number "2"; oId "CUFF.3567.1"; class_code "u"; tss_id "TSS22441";
C06	37487939	37488416	477	+	gene_id "XLOC_022057"; transcript_id "TCONS_00022758"; exon_number "1"; oId "CUFF.3578.1"; class_code "u"; tss_id "TSS22447";
C06	40324533	40325262	729	+	gene_id "XLOC_022102"; transcript_id "TCONS_00022816"; exon_number "1"; oId "CUFF.3668.1"; class_code "u"; tss_id "TSS22498";
C06	140093	140351	258	-	gene_id "XLOC_022116"; transcript_id "TCONS_00022833"; exon_number "2"; oId "CUFF.2183.1"; class_code "u"; tss_id "TSS22513";
C06	140440	140863	423	-	gene_id "XLOC_022117"; transcript_id "TCONS_00022834"; exon_number "1"; oId "CUFF.2184.1"; class_code "u"; tss_id "TSS22514";
C06	180756	180961	205	-	gene_id "XLOC_022120"; transcript_id "TCONS_00022837"; exon_number "4"; oId "CUFF.2189.1"; class_code "u"; tss_id "TSS22517";
C06	322546	322754	208	-	gene_id "XLOC_022131"; transcript_id "TCONS_00022849"; exon_number "1"; oId "CUFF.2207.2"; class_code "u"; tss_id "TSS22528";
C06	323122	323334	212	-	gene_id "XLOC_022131"; transcript_id "TCONS_00022848"; exon_number "3"; oId "CUFF.2207.1"; class_code "u"; tss_id "TSS22528";
C06	564924	565129	205	-	gene_id "XLOC_022145"; transcript_id "TCONS_00022863"; exon_number "1"; oId "CUFF.2228.1"; class_code "u"; tss_id "TSS22542";
C06	669124	669369	245	-	gene_id "XLOC_022152"; transcript_id "TCONS_00022872"; exon_number "4"; oId "CUFF.2239.1"; class_code "u"; tss_id "TSS22551";
C06	1050317	1050564	247	-	gene_id "XLOC_022178"; transcript_id "TCONS_00022901"; exon_number "3"; oId "CUFF.2266.1"; class_code "u"; tss_id "TSS22578";
C06	1287993	1288386	393	-	gene_id "XLOC_022187"; transcript_id "TCONS_00022913"; exon_number "1"; oId "CUFF.2282.1"; class_code "u"; tss_id "TSS22589";
C06	1528819	1529276	457	-	gene_id "XLOC_022204"; transcript_id "TCONS_00022933"; exon_number "1"; oId "CUFF.2305.1"; class_code "u"; tss_id "TSS22606";
C06	1530156	1530652	496	-	gene_id "XLOC_022205"; transcript_id "TCONS_00022934"; exon_number "2"; oId "CUFF.2306.1"; class_code "u"; tss_id "TSS22607";
C06	1564131	1564414	283	-	gene_id "XLOC_022209"; transcript_id "TCONS_00022938"; exon_number "1"; oId "CUFF.2310.1"; class_code "u"; tss_id "TSS22611";
C06	1729274	1730077	803	-	gene_id "XLOC_022220"; transcript_id "TCONS_00022955"; exon_number "1"; oId "CUFF.2321.1"; class_code "u"; tss_id "TSS22623";
C06	1746343	1746626	283	-	gene_id "XLOC_022222"; transcript_id "TCONS_00022957"; exon_number "1"; oId "CUFF.2323.1"; class_code "u"; tss_id "TSS22625";
C06	1747685	1748250	565	-	gene_id "XLOC_022223"; transcript_id "TCONS_00022958"; exon_number "1"; oId "CUFF.2324.1"; class_code "u"; tss_id "TSS22626";
C06	1849675	1850195	520	-	gene_id "XLOC_022227"; transcript_id "TCONS_00022962"; exon_number "1"; oId "CUFF.2333.1"; class_code "u"; tss_id "TSS22630";
C06	2331164	2332203	1039	-	gene_id "XLOC_022250"; transcript_id "TCONS_00022993"; exon_number "1"; oId "CUFF.2365.1"; class_code "u"; tss_id "TSS22657";
C06	2380705	2380908	203	-	gene_id "XLOC_022254"; transcript_id "TCONS_00022998"; exon_number "2"; oId "CUFF.2369.1"; class_code "u"; tss_id "TSS22662";
C06	3143516	3144141	625	-	gene_id "XLOC_022276"; transcript_id "TCONS_00023024"; exon_number "1"; oId "CUFF.2399.1"; class_code "u"; tss_id "TSS22687";
C06	3215655	3216499	844	-	gene_id "XLOC_022278"; transcript_id "TCONS_00023026"; exon_number "1"; oId "CUFF.2401.1"; class_code "u"; tss_id "TSS22689";
C06	3254017	3254248	231	-	gene_id "XLOC_022284"; transcript_id "TCONS_00023032"; exon_number "4"; oId "CUFF.2412.1"; class_code "u"; tss_id "TSS22695";
C06	3257712	3257976	264	-	gene_id "XLOC_022286"; transcript_id "TCONS_00023034"; exon_number "4"; oId "CUFF.2414.1"; class_code "u"; tss_id "TSS22697";
C06	3438102	3438305	203	-	gene_id "XLOC_022292"; transcript_id "TCONS_00023042"; exon_number "2"; oId "CUFF.2426.1"; class_code "u"; tss_id "TSS22704";
C06	3502136	3502524	388	-	gene_id "XLOC_022298"; transcript_id "TCONS_00023049"; exon_number "1"; oId "CUFF.2437.1"; class_code "u"; tss_id "TSS22710";
C06	3891156	3891425	269	-	gene_id "XLOC_022312"; transcript_id "TCONS_00023063"; exon_number "11"; oId "CUFF.2465.1"; class_code "u"; tss_id "TSS22724";
C06	4194449	4195176	727	-	gene_id "XLOC_022328"; transcript_id "TCONS_00023080"; exon_number "1"; oId "CUFF.2484.1"; class_code "u"; tss_id "TSS22741";
C06	4195296	4195659	363	-	gene_id "XLOC_022329"; transcript_id "TCONS_00023081"; exon_number "1"; oId "CUFF.2503.1"; class_code "u"; tss_id "TSS22742";
C06	4570520	4571083	563	-	gene_id "XLOC_022344"; transcript_id "TCONS_00023099"; exon_number "5"; oId "CUFF.2530.1"; class_code "u"; tss_id "TSS22760";
C06	4678736	4678942	206	-	gene_id "XLOC_022347"; transcript_id "TCONS_00023102"; exon_number "7"; oId "CUFF.2536.1"; class_code "u"; tss_id "TSS22763";
C06	4678736	4678942	206	-	gene_id "XLOC_022347"; transcript_id "TCONS_00023103"; exon_number "3"; oId "CUFF.2536.2"; class_code "u"; tss_id "TSS22763";
C06	4683117	4683420	303	-	gene_id "XLOC_022349"; transcript_id "TCONS_00023107"; exon_number "2"; oId "CUFF.2533.1"; class_code "u"; tss_id "TSS22765";
C06	5111058	5111568	510	-	gene_id "XLOC_022367"; transcript_id "TCONS_00023130"; exon_number "1"; oId "CUFF.2565.1"; class_code "u"; tss_id "TSS22786";
C06	5294610	5295429	819	-	gene_id "XLOC_022376"; transcript_id "TCONS_00023141"; exon_number "1"; oId "CUFF.2576.1"; class_code "u"; tss_id "TSS22796";
C06	5670047	5670347	300	-	gene_id "XLOC_022385"; transcript_id "TCONS_00023151"; exon_number "7"; oId "CUFF.2586.1"; class_code "u"; tss_id "TSS22806";
C06	6180531	6180771	240	-	gene_id "XLOC_022400"; transcript_id "TCONS_00023169"; exon_number "3"; oId "CUFF.2608.1"; class_code "u"; tss_id "TSS22824";
C06	7352120	7352358	238	-	gene_id "XLOC_022434"; transcript_id "TCONS_00023207"; exon_number "3"; oId "CUFF.2650.1"; class_code "u"; tss_id "TSS22861";
C06	7765066	7765413	347	-	gene_id "XLOC_022453"; transcript_id "TCONS_00023229"; exon_number "1"; oId "CUFF.2671.1"; class_code "u"; tss_id "TSS22881";
C06	8644322	8645044	722	-	gene_id "XLOC_022482"; transcript_id "TCONS_00023265"; exon_number "1"; oId "CUFF.2708.1"; class_code "u"; tss_id "TSS22916";
C06	10144278	10144639	361	-	gene_id "XLOC_022514"; transcript_id "TCONS_00023314"; exon_number "1"; oId "CUFF.2758.1"; class_code "u"; tss_id "TSS22952";
C06	10627409	10627720	311	-	gene_id "XLOC_022529"; transcript_id "TCONS_00023331"; exon_number "3"; oId "CUFF.2777.1"; class_code "u"; tss_id "TSS22967";
C06	10916509	10917137	628	-	gene_id "XLOC_022534"; transcript_id "TCONS_00023338"; exon_number "1"; oId "CUFF.2782.1"; class_code "u"; tss_id "TSS22973";
C06	12221630	12221967	337	-	gene_id "XLOC_022554"; transcript_id "TCONS_00023358"; exon_number "1"; oId "CUFF.2812.1"; class_code "u"; tss_id "TSS22993";
C06	12673023	12673345	322	-	gene_id "XLOC_022569"; transcript_id "TCONS_00023376"; exon_number "1"; oId "CUFF.2832.1"; class_code "u"; tss_id "TSS23010";
C06	13073624	13073932	308	-	gene_id "XLOC_022582"; transcript_id "TCONS_00023394"; exon_number "5"; oId "CUFF.2853.1"; class_code "u"; tss_id "TSS23027";
C06	13619028	13619459	431	-	gene_id "XLOC_022592"; transcript_id "TCONS_00023406"; exon_number "6"; oId "CUFF.2872.1"; class_code "u"; tss_id "TSS23038";
C06	14994271	14994488	217	-	gene_id "XLOC_022613"; transcript_id "TCONS_00023432"; exon_number "4"; oId "CUFF.2900.1"; class_code "u"; tss_id "TSS23062";
C06	15629277	15629572	295	-	gene_id "XLOC_022627"; transcript_id "TCONS_00023449"; exon_number "3"; oId "CUFF.2913.1"; class_code "u"; tss_id "TSS23079";
C06	15879614	15879821	207	-	gene_id "XLOC_022634"; transcript_id "TCONS_00023456"; exon_number "4"; oId "CUFF.2916.1"; class_code "u"; tss_id "TSS23086";
C06	16384256	16384461	205	-	gene_id "XLOC_022653"; transcript_id "TCONS_00023477"; exon_number "2"; oId "CUFF.2945.1"; class_code "u"; tss_id "TSS23107";
C06	16851421	16851727	306	-	gene_id "XLOC_022678"; transcript_id "TCONS_00023502"; exon_number "2"; oId "CUFF.2974.1"; class_code "u"; tss_id "TSS23132";
C06	18820002	18820224	222	-	gene_id "XLOC_022737"; transcript_id "TCONS_00023577"; exon_number "14"; oId "CUFF.3041.3"; class_code "u"; tss_id "TSS23197";
C06	18820002	18820224	222	-	gene_id "XLOC_022737"; transcript_id "TCONS_00023576"; exon_number "14"; oId "CUFF.3041.2"; class_code "u"; tss_id "TSS23197";
C06	19108440	19109147	707	-	gene_id "XLOC_022744"; transcript_id "TCONS_00023586"; exon_number "6"; oId "CUFF.3053.1"; class_code "u"; tss_id "TSS23204";
C06	19914664	19914993	329	-	gene_id "XLOC_022764"; transcript_id "TCONS_00023610"; exon_number "3"; oId "CUFF.3088.1"; class_code "u"; tss_id "TSS23226";
C06	20258029	20258314	285	-	gene_id "XLOC_022771"; transcript_id "TCONS_00023618"; exon_number "3"; oId "CUFF.3096.2"; class_code "u"; tss_id "TSS23234";
C06	20256953	20257237	284	-	gene_id "XLOC_022771"; transcript_id "TCONS_00023619"; exon_number "1"; oId "CUFF.3096.1"; class_code "u"; tss_id "TSS23235";
C06	20538167	20538408	241	-	gene_id "XLOC_022783"; transcript_id "TCONS_00023634"; exon_number "3"; oId "CUFF.3114.1"; class_code "u"; tss_id "TSS23248";
C06	20689161	20689494	333	-	gene_id "XLOC_022786"; transcript_id "TCONS_00023638"; exon_number "2"; oId "CUFF.3118.1"; class_code "u"; tss_id "TSS23251";
C06	24479842	24480170	328	-	gene_id "XLOC_022854"; transcript_id "TCONS_00023717"; exon_number "2"; oId "CUFF.3216.1"; class_code "u"; tss_id "TSS23323";
C06	25038589	25038943	354	-	gene_id "XLOC_022867"; transcript_id "TCONS_00023732"; exon_number "1"; oId "CUFF.3235.1"; class_code "u"; tss_id "TSS23338";
C06	25450546	25451145	599	-	gene_id "XLOC_022878"; transcript_id "TCONS_00023744"; exon_number "1"; oId "CUFF.3241.1"; class_code "u"; tss_id "TSS23349";
C06	25709158	25709366	208	-	gene_id "XLOC_022881"; transcript_id "TCONS_00023747"; exon_number "4"; oId "CUFF.3249.1"; class_code "u"; tss_id "TSS23352";
C06	25711527	25711793	266	-	gene_id "XLOC_022882"; transcript_id "TCONS_00023748"; exon_number "2"; oId "CUFF.3252.1"; class_code "u"; tss_id "TSS23353";
C06	26960784	26961141	357	-	gene_id "XLOC_022906"; transcript_id "TCONS_00023775"; exon_number "11"; oId "CUFF.3280.1"; class_code "u"; tss_id "TSS23380";
C06	27689496	27689751	255	-	gene_id "XLOC_022924"; transcript_id "TCONS_00023795"; exon_number "5"; oId "CUFF.3306.1"; class_code "u"; tss_id "TSS23398";
C06	29212517	29212746	229	-	gene_id "XLOC_022950"; transcript_id "TCONS_00023829"; exon_number "1"; oId "CUFF.3344.1"; class_code "u"; tss_id "TSS23429";
C06	30161458	30161693	235	-	gene_id "XLOC_022975"; transcript_id "TCONS_00023862"; exon_number "4"; oId "CUFF.3384.1"; class_code "u"; tss_id "TSS23458";
C06	31407623	31408177	554	-	gene_id "XLOC_023007"; transcript_id "TCONS_00023900"; exon_number "1"; oId "CUFF.3438.1"; class_code "u"; tss_id "TSS23493";
C06	31442432	31442780	348	-	gene_id "XLOC_023010"; transcript_id "TCONS_00023903"; exon_number "2"; oId "CUFF.3441.1"; class_code "u"; tss_id "TSS23496";
C06	32302975	32303774	799	-	gene_id "XLOC_023034"; transcript_id "TCONS_00023932"; exon_number "1"; oId "CUFF.3474.1"; class_code "u"; tss_id "TSS23521";
C06	33475060	33475293	233	-	gene_id "XLOC_023072"; transcript_id "TCONS_00023974"; exon_number "4"; oId "CUFF.3529.1"; class_code "u"; tss_id "TSS23560";
C06	33475850	33476084	234	-	gene_id "XLOC_023072"; transcript_id "TCONS_00023974"; exon_number "8"; oId "CUFF.3529.1"; class_code "u"; tss_id "TSS23560";
C06	33958015	33958274	259	-	gene_id "XLOC_023082"; transcript_id "TCONS_00023984"; exon_number "1"; oId "CUFF.3538.1"; class_code "u"; tss_id "TSS23570";
C06	33959144	33959903	759	-	gene_id "XLOC_023083"; transcript_id "TCONS_00023985"; exon_number "1"; oId "CUFF.3539.1"; class_code "u"; tss_id "TSS23571";
C06	33962007	33962521	514	-	gene_id "XLOC_023084"; transcript_id "TCONS_00023986"; exon_number "1"; oId "CUFF.3540.1"; class_code "u"; tss_id "TSS23572";
C06	37914547	37914794	247	-	gene_id "XLOC_023133"; transcript_id "TCONS_00024041"; exon_number "8"; oId "CUFF.3586.1"; class_code "u"; tss_id "TSS23623";
C06	39855524	39855837	313	-	gene_id "XLOC_023161"; transcript_id "TCONS_00024079"; exon_number "2"; oId "CUFF.3608.1"; class_code "u"; tss_id "TSS23654";
C06	39905567	39905784	217	-	gene_id "XLOC_023167"; transcript_id "TCONS_00024088"; exon_number "3"; oId "CUFF.3614.3"; class_code "u"; tss_id "TSS23663";
C06	39970162	39970374	212	-	gene_id "XLOC_023168"; transcript_id "TCONS_00024089"; exon_number "2"; oId "CUFF.3615.1"; class_code "u"; tss_id "TSS23664";
C06	40327920	40328135	215	-	gene_id "XLOC_023176"; transcript_id "TCONS_00024097"; exon_number "1"; oId "CUFF.3669.1"; class_code "u"; tss_id "TSS23672";
C06	40482740	40483372	632	-	gene_id "XLOC_023179"; transcript_id "TCONS_00024101"; exon_number "1"; oId "CUFF.3673.1"; class_code "u"; tss_id "TSS23676";
C06	40651047	40651319	272	-	gene_id "XLOC_023185"; transcript_id "TCONS_00024107"; exon_number "2"; oId "CUFF.3675.2"; class_code "u"; tss_id "TSS23682";
C06	40652864	40653094	230	-	gene_id "XLOC_023185"; transcript_id "TCONS_00024108"; exon_number "8"; oId "CUFF.3675.1"; class_code "u"; tss_id "TSS23683";
C06	48985	49188	203	+	gene_id "XLOC_021002"; transcript_id "TCONS_00021523"; exon_number "1"; oId "CUFF.2179.1"; class_code "u"; tss_id "TSS21296";
C06	61739	62091	352	+	gene_id "XLOC_021004"; transcript_id "TCONS_00021525"; exon_number "3"; oId "CUFF.2177.1"; class_code "u"; tss_id "TSS21298";
C06	118702	118998	296	+	gene_id "XLOC_021005"; transcript_id "TCONS_00021526"; exon_number "2"; oId "CUFF.2180.1"; class_code "u"; tss_id "TSS21299";
C06	198093	198309	216	+	gene_id "XLOC_021011"; transcript_id "TCONS_00021533"; exon_number "2"; gene_name "gnl_UG_BnaNoS39170255"; oId "CUFF.2192.1"; nearest_ref "gnl_UG_BnaNoS39170255_dup1"; class_code "o"; tss_id "TSS21305";
C06	202449	202691	242	+	gene_id "XLOC_021012"; transcript_id "TCONS_00021535"; exon_number "1"; oId "CUFF.2193.1"; class_code "u"; tss_id "TSS21307";
C06	310323	310524	201	+	gene_id "XLOC_021022"; transcript_id "TCONS_00021545"; exon_number "1"; gene_name "gnl_UG_BnaNoS44683716"; oId "CUFF.2203.1"; nearest_ref "gnl_UG_BnaNoS44683716_dup1"; class_code "j"; tss_id "TSS21317";
C06	326343	326801	458	+	gene_id "XLOC_021025"; transcript_id "TCONS_00021549"; exon_number "2"; gene_name "gnl_UG_BnaNoS38959236"; oId "CUFF.2205.1"; nearest_ref "gnl_UG_BnaNoS38959236_dup1"; class_code "o"; tss_id "TSS21321";
C06	354620	354901	281	+	gene_id "XLOC_021029"; transcript_id "TCONS_00021554"; exon_number "8"; oId "CUFF.2212.1"; class_code "u"; tss_id "TSS21326";
C06	415542	415798	256	+	gene_id "XLOC_021030"; transcript_id "TCONS_00021555"; exon_number "1"; oId "CUFF.2222.1"; class_code "u"; tss_id "TSS21327";
C06	459098	459991	893	+	gene_id "XLOC_021038"; transcript_id "TCONS_00021563"; exon_number "1"; oId "CUFF.2218.1"; class_code "u"; tss_id "TSS21335";
C06	460592	461075	483	+	gene_id "XLOC_021039"; transcript_id "TCONS_00021564"; exon_number "1"; oId "CUFF.2219.1"; class_code "u"; tss_id "TSS21336";
C06	462008	462412	404	+	gene_id "XLOC_021040"; transcript_id "TCONS_00021565"; exon_number "5"; oId "CUFF.2220.1"; class_code "u"; tss_id "TSS21337";
C06	493138	493357	219	+	gene_id "XLOC_021041"; transcript_id "TCONS_00021566"; exon_number "9"; oId "CUFF.2221.1"; class_code "u"; tss_id "TSS21338";
C06	503179	503627	448	+	gene_id "XLOC_021042"; transcript_id "TCONS_00021567"; exon_number "3"; oId "CUFF.2223.1"; class_code "u"; tss_id "TSS21339";
C06	569510	570019	509	+	gene_id "XLOC_021044"; transcript_id "TCONS_00021569"; exon_number "1"; oId "CUFF.2240.1"; class_code "u"; tss_id "TSS21341";
C06	660865	661118	253	+	gene_id "XLOC_021046"; transcript_id "TCONS_00021572"; exon_number "2"; oId "CUFF.2237.1"; class_code "u"; tss_id "TSS21344";
C06	681850	682180	330	+	gene_id "XLOC_021047"; transcript_id "TCONS_00021573"; exon_number "5"; gene_name "gnl_UG_BnaNoS39175261"; oId "CUFF.2242.1"; nearest_ref "gnl_UG_BnaNoS39175261_dup1"; class_code "x"; tss_id "TSS21345";
C06	817456	817871	415	+	gene_id "XLOC_021054"; transcript_id "TCONS_00021580"; exon_number "3"; oId "CUFF.2249.1"; class_code "u"; tss_id "TSS21352";
C06	898321	898524	203	+	gene_id "XLOC_021055"; transcript_id "TCONS_00021581"; exon_number "1"; oId "CUFF.2253.1"; class_code "u"; tss_id "TSS21353";
C06	899753	899962	209	+	gene_id "XLOC_021055"; transcript_id "TCONS_00021582"; exon_number "7"; oId "CUFF.2253.2"; class_code "u"; tss_id "TSS21353";
C06	967168	967398	230	+	gene_id "XLOC_021059"; transcript_id "TCONS_00021586"; exon_number "2"; oId "CUFF.2265.1"; class_code "u"; tss_id "TSS21357";
C06	1020358	1021481	1123	+	gene_id "XLOC_021060"; transcript_id "TCONS_00021587"; exon_number "1"; oId "CUFF.2262.1"; class_code "u"; tss_id "TSS21358";
C06	1086073	1086297	224	+	gene_id "XLOC_021063"; transcript_id "TCONS_00021590"; exon_number "2"; oId "CUFF.2268.1"; class_code "u"; tss_id "TSS21361";
C06	1163131	1163389	258	+	gene_id "XLOC_021068"; transcript_id "TCONS_00021596"; exon_number "7"; gene_name "gnl_UG_BnaNoS38895648"; oId "CUFF.2272.2"; nearest_ref "gnl_UG_BnaNoS38895648_dup1"; class_code "j"; tss_id "TSS21366";
C06	1205076	1205280	204	+	gene_id "XLOC_021071"; transcript_id "TCONS_00021600"; exon_number "3"; gene_name "gnl_UG_BnaNoS39191167"; oId "CUFF.2274.1"; nearest_ref "gnl_UG_BnaNoS39191167_dup1"; class_code "j"; tss_id "TSS21370";
C06	1228058	1228328	270	+	gene_id "XLOC_021073"; transcript_id "TCONS_00021604"; exon_number "3"; oId "CUFF.2281.1"; class_code "u"; tss_id "TSS21374";
C06	1233336	1233737	401	+	gene_id "XLOC_021074"; transcript_id "TCONS_00021606"; exon_number "3"; gene_name "gnl_UG_BnaNoS52603035"; oId "CUFF.2278.2"; nearest_ref "gnl_UG_BnaNoS52603035_dup1"; class_code "j"; tss_id "TSS21376";
C06	1250693	1251015	322	+	gene_id "XLOC_021076"; transcript_id "TCONS_00021608"; exon_number "1"; oId "CUFF.2279.1"; class_code "u"; tss_id "TSS21378";
C06	1312000	1312227	227	+	gene_id "XLOC_021081"; transcript_id "TCONS_00021613"; exon_number "4"; gene_name "gnl_UG_BnaNoS38958412"; oId "CUFF.2283.1"; nearest_ref "gnl_UG_BnaNoS38958412_dup1"; class_code "j"; tss_id "TSS21383";
C06	1316957	1317168	211	+	gene_id "XLOC_021083"; transcript_id "TCONS_00021616"; exon_number "1"; oId "CUFF.2287.1"; class_code "u"; tss_id "TSS21386";
C06	1339545	1339799	254	+	gene_id "XLOC_021084"; transcript_id "TCONS_00021617"; exon_number "2"; oId "CUFF.2288.1"; class_code "u"; tss_id "TSS21387";
C06	1440799	1441008	209	+	gene_id "XLOC_021088"; transcript_id "TCONS_00021621"; exon_number "1"; oId "CUFF.2297.1"; class_code "u"; tss_id "TSS21391";
C06	1512248	1512860	612	+	gene_id "XLOC_021092"; transcript_id "TCONS_00021626"; exon_number "4"; gene_name "gnl_UG_BnaNoS39017309"; oId "CUFF.2303.1"; nearest_ref "gnl_UG_BnaNoS39017309_dup1"; class_code "j"; tss_id "TSS21396";
C06	1607379	1607683	304	+	gene_id "XLOC_021099"; transcript_id "TCONS_00021635"; exon_number "19"; gene_name "gnl_UG_BnaNoS39278144"; oId "CUFF.2313.1"; nearest_ref "gnl_UG_BnaNoS39278144_dup1"; class_code "j"; tss_id "TSS21405";
C06	1627060	1627326	266	+	gene_id "XLOC_021101"; transcript_id "TCONS_00021638"; exon_number "2"; oId "CUFF.2318.1"; class_code "u"; tss_id "TSS21408";
C06	1716008	1716369	361	+	gene_id "XLOC_021107"; transcript_id "TCONS_00021646"; exon_number "2"; gene_name "gnl_UG_BnaNoS39034026"; oId "CUFF.2322.2"; nearest_ref "gnl_UG_BnaNoS39034026_dup1"; class_code "j"; tss_id "TSS21415";
C06	1777396	1777644	248	+	gene_id "XLOC_021114"; transcript_id "TCONS_00021653"; exon_number "2"; oId "CUFF.2328.1"; class_code "u"; tss_id "TSS21422";
C06	1853239	1853648	409	+	gene_id "XLOC_021118"; transcript_id "TCONS_00021657"; exon_number "1"; oId "CUFF.2334.1"; class_code "u"; tss_id "TSS21426";
C06	1860326	1860596	270	+	gene_id "XLOC_021119"; transcript_id "TCONS_00021658"; exon_number "2"; oId "CUFF.2335.1"; class_code "u"; tss_id "TSS21427";
C06	1862145	1862433	288	+	gene_id "XLOC_021120"; transcript_id "TCONS_00021659"; exon_number "1"; oId "CUFF.2332.1"; class_code "u"; tss_id "TSS21428";
C06	1864806	1865009	203	+	gene_id "XLOC_021121"; transcript_id "TCONS_00021660"; exon_number "9"; oId "CUFF.2336.1"; class_code "u"; tss_id "TSS21429";
C06	1884717	1884994	277	+	gene_id "XLOC_021123"; transcript_id "TCONS_00021662"; exon_number "1"; gene_name "gnl_UG_BnaNoS39019364"; oId "CUFF.2340.1"; nearest_ref "gnl_UG_BnaNoS39019364_dup1"; class_code "j"; tss_id "TSS21431";
C06	2008613	2008839	226	+	gene_id "XLOC_021131"; transcript_id "TCONS_00021671"; exon_number "1"; gene_name "gnl_UG_BnaNoS39237145"; oId "CUFF.2346.1"; nearest_ref "gnl_UG_BnaNoS39237145_dup1"; class_code "x"; tss_id "TSS21440";
C06	2062589	2062858	269	+	gene_id "XLOC_021136"; transcript_id "TCONS_00021676"; exon_number "2"; oId "CUFF.2368.1"; class_code "u"; tss_id "TSS21445";
C06	2090765	2091042	277	+	gene_id "XLOC_021138"; transcript_id "TCONS_00021678"; exon_number "6"; oId "CUFF.2351.1"; class_code "u"; tss_id "TSS21447";
C06	2116062	2116317	255	+	gene_id "XLOC_021141"; transcript_id "TCONS_00021681"; exon_number "1"; oId "CUFF.2354.1"; class_code "u"; tss_id "TSS21450";
C06	2211978	2212232	254	+	gene_id "XLOC_021143"; transcript_id "TCONS_00021683"; exon_number "1"; gene_name "gnl_UG_BnaNoS39187342"; oId "CUFF.2359.1"; nearest_ref "gnl_UG_BnaNoS39187342_dup1"; class_code "j"; tss_id "TSS21452";
C06	2297047	2297316	269	+	gene_id "XLOC_021146"; transcript_id "TCONS_00021687"; exon_number "1"; oId "CUFF.2363.1"; class_code "u"; tss_id "TSS21455";
C06	2309661	2309964	303	+	gene_id "XLOC_021147"; transcript_id "TCONS_00021688"; exon_number "4"; gene_name "gnl_UG_BnaNoS39261601"; oId "CUFF.2375.1"; nearest_ref "gnl_UG_BnaNoS39261601_dup1"; class_code "j"; tss_id "TSS21456";
C06	2414843	2415124	281	+	gene_id "XLOC_021149"; transcript_id "TCONS_00021692"; exon_number "1"; oId "CUFF.2371.2"; class_code "u"; tss_id "TSS21459";
C06	2426300	2426510	210	+	gene_id "XLOC_021151"; transcript_id "TCONS_00021694"; exon_number "4"; oId "CUFF.2374.1"; class_code "u"; tss_id "TSS21461";
C06	2445350	2445629	279	+	gene_id "XLOC_021153"; transcript_id "TCONS_00021696"; exon_number "2"; oId "CUFF.2377.1"; class_code "u"; tss_id "TSS21463";
C06	2748683	2748978	295	+	gene_id "XLOC_021162"; transcript_id "TCONS_00021706"; exon_number "1"; gene_name "gnl_UG_BnaNoS53139885"; oId "CUFF.2494.2"; nearest_ref "gnl_UG_BnaNoS53139885_dup1"; class_code "j"; tss_id "TSS21473";
C06	2967710	2967961	251	+	gene_id "XLOC_021168"; transcript_id "TCONS_00021714"; exon_number "2"; gene_name "gnl_UG_BnaNoS39192478"; oId "CUFF.2380.1"; nearest_ref "gnl_UG_BnaNoS39192478_dup1"; class_code "j"; tss_id "TSS21479";
C06	2973049	2973505	456	+	gene_id "XLOC_021169"; transcript_id "TCONS_00021716"; exon_number "1"; oId "CUFF.2381.1"; class_code "u"; tss_id "TSS21481";
C06	2989243	2989683	440	+	gene_id "XLOC_021171"; transcript_id "TCONS_00021718"; exon_number "1"; oId "CUFF.2385.1"; class_code "u"; tss_id "TSS21483";
C06	3012583	3013069	486	+	gene_id "XLOC_021175"; transcript_id "TCONS_00021722"; exon_number "1"; oId "CUFF.2389.1"; class_code "u"; tss_id "TSS21487";
C06	3014083	3014470	387	+	gene_id "XLOC_021176"; transcript_id "TCONS_00021723"; exon_number "1"; oId "CUFF.2390.1"; class_code "u"; tss_id "TSS21488";
C06	3017217	3017514	297	+	gene_id "XLOC_021178"; transcript_id "TCONS_00021725"; exon_number "1"; oId "CUFF.2391.1"; class_code "u"; tss_id "TSS21490";
C06	3056111	3056341	230	+	gene_id "XLOC_021182"; transcript_id "TCONS_00021729"; exon_number "6"; gene_name "gnl_UG_BnaNoS52597584"; oId "CUFF.2395.1"; nearest_ref "gnl_UG_BnaNoS52597584_dup1"; class_code "x"; tss_id "TSS21494";
C06	3231560	3231844	284	+	gene_id "XLOC_021190"; transcript_id "TCONS_00021737"; exon_number "2"; oId "CUFF.2405.1"; class_code "u"; tss_id "TSS21502";
C06	3233313	3233581	268	+	gene_id "XLOC_021191"; transcript_id "TCONS_00021738"; exon_number "1"; oId "CUFF.2406.1"; class_code "u"; tss_id "TSS21503";
C06	3243125	3243353	228	+	gene_id "XLOC_021192"; transcript_id "TCONS_00021739"; exon_number "3"; oId "CUFF.2408.1"; class_code "u"; tss_id "TSS21504";
C06	3247771	3247987	216	+	gene_id "XLOC_021195"; transcript_id "TCONS_00021742"; exon_number "1"; oId "CUFF.2411.1"; class_code "u"; tss_id "TSS21507";
C06	3419791	3419994	203	+	gene_id "XLOC_021202"; transcript_id "TCONS_00021749"; exon_number "5"; oId "CUFF.2422.1"; class_code "u"; tss_id "TSS21514";
C06	3431408	3431657	249	+	gene_id "XLOC_021206"; transcript_id "TCONS_00021753"; exon_number "8"; oId "CUFF.2424.1"; class_code "u"; tss_id "TSS21518";
C06	3515362	3515577	215	+	gene_id "XLOC_021213"; transcript_id "TCONS_00021761"; exon_number "1"; oId "CUFF.2439.1"; class_code "u"; tss_id "TSS21525";
C06	3539732	3539999	267	+	gene_id "XLOC_021214"; transcript_id "TCONS_00021762"; exon_number "1"; oId "CUFF.2440.1"; class_code "u"; tss_id "TSS21526";
C06	3561619	3561879	260	+	gene_id "XLOC_021216"; transcript_id "TCONS_00021764"; exon_number "2"; oId "CUFF.2442.1"; class_code "u"; tss_id "TSS21528";
C06	3574645	3575211	566	+	gene_id "XLOC_021217"; transcript_id "TCONS_00021765"; exon_number "1"; oId "CUFF.2443.1"; class_code "u"; tss_id "TSS21529";
C06	3577373	3577649	276	+	gene_id "XLOC_021218"; transcript_id "TCONS_00021766"; exon_number "7"; oId "CUFF.2444.1"; class_code "u"; tss_id "TSS21530";
C06	3578772	3578998	226	+	gene_id "XLOC_021219"; transcript_id "TCONS_00021767"; exon_number "4"; gene_name "gnl_UG_BnaNoS39100609"; oId "CUFF.2445.1"; nearest_ref "gnl_UG_BnaNoS39100609_dup1"; class_code "x"; tss_id "TSS21531";
C06	3617230	3617512	282	+	gene_id "XLOC_021220"; transcript_id "TCONS_00021768"; exon_number "3"; oId "CUFF.2447.1"; class_code "u"; tss_id "TSS21532";
C06	3698262	3698528	266	+	gene_id "XLOC_021222"; transcript_id "TCONS_00021770"; exon_number "3"; gene_name "gnl_UG_BnaNoS38992277"; oId "CUFF.2453.1"; nearest_ref "gnl_UG_BnaNoS38992277_dup1"; class_code "j"; tss_id "TSS21534";
C06	3698262	3698528	266	+	gene_id "XLOC_021222"; transcript_id "TCONS_00021771"; exon_number "3"; gene_name "gnl_UG_BnaNoS38992277"; oId "CUFF.2453.2"; nearest_ref "gnl_UG_BnaNoS38992277_dup1"; class_code "j"; tss_id "TSS21535";
C06	3703014	3703250	236	+	gene_id "XLOC_021223"; transcript_id "TCONS_00021773"; exon_number "1"; oId "CUFF.2452.1"; class_code "u"; tss_id "TSS21536";
C06	3704000	3704250	250	+	gene_id "XLOC_021224"; transcript_id "TCONS_00021774"; exon_number "1"; oId "CUFF.2454.1"; class_code "u"; tss_id "TSS21537";
C06	3753828	3754036	208	+	gene_id "XLOC_021227"; transcript_id "TCONS_00021777"; exon_number "1"; gene_name "gnl_UG_BnaNoS39239880"; oId "CUFF.2457.1"; nearest_ref "gnl_UG_BnaNoS39239880_dup1"; class_code "x"; tss_id "TSS21540";
C06	3803201	3803489	288	+	gene_id "XLOC_021230"; transcript_id "TCONS_00021780"; exon_number "1"; oId "CUFF.2459.1"; class_code "u"; tss_id "TSS21543";
C06	3862276	3862530	254	+	gene_id "XLOC_021233"; transcript_id "TCONS_00021784"; exon_number "1"; oId "CUFF.2462.1"; class_code "u"; tss_id "TSS21547";
C06	3882431	3882632	201	+	gene_id "XLOC_021235"; transcript_id "TCONS_00021787"; exon_number "8"; gene_name "gnl_UG_BnaNoS39218736"; oId "CUFF.2464.2"; nearest_ref "gnl_UG_BnaNoS39218736_dup1"; class_code "o"; tss_id "TSS21549";
C06	3882906	3883129	223	+	gene_id "XLOC_021235"; transcript_id "TCONS_00021786"; exon_number "9"; gene_name "gnl_UG_BnaNoS39218736"; oId "CUFF.2464.1"; nearest_ref "gnl_UG_BnaNoS39218736_dup1"; class_code "o"; tss_id "TSS21549";
C06	3897428	3897712	284	+	gene_id "XLOC_021237"; transcript_id "TCONS_00021790"; exon_number "1"; oId "CUFF.2468.1"; class_code "u"; tss_id "TSS21552";
C06	3983120	3983323	203	+	gene_id "XLOC_021239"; transcript_id "TCONS_00021792"; exon_number "3"; oId "CUFF.2469.1"; class_code "u"; tss_id "TSS21554";
C06	4015164	4015513	349	+	gene_id "XLOC_021240"; transcript_id "TCONS_00021794"; exon_number "2"; oId "CUFF.2470.1"; class_code "u"; tss_id "TSS21556";
C06	4070091	4070376	285	+	gene_id "XLOC_021242"; transcript_id "TCONS_00021796"; exon_number "4"; gene_name "gnl_UG_BnaNoS39225309"; oId "CUFF.2474.1"; nearest_ref "gnl_UG_BnaNoS39225309_dup1"; class_code "x"; tss_id "TSS21558";
C06	4070681	4071118	437	+	gene_id "XLOC_021242"; transcript_id "TCONS_00021796"; exon_number "6"; gene_name "gnl_UG_BnaNoS39225309"; oId "CUFF.2474.1"; nearest_ref "gnl_UG_BnaNoS39225309_dup1"; class_code "x"; tss_id "TSS21558";
C06	4082798	4083073	275	+	gene_id "XLOC_021243"; transcript_id "TCONS_00021797"; exon_number "1"; oId "CUFF.2477.1"; class_code "u"; tss_id "TSS21559";
C06	4082850	4083073	223	+	gene_id "XLOC_021243"; transcript_id "TCONS_00021798"; exon_number "1"; oId "CUFF.2477.2"; class_code "u"; tss_id "TSS21559";
C06	4097005	4097290	285	+	gene_id "XLOC_021246"; transcript_id "TCONS_00021801"; exon_number "7"; oId "CUFF.2479.1"; class_code "u"; tss_id "TSS21562";
C06	4123995	4124210	215	+	gene_id "XLOC_021247"; transcript_id "TCONS_00021802"; exon_number "3"; oId "CUFF.2481.1"; class_code "u"; tss_id "TSS21563";
C06	4198247	4198509	262	+	gene_id "XLOC_021252"; transcript_id "TCONS_00021809"; exon_number "2"; gene_name "gnl_UG_BnaNoS25489898"; oId "CUFF.2504.2"; nearest_ref "gnl_UG_BnaNoS25489898_dup1"; class_code "j"; tss_id "TSS21569";
C06	4210694	4210904	210	+	gene_id "XLOC_021254"; transcript_id "TCONS_00021811"; exon_number "2"; oId "CUFF.2508.1"; class_code "u"; tss_id "TSS21571";
C06	4225813	4226694	881	+	gene_id "XLOC_021256"; transcript_id "TCONS_00021813"; exon_number "1"; oId "CUFF.2506.1"; class_code "u"; tss_id "TSS21573";
C06	4251313	4251747	434	+	gene_id "XLOC_021257"; transcript_id "TCONS_00021814"; exon_number "1"; oId "CUFF.2529.1"; class_code "u"; tss_id "TSS21574";
C06	4346269	4346470	201	+	gene_id "XLOC_021258"; transcript_id "TCONS_00021815"; exon_number "1"; gene_name "gnl_UG_BnaNoS39001646"; oId "CUFF.2511.1"; nearest_ref "gnl_UG_BnaNoS39001646_dup1"; class_code "j"; tss_id "TSS21575";
C06	4358549	4358881	332	+	gene_id "XLOC_021259"; transcript_id "TCONS_00021817"; exon_number "15"; gene_name "gnl_UG_BnaNoS38999770"; oId "CUFF.2512.1"; nearest_ref "gnl_UG_BnaNoS38999770_dup1"; class_code "j"; tss_id "TSS21577";
C06	4395226	4395500	274	+	gene_id "XLOC_021260"; transcript_id "TCONS_00021820"; exon_number "4"; gene_name "gnl_UG_BnaNoS25471803"; oId "CUFF.2515.1"; nearest_ref "gnl_UG_BnaNoS25471803_dup1"; class_code "o"; tss_id "TSS21579";
C06	4394219	4394419	200	+	gene_id "XLOC_021260"; transcript_id "TCONS_00021824"; exon_number "1"; oId "CUFF.2515.2"; class_code "u"; tss_id "TSS21580";
C06	4376971	4377301	330	+	gene_id "XLOC_021261"; transcript_id "TCONS_00021822"; exon_number "8"; gene_name "gnl_UG_BnaNoS25471803"; oId "CUFF.2517.2"; nearest_ref "gnl_UG_BnaNoS25471803_dup1"; class_code "j"; tss_id "TSS21581";
C06	4485829	4486091	262	+	gene_id "XLOC_021265"; transcript_id "TCONS_00021827"; exon_number "3"; oId "CUFF.2527.1"; class_code "u"; tss_id "TSS21585";
C06	4641412	4641624	212	+	gene_id "XLOC_021269"; transcript_id "TCONS_00021831"; exon_number "1"; oId "CUFF.2532.1"; class_code "u"; tss_id "TSS21589";
C06	4722585	4722807	222	+	gene_id "XLOC_021275"; transcript_id "TCONS_00021838"; exon_number "4"; oId "CUFF.2539.1"; class_code "u"; tss_id "TSS21596";
C06	4780906	4781497	591	+	gene_id "XLOC_021280"; transcript_id "TCONS_00021845"; exon_number "1"; oId "CUFF.2544.1"; class_code "u"; tss_id "TSS21602";
C06	4851569	4851803	234	+	gene_id "XLOC_021284"; transcript_id "TCONS_00021849"; exon_number "5"; oId "CUFF.2548.1"; class_code "u"; tss_id "TSS21606";
C06	4888091	4888406	315	+	gene_id "XLOC_021286"; transcript_id "TCONS_00021851"; exon_number "1"; oId "CUFF.2553.1"; class_code "u"; tss_id "TSS21608";
C06	4900695	4901163	468	+	gene_id "XLOC_021287"; transcript_id "TCONS_00021852"; exon_number "6"; gene_name "gnl_UG_BnaNoS39237796"; oId "CUFF.2552.1"; nearest_ref "gnl_UG_BnaNoS39237796_dup1"; class_code "j"; tss_id "TSS21609";
C06	4929260	4930265	1005	+	gene_id "XLOC_021289"; transcript_id "TCONS_00021855"; exon_number "1"; oId "CUFF.2555.1"; class_code "u"; tss_id "TSS21612";
C06	4940373	4940718	345	+	gene_id "XLOC_021290"; transcript_id "TCONS_00021856"; exon_number "10"; oId "CUFF.2557.1"; class_code "u"; tss_id "TSS21613";
C06	4940373	4940718	345	+	gene_id "XLOC_021290"; transcript_id "TCONS_00021857"; exon_number "9"; oId "CUFF.2557.2"; class_code "u"; tss_id "TSS21614";
C06	4969045	4969299	254	+	gene_id "XLOC_021291"; transcript_id "TCONS_00021858"; exon_number "1"; oId "CUFF.2558.1"; class_code "u"; tss_id "TSS21615";
C06	5023765	5023970	205	+	gene_id "XLOC_021293"; transcript_id "TCONS_00021860"; exon_number "1"; gene_name "gnl_UG_BnaNoS39271136"; oId "CUFF.2556.1"; nearest_ref "gnl_UG_BnaNoS39271136_dup1"; class_code "j"; tss_id "TSS21617";
C06	5028242	5028618	376	+	gene_id "XLOC_021293"; transcript_id "TCONS_00021860"; exon_number "17"; gene_name "gnl_UG_BnaNoS39271136"; oId "CUFF.2556.1"; nearest_ref "gnl_UG_BnaNoS39271136_dup1"; class_code "j"; tss_id "TSS21617";
C06	5173338	5173583	245	+	gene_id "XLOC_021297"; transcript_id "TCONS_00021865"; exon_number "2"; oId "CUFF.2570.1"; class_code "u"; tss_id "TSS21622";
C06	5223308	5223701	393	+	gene_id "XLOC_021303"; transcript_id "TCONS_00021871"; exon_number "2"; oId "CUFF.2571.1"; class_code "u"; tss_id "TSS21628";
C06	5489099	5489486	387	+	gene_id "XLOC_021307"; transcript_id "TCONS_00021877"; exon_number "1"; gene_name "gnl_UG_BnaNoS38998467"; oId "CUFF.2583.1"; nearest_ref "gnl_UG_BnaNoS38998467_dup1"; class_code "j"; tss_id "TSS21634";
C06	5498069	5498271	202	+	gene_id "XLOC_021307"; transcript_id "TCONS_00021877"; exon_number "12"; gene_name "gnl_UG_BnaNoS38998467"; oId "CUFF.2583.1"; nearest_ref "gnl_UG_BnaNoS38998467_dup1"; class_code "j"; tss_id "TSS21634";
C06	5520404	5520636	232	+	gene_id "XLOC_021308"; transcript_id "TCONS_00021880"; exon_number "2"; gene_name "gnl_UG_BnaNoS39188053"; oId "CUFF.2585.1"; nearest_ref "gnl_UG_BnaNoS39188053_dup1"; class_code "j"; tss_id "TSS21637";
C06	5716742	5716968	226	+	gene_id "XLOC_021310"; transcript_id "TCONS_00021884"; exon_number "1"; oId "CUFF.2588.1"; class_code "u"; tss_id "TSS21640";
C06	5803649	5803892	243	+	gene_id "XLOC_021315"; transcript_id "TCONS_00021889"; exon_number "1"; gene_name "gnl_UG_BnaNoS39155012"; oId "CUFF.2592.1"; nearest_ref "gnl_UG_BnaNoS39155012_dup1"; class_code "x"; tss_id "TSS21645";
C06	5824885	5825202	317	+	gene_id "XLOC_021316"; transcript_id "TCONS_00021890"; exon_number "5"; oId "CUFF.2593.1"; class_code "u"; tss_id "TSS21646";
C06	5954288	5954854	566	+	gene_id "XLOC_021319"; transcript_id "TCONS_00021893"; exon_number "1"; oId "CUFF.2596.1"; class_code "u"; tss_id "TSS21649";
C06	5998258	5998523	265	+	gene_id "XLOC_021320"; transcript_id "TCONS_00021894"; exon_number "1"; oId "CUFF.2597.1"; class_code "u"; tss_id "TSS21650";
C06	6008862	6009102	240	+	gene_id "XLOC_021321"; transcript_id "TCONS_00021896"; exon_number "3"; oId "CUFF.2598.1"; class_code "u"; tss_id "TSS21651";
C06	6054117	6054561	444	+	gene_id "XLOC_021323"; transcript_id "TCONS_00021898"; exon_number "6"; oId "CUFF.2600.1"; class_code "u"; tss_id "TSS21653";
C06	6076896	6077108	212	+	gene_id "XLOC_021324"; transcript_id "TCONS_00021899"; exon_number "4"; oId "CUFF.2602.1"; class_code "u"; tss_id "TSS21654";
C06	6111951	6112204	253	+	gene_id "XLOC_021326"; transcript_id "TCONS_00021902"; exon_number "7"; oId "CUFF.2603.2"; class_code "u"; tss_id "TSS21656";
C06	6160422	6160675	253	+	gene_id "XLOC_021329"; transcript_id "TCONS_00021905"; exon_number "1"; gene_name "gnl_UG_BnaNoS39237297"; oId "CUFF.2605.1"; nearest_ref "gnl_UG_BnaNoS39237297_dup1"; class_code "j"; tss_id "TSS21659";
C06	6248534	6248782	248	+	gene_id "XLOC_021335"; transcript_id "TCONS_00021914"; exon_number "2"; gene_name "gnl_UG_BnaNoS32887344"; oId "CUFF.2610.1"; nearest_ref "gnl_UG_BnaNoS32887344_dup1"; class_code "j"; tss_id "TSS21666";
C06	6415646	6416065	419	+	gene_id "XLOC_021337"; transcript_id "TCONS_00021917"; exon_number "3"; oId "CUFF.2614.1"; class_code "u"; tss_id "TSS21669";
C06	6425087	6425290	203	+	gene_id "XLOC_021338"; transcript_id "TCONS_00021918"; exon_number "3"; oId "CUFF.2618.1"; class_code "u"; tss_id "TSS21670";
C06	6426961	6427220	259	+	gene_id "XLOC_021339"; transcript_id "TCONS_00021919"; exon_number "3"; oId "CUFF.2619.1"; class_code "u"; tss_id "TSS21671";
C06	6457347	6457576	229	+	gene_id "XLOC_021340"; transcript_id "TCONS_00021920"; exon_number "1"; gene_name "gnl_UG_BnaNoS39239451"; oId "CUFF.2620.1"; nearest_ref "gnl_UG_BnaNoS39239451_dup1"; class_code "j"; tss_id "TSS21672";
C06	6596640	6596844	204	+	gene_id "XLOC_021344"; transcript_id "TCONS_00021925"; exon_number "4"; oId "CUFF.2623.1"; class_code "u"; tss_id "TSS21677";
C06	6614330	6614538	208	+	gene_id "XLOC_021345"; transcript_id "TCONS_00021926"; exon_number "8"; oId "CUFF.2628.1"; class_code "u"; tss_id "TSS21678";
C06	6617179	6617382	203	+	gene_id "XLOC_021345"; transcript_id "TCONS_00021927"; exon_number "2"; oId "CUFF.2628.2"; class_code "u"; tss_id "TSS21679";
C06	6619198	6619437	239	+	gene_id "XLOC_021346"; transcript_id "TCONS_00021928"; exon_number "1"; oId "CUFF.2629.1"; class_code "u"; tss_id "TSS21680";
C06	6627882	6628775	893	+	gene_id "XLOC_021347"; transcript_id "TCONS_00021929"; exon_number "3"; oId "CUFF.2626.1"; class_code "u"; tss_id "TSS21681";
C06	6874701	6874926	225	+	gene_id "XLOC_021355"; transcript_id "TCONS_00021937"; exon_number "2"; oId "CUFF.2632.1"; class_code "u"; tss_id "TSS21689";
C06	7244759	7245012	253	+	gene_id "XLOC_021368"; transcript_id "TCONS_00021952"; exon_number "1"; gene_name "gnl_UG_BnaNoS52612214"; oId "CUFF.2643.1"; nearest_ref "gnl_UG_BnaNoS52612214_dup1"; class_code "o"; tss_id "TSS21703";
C06	7494422	7494665	243	+	gene_id "XLOC_021374"; transcript_id "TCONS_00021959"; exon_number "1"; oId "CUFF.2654.1"; class_code "u"; tss_id "TSS21710";
C06	7502389	7502687	298	+	gene_id "XLOC_021375"; transcript_id "TCONS_00021960"; exon_number "7"; oId "CUFF.2655.1"; class_code "u"; tss_id "TSS21711";
C06	7501836	7502045	209	+	gene_id "XLOC_021375"; transcript_id "TCONS_00021961"; exon_number "5"; oId "CUFF.2655.2"; class_code "u"; tss_id "TSS21712";
C06	7577866	7578105	239	+	gene_id "XLOC_021381"; transcript_id "TCONS_00021967"; exon_number "2"; oId "CUFF.2664.1"; class_code "u"; tss_id "TSS21718";
C06	7712565	7712870	305	+	gene_id "XLOC_021383"; transcript_id "TCONS_00021969"; exon_number "1"; oId "CUFF.2668.1"; class_code "u"; tss_id "TSS21720";
C06	7898973	7899259	286	+	gene_id "XLOC_021387"; transcript_id "TCONS_00021973"; exon_number "9"; oId "CUFF.2674.1"; class_code "u"; tss_id "TSS21724";
C06	7996654	7996940	286	+	gene_id "XLOC_021389"; transcript_id "TCONS_00021975"; exon_number "1"; oId "CUFF.2676.1"; class_code "u"; tss_id "TSS21726";
C06	8025247	8025496	249	+	gene_id "XLOC_021390"; transcript_id "TCONS_00021976"; exon_number "7"; oId "CUFF.2677.1"; class_code "u"; tss_id "TSS21727";
C06	8189719	8189999	280	+	gene_id "XLOC_021396"; transcript_id "TCONS_00021982"; exon_number "1"; oId "CUFF.2682.1"; class_code "u"; tss_id "TSS21733";
C06	8219151	8219378	227	+	gene_id "XLOC_021399"; transcript_id "TCONS_00021986"; exon_number "2"; oId "CUFF.2687.1"; class_code "u"; tss_id "TSS21737";
C06	8403714	8404210	496	+	gene_id "XLOC_021405"; transcript_id "TCONS_00021993"; exon_number "11"; gene_name "gnl_UG_BnaNoS39220110"; oId "CUFF.2696.1"; nearest_ref "gnl_UG_BnaNoS39220110_dup1"; class_code "j"; tss_id "TSS21744";
C06	8525441	8525873	432	+	gene_id "XLOC_021409"; transcript_id "TCONS_00021998"; exon_number "8"; oId "CUFF.2698.1"; class_code "u"; tss_id "TSS21748";
C06	8534891	8535226	335	+	gene_id "XLOC_021410"; transcript_id "TCONS_00021999"; exon_number "3"; gene_name "gnl_UG_BnaNoS38977336"; oId "CUFF.2699.2"; nearest_ref "gnl_UG_BnaNoS38977336_dup1"; class_code "j"; tss_id "TSS21749";
C06	8585565	8585949	384	+	gene_id "XLOC_021413"; transcript_id "TCONS_00022004"; exon_number "11"; oId "CUFF.2704.1"; class_code "u"; tss_id "TSS21753";
C06	8816507	8816718	211	+	gene_id "XLOC_021417"; transcript_id "TCONS_00022008"; exon_number "3"; oId "CUFF.2712.1"; class_code "u"; tss_id "TSS21757";
C06	8905602	8905815	213	+	gene_id "XLOC_021421"; transcript_id "TCONS_00022012"; exon_number "1"; oId "CUFF.2715.1"; class_code "u"; tss_id "TSS21761";
C06	9028201	9028540	339	+	gene_id "XLOC_021423"; transcript_id "TCONS_00022014"; exon_number "4"; oId "CUFF.2716.1"; class_code "u"; tss_id "TSS21763";
C06	9042848	9043064	216	+	gene_id "XLOC_021426"; transcript_id "TCONS_00022017"; exon_number "2"; oId "CUFF.2720.1"; class_code "u"; tss_id "TSS21766";
C06	9043086	9043439	353	+	gene_id "XLOC_021427"; transcript_id "TCONS_00022018"; exon_number "1"; oId "CUFF.2721.1"; class_code "u"; tss_id "TSS21767";
C06	9146779	9147049	270	+	gene_id "XLOC_021430"; transcript_id "TCONS_00022021"; exon_number "2"; gene_name "gnl_UG_BnaNoS38978374"; oId "CUFF.2725.1"; nearest_ref "gnl_UG_BnaNoS38978374_dup1"; class_code "x"; tss_id "TSS21770";
C06	9322662	9322914	252	+	gene_id "XLOC_021435"; transcript_id "TCONS_00022026"; exon_number "2"; gene_name "gnl_UG_BnaNoS39288477"; oId "CUFF.2736.1"; nearest_ref "gnl_UG_BnaNoS39288477_dup1"; class_code "j"; tss_id "TSS21775";
C06	9374728	9374965	237	+	gene_id "XLOC_021437"; transcript_id "TCONS_00022030"; exon_number "8"; gene_name "gnl_UG_BnaNoS38975873"; oId "CUFF.2735.2"; nearest_ref "gnl_UG_BnaNoS38975873_dup1"; class_code "j"; tss_id "TSS21778";
C06	9374728	9374965	237	+	gene_id "XLOC_021437"; transcript_id "TCONS_00022031"; exon_number "8"; gene_name "gnl_UG_BnaNoS38975873"; oId "CUFF.2735.3"; nearest_ref "gnl_UG_BnaNoS38975873_dup1"; class_code "j"; tss_id "TSS21778";
C06	9390883	9391437	554	+	gene_id "XLOC_021438"; transcript_id "TCONS_00022032"; exon_number "1"; oId "CUFF.2738.1"; class_code "u"; tss_id "TSS21779";
C06	9431217	9431419	202	+	gene_id "XLOC_021442"; transcript_id "TCONS_00022036"; exon_number "5"; gene_name "gnl_UG_BnaNoS39166138"; oId "CUFF.2739.1"; nearest_ref "gnl_UG_BnaNoS39166138_dup1"; class_code "o"; tss_id "TSS21783";
C06	9844638	9844956	318	+	gene_id "XLOC_021455"; transcript_id "TCONS_00022050"; exon_number "2"; oId "CUFF.2753.1"; class_code "u"; tss_id "TSS21797";
C06	9945820	9946113	293	+	gene_id "XLOC_021457"; transcript_id "TCONS_00022052"; exon_number "10"; oId "CUFF.2756.1"; class_code "u"; tss_id "TSS21799";
C06	10137482	10138018	536	+	gene_id "XLOC_021458"; transcript_id "TCONS_00022053"; exon_number "2"; oId "CUFF.2757.1"; class_code "u"; tss_id "TSS21800";
C06	10363565	10363930	365	+	gene_id "XLOC_021460"; transcript_id "TCONS_00022056"; exon_number "1"; oId "CUFF.2762.1"; class_code "u"; tss_id "TSS21802";
C06	10397512	10397734	222	+	gene_id "XLOC_021463"; transcript_id "TCONS_00022059"; exon_number "2"; oId "CUFF.2765.1"; class_code "u"; tss_id "TSS21805";
C06	10457437	10457700	263	+	gene_id "XLOC_021467"; transcript_id "TCONS_00022063"; exon_number "7"; oId "CUFF.2770.1"; class_code "u"; tss_id "TSS21809";
C06	10754105	10754369	264	+	gene_id "XLOC_021470"; transcript_id "TCONS_00022066"; exon_number "2"; oId "CUFF.2780.1"; class_code "u"; tss_id "TSS21812";
C06	10754932	10755164	232	+	gene_id "XLOC_021470"; transcript_id "TCONS_00022066"; exon_number "5"; oId "CUFF.2780.1"; class_code "u"; tss_id "TSS21812";
C06	11057626	11057909	283	+	gene_id "XLOC_021471"; transcript_id "TCONS_00022067"; exon_number "1"; gene_name "gnl_UG_BnaNoS38889171"; oId "CUFF.2787.1"; nearest_ref "gnl_UG_BnaNoS38889171_dup1"; class_code "x"; tss_id "TSS21813";
C06	11057631	11057909	278	+	gene_id "XLOC_021471"; transcript_id "TCONS_00022068"; exon_number "1"; gene_name "gnl_UG_BnaNoS38889171"; oId "CUFF.2787.2"; nearest_ref "gnl_UG_BnaNoS38889171_dup1"; class_code "x"; tss_id "TSS21813";
C06	11226201	11226406	205	+	gene_id "XLOC_021474"; transcript_id "TCONS_00022071"; exon_number "4"; oId "CUFF.2791.1"; class_code "u"; tss_id "TSS21816";
C06	11316936	11317189	253	+	gene_id "XLOC_021475"; transcript_id "TCONS_00022073"; exon_number "1"; oId "CUFF.2792.1"; class_code "u"; tss_id "TSS21817";
C06	11528493	11528741	248	+	gene_id "XLOC_021479"; transcript_id "TCONS_00022079"; exon_number "2"; oId "CUFF.2797.1"; class_code "u"; tss_id "TSS21822";
C06	11747530	11747884	354	+	gene_id "XLOC_021482"; transcript_id "TCONS_00022082"; exon_number "1"; oId "CUFF.2800.1"; class_code "u"; tss_id "TSS21825";
C06	12074482	12074691	209	+	gene_id "XLOC_021488"; transcript_id "TCONS_00022088"; exon_number "4"; oId "CUFF.2807.1"; class_code "u"; tss_id "TSS21831";
C06	12282398	12282786	388	+	gene_id "XLOC_021494"; transcript_id "TCONS_00022094"; exon_number "4"; gene_name "gnl_UG_BnaNoS39248439"; oId "CUFF.2817.1"; nearest_ref "gnl_UG_BnaNoS39248439_dup1"; class_code "x"; tss_id "TSS21837";
C06	12463783	12464025	242	+	gene_id "XLOC_021497"; transcript_id "TCONS_00022098"; exon_number "2"; oId "CUFF.2819.1"; class_code "u"; tss_id "TSS21841";
C06	12463783	12464025	242	+	gene_id "XLOC_021497"; transcript_id "TCONS_00022099"; exon_number "2"; oId "CUFF.2819.2"; class_code "u"; tss_id "TSS21841";
C06	12543247	12543455	208	+	gene_id "XLOC_021498"; transcript_id "TCONS_00022100"; exon_number "6"; oId "CUFF.2822.1"; class_code "u"; tss_id "TSS21842";
C06	12629244	12629552	308	+	gene_id "XLOC_021500"; transcript_id "TCONS_00022102"; exon_number "17"; oId "CUFF.2828.1"; class_code "u"; tss_id "TSS21844";
C06	12724786	12725111	325	+	gene_id "XLOC_021503"; transcript_id "TCONS_00022106"; exon_number "1"; oId "CUFF.2839.1"; class_code "u"; tss_id "TSS21848";
C06	12767705	12767984	279	+	gene_id "XLOC_021505"; transcript_id "TCONS_00022108"; exon_number "4"; oId "CUFF.2836.1"; class_code "u"; tss_id "TSS21850";
C06	13065283	13065492	209	+	gene_id "XLOC_021510"; transcript_id "TCONS_00022113"; exon_number "1"; oId "CUFF.2849.1"; class_code "u"; tss_id "TSS21855";
C06	13342188	13342531	343	+	gene_id "XLOC_021517"; transcript_id "TCONS_00022122"; exon_number "9"; oId "CUFF.2860.1"; class_code "u"; tss_id "TSS21863";
C06	13462523	13462730	207	+	gene_id "XLOC_021518"; transcript_id "TCONS_00022123"; exon_number "9"; oId "CUFF.2862.1"; class_code "u"; tss_id "TSS21864";
C06	13476778	13477034	256	+	gene_id "XLOC_021520"; transcript_id "TCONS_00022125"; exon_number "2"; oId "CUFF.2863.1"; class_code "u"; tss_id "TSS21866";
C06	13607719	13608174	455	+	gene_id "XLOC_021523"; transcript_id "TCONS_00022130"; exon_number "2"; gene_name "gnl_UG_BnaNoS44667652"; oId "CUFF.2871.2"; nearest_ref "gnl_UG_BnaNoS44667652_dup1"; class_code "j"; tss_id "TSS21870";
C06	13613739	13613939	200	+	gene_id "XLOC_021524"; transcript_id "TCONS_00022131"; exon_number "2"; gene_name "gnl_UG_BnaNoS38995394"; oId "CUFF.2873.1"; nearest_ref "gnl_UG_BnaNoS38995394_dup1"; class_code "j"; tss_id "TSS21871";
C06	13657703	13657980	277	+	gene_id "XLOC_021525"; transcript_id "TCONS_00022133"; exon_number "1"; oId "CUFF.2874.1"; class_code "u"; tss_id "TSS21872";
C06	13985313	13985600	287	+	gene_id "XLOC_021530"; transcript_id "TCONS_00022138"; exon_number "4"; oId "CUFF.2879.1"; class_code "u"; tss_id "TSS21877";
C06	14387805	14388009	204	+	gene_id "XLOC_021537"; transcript_id "TCONS_00022145"; exon_number "5"; oId "CUFF.2890.1"; class_code "u"; tss_id "TSS21884";
C06	14515310	14515528	218	+	gene_id "XLOC_021538"; transcript_id "TCONS_00022146"; exon_number "3"; oId "CUFF.2892.1"; class_code "u"; tss_id "TSS21885";
C06	14961272	14961511	239	+	gene_id "XLOC_021542"; transcript_id "TCONS_00022150"; exon_number "1"; oId "CUFF.2894.1"; class_code "u"; tss_id "TSS21889";
C06	14963649	14963905	256	+	gene_id "XLOC_021543"; transcript_id "TCONS_00022151"; exon_number "3"; oId "CUFF.2897.1"; class_code "u"; tss_id "TSS21890";
C06	14991667	14991889	222	+	gene_id "XLOC_021544"; transcript_id "TCONS_00022153"; exon_number "4"; gene_name "gnl_UG_BnaNoS44669702"; oId "CUFF.2899.2"; nearest_ref "gnl_UG_BnaNoS44669702_dup1"; class_code "j"; tss_id "TSS21891";
C06	15135204	15135456	252	+	gene_id "XLOC_021545"; transcript_id "TCONS_00022155"; exon_number "2"; oId "CUFF.2898.1"; class_code "u"; tss_id "TSS21893";
C06	15880292	15880587	295	+	gene_id "XLOC_021554"; transcript_id "TCONS_00022164"; exon_number "1"; gene_name "gnl_UG_BnaNoS39000350"; oId "CUFF.2918.1"; nearest_ref "gnl_UG_BnaNoS39000350_dup1"; class_code "j"; tss_id "TSS21902";
C06	15931964	15932185	221	+	gene_id "XLOC_021557"; transcript_id "TCONS_00022168"; exon_number "2"; oId "CUFF.2922.1"; class_code "u"; tss_id "TSS21905";
C06	16063008	16063286	278	+	gene_id "XLOC_021559"; transcript_id "TCONS_00022170"; exon_number "1"; gene_name "gnl_UG_BnaNoS39248800"; oId "CUFF.2930.1"; nearest_ref "gnl_UG_BnaNoS39248800_dup1"; class_code "j"; tss_id "TSS21907";
C06	16065912	16066129	217	+	gene_id "XLOC_021560"; transcript_id "TCONS_00022172"; exon_number "1"; gene_name "gnl_UG_BnaNoS39182249"; oId "CUFF.2931.1"; nearest_ref "gnl_UG_BnaNoS39182249_dup1"; class_code "j"; tss_id "TSS21909";
C06	16106587	16106866	279	+	gene_id "XLOC_021563"; transcript_id "TCONS_00022177"; exon_number "5"; gene_name "gnl_UG_BnaNoS39248805"; oId "CUFF.2936.1"; nearest_ref "gnl_UG_BnaNoS39248805_dup1"; class_code "j"; tss_id "TSS21914";
C06	16179207	16179467	260	+	gene_id "XLOC_021565"; transcript_id "TCONS_00022182"; exon_number "1"; oId "CUFF.2932.1"; class_code "u"; tss_id "TSS21917";
C06	16189984	16190282	298	+	gene_id "XLOC_021570"; transcript_id "TCONS_00022188"; exon_number "7"; gene_name "gnl_UG_BnaNoS37276667"; oId "CUFF.2950.1"; nearest_ref "gnl_UG_BnaNoS37276667_dup1"; class_code "j"; tss_id "TSS21923";
C06	16834482	16834779	297	+	gene_id "XLOC_021586"; transcript_id "TCONS_00022207"; exon_number "1"; oId "CUFF.2972.1"; class_code "u"; tss_id "TSS21940";
C06	17408475	17408725	250	+	gene_id "XLOC_021595"; transcript_id "TCONS_00022216"; exon_number "1"; gene_name "gnl_UG_BnaNoS39167637"; oId "CUFF.2989.1"; nearest_ref "gnl_UG_BnaNoS39167637_dup1"; class_code "j"; tss_id "TSS21949";
C06	17472463	17472729	266	+	gene_id "XLOC_021597"; transcript_id "TCONS_00022221"; exon_number "1"; oId "CUFF.2990.1"; class_code "u"; tss_id "TSS21952";
C06	17723566	17723855	289	+	gene_id "XLOC_021604"; transcript_id "TCONS_00022230"; exon_number "5"; oId "CUFF.3001.1"; class_code "u"; tss_id "TSS21959";
C06	17850493	17850738	245	+	gene_id "XLOC_021607"; transcript_id "TCONS_00022233"; exon_number "2"; oId "CUFF.3006.1"; class_code "u"; tss_id "TSS21962";
C06	17988694	17988911	217	+	gene_id "XLOC_021612"; transcript_id "TCONS_00022239"; exon_number "2"; oId "CUFF.3013.1"; class_code "u"; tss_id "TSS21967";
C06	18269894	18270177	283	+	gene_id "XLOC_021623"; transcript_id "TCONS_00022252"; exon_number "2"; gene_name "gnl_UG_BnaNoS39031480"; oId "CUFF.3026.1"; nearest_ref "gnl_UG_BnaNoS39031480_dup1"; class_code "j"; tss_id "TSS21979";
C06	18657264	18657486	222	+	gene_id "XLOC_021634"; transcript_id "TCONS_00022264"; exon_number "1"; oId "CUFF.3033.1"; class_code "u"; tss_id "TSS21990";
C06	18764837	18765037	200	+	gene_id "XLOC_021637"; transcript_id "TCONS_00022269"; exon_number "1"; oId "CUFF.3037.2"; class_code "u"; tss_id "TSS21994";
C06	18975824	18976036	212	+	gene_id "XLOC_021639"; transcript_id "TCONS_00022273"; exon_number "2"; gene_name "gnl_UG_BnaNoS39238395"; oId "CUFF.3046.1"; nearest_ref "gnl_UG_BnaNoS39238395_dup1"; class_code "o"; tss_id "TSS21996";
C06	19019418	19019709	291	+	gene_id "XLOC_021643"; transcript_id "TCONS_00022278"; exon_number "1"; oId "CUFF.3050.1"; class_code "u"; tss_id "TSS22001";
C06	19058285	19058556	271	+	gene_id "XLOC_021645"; transcript_id "TCONS_00022280"; exon_number "4"; oId "CUFF.3052.1"; class_code "u"; tss_id "TSS22003";
C06	19394258	19394478	220	+	gene_id "XLOC_021651"; transcript_id "TCONS_00022287"; exon_number "1"; oId "CUFF.3093.1"; class_code "u"; tss_id "TSS22009";
C06	19403779	19404066	287	+	gene_id "XLOC_021658"; transcript_id "TCONS_00022294"; exon_number "1"; oId "CUFF.3074.1"; class_code "u"; tss_id "TSS22016";
C06	19778545	19778762	217	+	gene_id "XLOC_021665"; transcript_id "TCONS_00022304"; exon_number "6"; oId "CUFF.3077.1"; class_code "u"; tss_id "TSS22026";
C06	19781501	19781753	252	+	gene_id "XLOC_021666"; transcript_id "TCONS_00022305"; exon_number "5"; gene_name "gnl_UG_BnaNoS38996863"; oId "CUFF.3078.1"; nearest_ref "gnl_UG_BnaNoS38996863_dup1"; class_code "j"; tss_id "TSS22027";
C06	19815819	19816105	286	+	gene_id "XLOC_021669"; transcript_id "TCONS_00022309"; exon_number "11"; gene_name "gnl_UG_BnaNoS39187813"; oId "CUFF.3083.1"; nearest_ref "gnl_UG_BnaNoS39187813_dup1"; class_code "j"; tss_id "TSS22030";
C06	19824718	19824948	230	+	gene_id "XLOC_021671"; transcript_id "TCONS_00022314"; exon_number "6"; gene_name "gnl_UG_BnaNoS52594496"; oId "CUFF.3082.2"; nearest_ref "gnl_UG_BnaNoS52594496_dup1"; class_code "j"; tss_id "TSS22034";
C06	19885755	19886015	260	+	gene_id "XLOC_021673"; transcript_id "TCONS_00022316"; exon_number "3"; oId "CUFF.3086.1"; class_code "u"; tss_id "TSS22036";
C06	19910017	19910294	277	+	gene_id "XLOC_021674"; transcript_id "TCONS_00022317"; exon_number "1"; gene_name "gnl_UG_BnaNoS38898786"; oId "CUFF.3085.1"; nearest_ref "gnl_UG_BnaNoS38898786_dup1"; class_code "j"; tss_id "TSS22037";
C06	20272276	20272507	231	+	gene_id "XLOC_021683"; transcript_id "TCONS_00022328"; exon_number "1"; oId "CUFF.3098.1"; class_code "u"; tss_id "TSS22047";
C06	20278583	20278880	297	+	gene_id "XLOC_021684"; transcript_id "TCONS_00022329"; exon_number "5"; oId "CUFF.3099.1"; class_code "u"; tss_id "TSS22048";
C06	21206870	21207098	228	+	gene_id "XLOC_021707"; transcript_id "TCONS_00022356"; exon_number "1"; gene_name "gnl_UG_BnaNoS39224736"; oId "CUFF.3135.1"; nearest_ref "gnl_UG_BnaNoS39224736_dup1"; class_code "j"; tss_id "TSS22073";
C06	21264705	21264982	277	+	gene_id "XLOC_021708"; transcript_id "TCONS_00022360"; exon_number "8"; oId "CUFF.3136.3"; class_code "u"; tss_id "TSS22074";
C06	22691611	22691910	299	+	gene_id "XLOC_021740"; transcript_id "TCONS_00022400"; exon_number "4"; oId "CUFF.3175.1"; class_code "u"; tss_id "TSS22112";
C06	24409574	24409774	200	+	gene_id "XLOC_021766"; transcript_id "TCONS_00022431"; exon_number "4"; oId "CUFF.3212.1"; class_code "u"; tss_id "TSS22141";
C06	24956416	24956699	283	+	gene_id "XLOC_021776"; transcript_id "TCONS_00022442"; exon_number "1"; oId "CUFF.3229.1"; class_code "u"; tss_id "TSS22152";
C06	25522212	25522415	203	+	gene_id "XLOC_021788"; transcript_id "TCONS_00022457"; exon_number "8"; gene_name "gnl_UG_BnaNoS52585559"; oId "CUFF.3248.3"; nearest_ref "gnl_UG_BnaNoS52585559_dup1"; class_code "j"; tss_id "TSS22165";
C06	30758143	30758416	273	+	gene_id "XLOC_021925"; transcript_id "TCONS_00022614"; exon_number "14"; gene_name "gnl_UG_BnaNoS37215747"; oId "CUFF.3418.2"; nearest_ref "gnl_UG_BnaNoS37215747_dup1"; class_code "j"; tss_id "TSS22308";
C06	31969303	31969555	252	+	gene_id "XLOC_021958"; transcript_id "TCONS_00022649"; exon_number "1"; oId "CUFF.3461.1"; class_code "u"; tss_id "TSS22343";
C06	32324251	32324517	266	+	gene_id "XLOC_021967"; transcript_id "TCONS_00022658"; exon_number "4"; oId "CUFF.3475.1"; class_code "u"; tss_id "TSS22352";
C06	38424390	38424673	283	+	gene_id "XLOC_022072"; transcript_id "TCONS_00022778"; exon_number "11"; gene_name "gnl_UG_BnaNoS39013246"; oId "CUFF.3592.1"; nearest_ref "gnl_UG_BnaNoS39013246_dup1"; class_code "j"; tss_id "TSS22464";
C06	39005706	39005977	271	+	gene_id "XLOC_022076"; transcript_id "TCONS_00022785"; exon_number "1"; gene_name "gnl_UG_BnaNoS39188637"; oId "CUFF.3628.3"; nearest_ref "gnl_UG_BnaNoS39188637_dup1"; class_code "j"; tss_id "TSS22470";
C06	179964	180167	203	-	gene_id "XLOC_022120"; transcript_id "TCONS_00022837"; exon_number "1"; oId "CUFF.2189.1"; class_code "u"; tss_id "TSS22517";
C06	259501	259745	244	+	gene_id "XLOC_021017"; transcript_id "TCONS_00021540"; exon_number "1"; oId "CUFF.2197.1"; class_code "u"; tss_id "TSS21312";
C06	1046407	1046614	207	+	gene_id "XLOC_021061"; transcript_id "TCONS_00021588"; exon_number "1"; oId "CUFF.2263.1"; class_code "u"; tss_id "TSS21359";
C06	1219497	1219740	243	+	gene_id "XLOC_021072"; transcript_id "TCONS_00021603"; exon_number "3"; oId "CUFF.2276.1"; class_code "u"; tss_id "TSS21373";
C06	3000363	3000613	250	+	gene_id "XLOC_021173"; transcript_id "TCONS_00021720"; exon_number "1"; oId "CUFF.2387.1"; class_code "u"; tss_id "TSS21485";
C06	3424295	3424565	270	+	gene_id "XLOC_021203"; transcript_id "TCONS_00021750"; exon_number "8"; oId "CUFF.2421.1"; class_code "u"; tss_id "TSS21515";
C06	3494359	3494638	279	+	gene_id "XLOC_021210"; transcript_id "TCONS_00021757"; exon_number "4"; oId "CUFF.2432.1"; class_code "u"; tss_id "TSS21522";
C06	3832426	3832728	302	+	gene_id "XLOC_021232"; transcript_id "TCONS_00021783"; exon_number "6"; oId "CUFF.2461.1"; class_code "u"; tss_id "TSS21546";
C06	4395291	4395500	209	+	gene_id "XLOC_021260"; transcript_id "TCONS_00021824"; exon_number "7"; oId "CUFF.2515.2"; class_code "u"; tss_id "TSS21580";
C06	4393212	4393416	204	+	gene_id "XLOC_021262"; transcript_id "TCONS_00021823"; exon_number "1"; oId "CUFF.2520.1"; class_code "u"; tss_id "TSS21582";
C06	4667314	4667518	204	+	gene_id "XLOC_021271"; transcript_id "TCONS_00021833"; exon_number "2"; oId "CUFF.2534.1"; class_code "u"; tss_id "TSS21591";
C06	6629037	6629382	345	+	gene_id "XLOC_021347"; transcript_id "TCONS_00021929"; exon_number "5"; oId "CUFF.2626.1"; class_code "u"; tss_id "TSS21681";
C06	6934424	6935871	1447	+	gene_id "XLOC_021357"; transcript_id "TCONS_00021939"; exon_number "1"; oId "CUFF.2633.1"; class_code "u"; tss_id "TSS21691";
C06	7069139	7069358	219	+	gene_id "XLOC_021362"; transcript_id "TCONS_00021945"; exon_number "7"; oId "CUFF.2635.1"; class_code "u"; tss_id "TSS21697";
C06	7082065	7082342	277	+	gene_id "XLOC_021364"; transcript_id "TCONS_00021947"; exon_number "1"; oId "CUFF.2637.1"; class_code "u"; tss_id "TSS21699";
C06	7821929	7822434	505	+	gene_id "XLOC_021386"; transcript_id "TCONS_00021972"; exon_number "2"; oId "CUFF.2672.1"; class_code "u"; tss_id "TSS21723";
C06	8113071	8113338	267	+	gene_id "XLOC_021394"; transcript_id "TCONS_00021980"; exon_number "1"; oId "CUFF.2679.1"; class_code "u"; tss_id "TSS21731";
C06	8819133	8819357	224	+	gene_id "XLOC_021418"; transcript_id "TCONS_00022009"; exon_number "1"; oId "CUFF.2713.1"; class_code "u"; tss_id "TSS21758";
C06	9037077	9037364	287	+	gene_id "XLOC_021425"; transcript_id "TCONS_00022016"; exon_number "2"; oId "CUFF.2717.1"; class_code "u"; tss_id "TSS21765";
C06	9441890	9442170	280	+	gene_id "XLOC_021443"; transcript_id "TCONS_00022038"; exon_number "3"; oId "CUFF.2742.1"; class_code "u"; tss_id "TSS21785";
C06	9499982	9500252	270	+	gene_id "XLOC_021444"; transcript_id "TCONS_00022039"; exon_number "1"; oId "CUFF.2741.1"; class_code "u"; tss_id "TSS21786";
C06	9753520	9753748	228	+	gene_id "XLOC_021451"; transcript_id "TCONS_00022046"; exon_number "10"; oId "CUFF.2750.1"; class_code "u"; tss_id "TSS21793";
C06	12073431	12073663	232	+	gene_id "XLOC_021487"; transcript_id "TCONS_00022087"; exon_number "4"; oId "CUFF.2806.1"; class_code "u"; tss_id "TSS21830";
C06	13076618	13077583	965	+	gene_id "XLOC_021512"; transcript_id "TCONS_00022117"; exon_number "1"; oId "CUFF.2855.1"; class_code "u"; tss_id "TSS21858";
C06	18012044	18012257	213	+	gene_id "XLOC_021616"; transcript_id "TCONS_00022244"; exon_number "2"; oId "CUFF.3017.1"; class_code "u"; tss_id "TSS21971";
C06	18588773	18589864	1091	+	gene_id "XLOC_021631"; transcript_id "TCONS_00022261"; exon_number "5"; oId "CUFF.3030.1"; class_code "u"; tss_id "TSS21987";
C06	18983259	18984265	1006	+	gene_id "XLOC_021640"; transcript_id "TCONS_00022275"; exon_number "1"; oId "CUFF.3047.1"; class_code "u"; tss_id "TSS21998";
C06	19394614	19395603	989	+	gene_id "XLOC_021652"; transcript_id "TCONS_00022288"; exon_number "1"; oId "CUFF.3070.1"; class_code "u"; tss_id "TSS22010";
C06	19780274	19780511	237	+	gene_id "XLOC_021666"; transcript_id "TCONS_00022305"; exon_number "1"; gene_name "gnl_UG_BnaNoS38996863"; oId "CUFF.3078.1"; nearest_ref "gnl_UG_BnaNoS38996863_dup1"; class_code "j"; tss_id "TSS22027";
C06	20002599	20003295	696	+	gene_id "XLOC_021677"; transcript_id "TCONS_00022321"; exon_number "1"; oId "CUFF.3092.1"; class_code "u"; tss_id "TSS22040";
C06	20033137	20033369	232	+	gene_id "XLOC_021679"; transcript_id "TCONS_00022323"; exon_number "7"; gene_name "gnl_UG_BnaNoS39279298"; oId "CUFF.3094.1"; nearest_ref "gnl_UG_BnaNoS39279298_dup1"; class_code "j"; tss_id "TSS22042";
C06	21277591	21277870	279	+	gene_id "XLOC_021712"; transcript_id "TCONS_00022365"; exon_number "1"; oId "CUFF.3140.1"; class_code "u"; tss_id "TSS22078";
C06	23017760	23018071	311	+	gene_id "XLOC_021746"; transcript_id "TCONS_00022408"; exon_number "1"; gene_name "gnl_UG_BnaNoS39198490"; oId "CUFF.3183.2"; nearest_ref "gnl_UG_BnaNoS39198490_dup1"; class_code "x"; tss_id "TSS22119";
C06	23017760	23018071	311	+	gene_id "XLOC_021746"; transcript_id "TCONS_00022407"; exon_number "1"; gene_name "gnl_UG_BnaNoS39198490"; oId "CUFF.3183.1"; nearest_ref "gnl_UG_BnaNoS39198490_dup1"; class_code "x"; tss_id "TSS22119";
C06	24929918	24931672	1754	+	gene_id "XLOC_021773"; transcript_id "TCONS_00022439"; exon_number "1"; oId "CUFF.3225.1"; class_code "u"; tss_id "TSS22149";
C06	25036729	25037638	909	+	gene_id "XLOC_021780"; transcript_id "TCONS_00022447"; exon_number "1"; oId "CUFF.3231.1"; class_code "u"; tss_id "TSS22157";
C06	25522212	25522415	203	+	gene_id "XLOC_021788"; transcript_id "TCONS_00022456"; exon_number "8"; gene_name "gnl_UG_BnaNoS52585559"; oId "CUFF.3248.2"; nearest_ref "gnl_UG_BnaNoS52585559_dup1"; class_code "j"; tss_id "TSS22165";
C06	25544422	25544633	211	+	gene_id "XLOC_021789"; transcript_id "TCONS_00022458"; exon_number "1"; oId "CUFF.3246.1"; class_code "u"; tss_id "TSS22166";
C06	25927490	25927691	201	+	gene_id "XLOC_021796"; transcript_id "TCONS_00022465"; exon_number "2"; oId "CUFF.3257.1"; class_code "u"; tss_id "TSS22173";
C06	26151228	26151432	204	+	gene_id "XLOC_021799"; transcript_id "TCONS_00022468"; exon_number "1"; oId "CUFF.3259.1"; class_code "u"; tss_id "TSS22176";
C06	27674965	27675175	210	+	gene_id "XLOC_021837"; transcript_id "TCONS_00022512"; exon_number "11"; oId "CUFF.3307.1"; class_code "u"; tss_id "TSS22215";
C06	27674965	27675175	210	+	gene_id "XLOC_021837"; transcript_id "TCONS_00022513"; exon_number "11"; oId "CUFF.3307.2"; class_code "u"; tss_id "TSS22215";
C06	28928438	28929130	692	+	gene_id "XLOC_021863"; transcript_id "TCONS_00022541"; exon_number "1"; oId "CUFF.3338.1"; class_code "u"; tss_id "TSS22241";
C06	28931002	28931261	259	+	gene_id "XLOC_021864"; transcript_id "TCONS_00022542"; exon_number "1"; oId "CUFF.3340.1"; class_code "u"; tss_id "TSS22242";
C06	29897644	29897880	236	+	gene_id "XLOC_021884"; transcript_id "TCONS_00022565"; exon_number "2"; oId "CUFF.3368.1"; class_code "u"; tss_id "TSS22263";
C06	30046823	30047099	276	+	gene_id "XLOC_021894"; transcript_id "TCONS_00022577"; exon_number "1"; oId "CUFF.3377.1"; class_code "u"; tss_id "TSS22273";
C06	32428913	32429119	206	+	gene_id "XLOC_021974"; transcript_id "TCONS_00022668"; exon_number "2"; oId "CUFF.3480.1"; class_code "u"; tss_id "TSS22361";
C06	32944412	32945185	773	+	gene_id "XLOC_021990"; transcript_id "TCONS_00022685"; exon_number "1"; oId "CUFF.3507.1"; class_code "u"; tss_id "TSS22377";
C06	33217255	33217463	208	+	gene_id "XLOC_021995"; transcript_id "TCONS_00022691"; exon_number "5"; oId "CUFF.3514.1"; class_code "u"; tss_id "TSS22382";
C06	40482426	40482661	235	+	gene_id "XLOC_022105"; transcript_id "TCONS_00022819"; exon_number "5"; oId "CUFF.3672.1"; class_code "u"; tss_id "TSS22501";
C06	125321	125538	217	-	gene_id "XLOC_022114"; transcript_id "TCONS_00022831"; exon_number "1"; oId "CUFF.2181.1"; class_code "u"; tss_id "TSS22511";
C06	163416	163754	338	-	gene_id "XLOC_022118"; transcript_id "TCONS_00022835"; exon_number "1"; oId "CUFF.2187.1"; class_code "u"; tss_id "TSS22515";
C06	344883	345101	218	-	gene_id "XLOC_022132"; transcript_id "TCONS_00022850"; exon_number "1"; oId "CUFF.2209.1"; class_code "u"; tss_id "TSS22529";
C06	865780	866914	1134	-	gene_id "XLOC_022163"; transcript_id "TCONS_00022883"; exon_number "1"; oId "CUFF.2251.1"; class_code "u"; tss_id "TSS22562";
C06	949669	949875	206	-	gene_id "XLOC_022172"; transcript_id "TCONS_00022893"; exon_number "2"; oId "CUFF.2255.1"; class_code "u"; tss_id "TSS22571";
C06	1241657	1241861	204	-	gene_id "XLOC_022186"; transcript_id "TCONS_00022911"; exon_number "3"; gene_name "gnl_UG_BnaNoS37278868"; oId "CUFF.2277.1"; nearest_ref "gnl_UG_BnaNoS37278868_dup1"; class_code "j"; tss_id "TSS22587";
C06	2375534	2375740	206	-	gene_id "XLOC_022252"; transcript_id "TCONS_00022995"; exon_number "1"; oId "CUFF.2366.1"; class_code "u"; tss_id "TSS22659";
C06	2432181	2432390	209	-	gene_id "XLOC_022257"; transcript_id "TCONS_00023001"; exon_number "1"; oId "CUFF.2376.1"; class_code "u"; tss_id "TSS22665";
C06	2980266	2980638	372	-	gene_id "XLOC_022269"; transcript_id "TCONS_00023016"; exon_number "1"; oId "CUFF.2384.1"; class_code "u"; tss_id "TSS22679";
C06	3256432	3256867	435	-	gene_id "XLOC_022285"; transcript_id "TCONS_00023033"; exon_number "1"; oId "CUFF.2413.1"; class_code "u"; tss_id "TSS22696";
C06	3437138	3437424	286	-	gene_id "XLOC_022291"; transcript_id "TCONS_00023041"; exon_number "6"; gene_name "gnl_UG_BnaNoS52589448"; oId "CUFF.2427.2"; nearest_ref "gnl_UG_BnaNoS52589448_dup1"; class_code "o"; tss_id "TSS22703";
C06	3441857	3442124	267	-	gene_id "XLOC_022293"; transcript_id "TCONS_00023043"; exon_number "2"; oId "CUFF.2428.1"; class_code "u"; tss_id "TSS22705";
C06	3442812	3443025	213	-	gene_id "XLOC_022294"; transcript_id "TCONS_00023044"; exon_number "2"; oId "CUFF.2429.1"; class_code "u"; tss_id "TSS22706";
C06	3521881	3522091	210	-	gene_id "XLOC_022300"; transcript_id "TCONS_00023051"; exon_number "15"; oId "CUFF.2438.1"; class_code "u"; tss_id "TSS22712";
C06	4521220	4521522	302	-	gene_id "XLOC_022342"; transcript_id "TCONS_00023097"; exon_number "1"; oId "CUFF.2528.1"; class_code "u"; tss_id "TSS22758";
C06	4678736	4678942	206	-	gene_id "XLOC_022347"; transcript_id "TCONS_00023104"; exon_number "4"; oId "CUFF.2536.3"; class_code "u"; tss_id "TSS22763";
C06	4678736	4678942	206	-	gene_id "XLOC_022347"; transcript_id "TCONS_00023105"; exon_number "4"; oId "CUFF.2536.4"; class_code "u"; tss_id "TSS22763";
C06	4723647	4723854	207	-	gene_id "XLOC_022352"; transcript_id "TCONS_00023110"; exon_number "2"; oId "CUFF.2540.1"; class_code "u"; tss_id "TSS22768";
C06	4755585	4756257	672	-	gene_id "XLOC_022354"; transcript_id "TCONS_00023112"; exon_number "1"; oId "CUFF.2542.1"; class_code "u"; tss_id "TSS22770";
C06	7553229	7553432	203	-	gene_id "XLOC_022444"; transcript_id "TCONS_00023218"; exon_number "8"; oId "CUFF.2660.1"; class_code "u"; tss_id "TSS22872";
C06	8497448	8497674	226	-	gene_id "XLOC_022473"; transcript_id "TCONS_00023254"; exon_number "3"; oId "CUFF.2693.1"; class_code "u"; tss_id "TSS22905";
C06	8550767	8551617	850	-	gene_id "XLOC_022475"; transcript_id "TCONS_00023256"; exon_number "1"; oId "CUFF.2701.1"; class_code "u"; tss_id "TSS22907";
C06	9279916	9280131	215	-	gene_id "XLOC_022494"; transcript_id "TCONS_00023281"; exon_number "1"; oId "CUFF.2730.1"; class_code "u"; tss_id "TSS22929";
C06	9280887	9281358	471	-	gene_id "XLOC_022495"; transcript_id "TCONS_00023282"; exon_number "1"; oId "CUFF.2728.1"; class_code "u"; tss_id "TSS22930";
C06	9586401	9586606	205	-	gene_id "XLOC_022506"; transcript_id "TCONS_00023305"; exon_number "1"; oId "CUFF.2746.1"; class_code "u"; tss_id "TSS22944";
C06	12003895	12005052	1157	-	gene_id "XLOC_022548"; transcript_id "TCONS_00023352"; exon_number "1"; oId "CUFF.2805.1"; class_code "u"; tss_id "TSS22987";
C06	12579899	12580115	216	-	gene_id "XLOC_022562"; transcript_id "TCONS_00023366"; exon_number "2"; oId "CUFF.2825.1"; class_code "u"; tss_id "TSS23001";
C06	13073624	13073932	308	-	gene_id "XLOC_022582"; transcript_id "TCONS_00023394"; exon_number "5"; oId "CUFF.2853.1"; class_code "u"; tss_id "TSS23027";
C06	13074280	13075143	863	-	gene_id "XLOC_022583"; transcript_id "TCONS_00023395"; exon_number "1"; oId "CUFF.2854.1"; class_code "u"; tss_id "TSS23028";
C06	15814548	15814771	223	-	gene_id "XLOC_022631"; transcript_id "TCONS_00023453"; exon_number "1"; oId "CUFF.2917.1"; class_code "u"; tss_id "TSS23083";
C06	16699775	16700089	314	-	gene_id "XLOC_022671"; transcript_id "TCONS_00023495"; exon_number "1"; oId "CUFF.2965.1"; class_code "u"; tss_id "TSS23125";
C06	17412360	17412623	263	-	gene_id "XLOC_022691"; transcript_id "TCONS_00023518"; exon_number "2"; oId "CUFF.2987.1"; class_code "u"; tss_id "TSS23147";
C06	17572687	17573204	517	-	gene_id "XLOC_022696"; transcript_id "TCONS_00023526"; exon_number "1"; oId "CUFF.2996.1"; class_code "u"; tss_id "TSS23153";
C06	17858307	17858593	286	-	gene_id "XLOC_022705"; transcript_id "TCONS_00023538"; exon_number "1"; oId "CUFF.3007.1"; class_code "u"; tss_id "TSS23164";
C06	17859290	17859547	257	-	gene_id "XLOC_022705"; transcript_id "TCONS_00023539"; exon_number "1"; oId "CUFF.3007.2"; class_code "u"; tss_id "TSS23164";
C06	18704505	18704754	249	-	gene_id "XLOC_022733"; transcript_id "TCONS_00023572"; exon_number "2"; oId "CUFF.3034.1"; class_code "u"; tss_id "TSS23193";
C06	18818771	18819005	234	-	gene_id "XLOC_022737"; transcript_id "TCONS_00023578"; exon_number "9"; oId "CUFF.3041.1"; class_code "u"; tss_id "TSS23197";
C06	18911415	18912117	702	-	gene_id "XLOC_022741"; transcript_id "TCONS_00023582"; exon_number "1"; oId "CUFF.3044.1"; class_code "u"; tss_id "TSS23201";
C06	23210794	23211544	750	-	gene_id "XLOC_022835"; transcript_id "TCONS_00023695"; exon_number "1"; gene_name "gnl_UG_BnaNoS39006350"; oId "CUFF.3186.1"; nearest_ref "gnl_UG_BnaNoS39006350_dup1"; class_code "j"; tss_id "TSS23303";
C06	24089804	24090009	205	-	gene_id "XLOC_022846"; transcript_id "TCONS_00023707"; exon_number "2"; oId "CUFF.3194.1"; class_code "u"; tss_id "TSS23315";
C06	25714435	25714674	239	-	gene_id "XLOC_022883"; transcript_id "TCONS_00023749"; exon_number "1"; oId "CUFF.3253.1"; class_code "u"; tss_id "TSS23354";
C06	26766614	26766841	227	-	gene_id "XLOC_022899"; transcript_id "TCONS_00023766"; exon_number "2"; gene_name "gnl_UG_BnaNoS39180228"; oId "CUFF.3274.1"; nearest_ref "gnl_UG_BnaNoS39180228_dup1"; class_code "j"; tss_id "TSS23371";
C06	26967956	26968306	350	-	gene_id "XLOC_022907"; transcript_id "TCONS_00023776"; exon_number "1"; oId "CUFF.3283.1"; class_code "u"; tss_id "TSS23381";
C06	27154742	27154964	222	-	gene_id "XLOC_022910"; transcript_id "TCONS_00023781"; exon_number "1"; oId "CUFF.3287.1"; class_code "u"; tss_id "TSS23384";
C06	27951001	27951475	474	-	gene_id "XLOC_022928"; transcript_id "TCONS_00023801"; exon_number "2"; oId "CUFF.3315.1"; class_code "u"; tss_id "TSS23404";
C06	29761130	29761346	216	-	gene_id "XLOC_022962"; transcript_id "TCONS_00023844"; exon_number "2"; oId "CUFF.3358.1"; class_code "u"; tss_id "TSS23441";
C06	30301144	30301580	436	-	gene_id "XLOC_022981"; transcript_id "TCONS_00023868"; exon_number "1"; oId "CUFF.3392.2"; class_code "u"; tss_id "TSS23464";
C06	30302710	30302931	221	-	gene_id "XLOC_022981"; transcript_id "TCONS_00023869"; exon_number "3"; oId "CUFF.3392.1"; class_code "u"; tss_id "TSS23464";
C06	30312068	30312302	234	-	gene_id "XLOC_022982"; transcript_id "TCONS_00023870"; exon_number "2"; oId "CUFF.3390.1"; class_code "u"; tss_id "TSS23465";
C06	30731533	30731810	277	-	gene_id "XLOC_022990"; transcript_id "TCONS_00023882"; exon_number "2"; oId "CUFF.3415.1"; class_code "u"; tss_id "TSS23476";
C06	31449145	31449764	619	-	gene_id "XLOC_023011"; transcript_id "TCONS_00023904"; exon_number "1"; oId "CUFF.3447.1"; class_code "u"; tss_id "TSS23497";
C06	31452489	31452689	200	-	gene_id "XLOC_023011"; transcript_id "TCONS_00023905"; exon_number "7"; oId "CUFF.3447.2"; class_code "u"; tss_id "TSS23498";
C06	32593883	32594559	676	-	gene_id "XLOC_023046"; transcript_id "TCONS_00023944"; exon_number "1"; oId "CUFF.3495.1"; class_code "u"; tss_id "TSS23533";
C06	33544472	33544712	240	-	gene_id "XLOC_023074"; transcript_id "TCONS_00023976"; exon_number "1"; oId "CUFF.3533.1"; class_code "u"; tss_id "TSS23562";
C06	33581168	33581379	211	-	gene_id "XLOC_023080"; transcript_id "TCONS_00023982"; exon_number "1"; oId "CUFF.3535.1"; class_code "u"; tss_id "TSS23568";
C06	33962007	33962521	514	-	gene_id "XLOC_023084"; transcript_id "TCONS_00023986"; exon_number "1"; oId "CUFF.3540.1"; class_code "u"; tss_id "TSS23572";
C06	35213308	35213547	239	-	gene_id "XLOC_023107"; transcript_id "TCONS_00024012"; exon_number "1"; oId "CUFF.3556.1"; class_code "u"; tss_id "TSS23596";
C06	39565623	39566031	408	-	gene_id "XLOC_023153"; transcript_id "TCONS_00024070"; exon_number "1"; oId "CUFF.3601.1"; class_code "u"; tss_id "TSS23646";
C06	39884782	39885020	238	-	gene_id "XLOC_023162"; transcript_id "TCONS_00024080"; exon_number "1"; oId "CUFF.3609.1"; class_code "u"; tss_id "TSS23655";
C06	39901581	39901792	211	-	gene_id "XLOC_023166"; transcript_id "TCONS_00024085"; exon_number "2"; oId "CUFF.3613.1"; class_code "u"; tss_id "TSS23660";
C06	60992	61293	301	+	gene_id "XLOC_021004"; transcript_id "TCONS_00021525"; exon_number "1"; oId "CUFF.2177.1"; class_code "u"; tss_id "TSS21298";
C06	321079	322362	1283	+	gene_id "XLOC_021024"; transcript_id "TCONS_00021548"; exon_number "1"; oId "CUFF.2206.1"; class_code "u"; tss_id "TSS21320";
C06	443723	443966	243	+	gene_id "XLOC_021033"; transcript_id "TCONS_00021558"; exon_number "2"; oId "CUFF.2213.1"; class_code "u"; tss_id "TSS21330";
C06	698262	698558	296	+	gene_id "XLOC_021050"; transcript_id "TCONS_00021576"; exon_number "1"; oId "CUFF.2241.1"; class_code "u"; tss_id "TSS21348";
C06	797725	797946	221	+	gene_id "XLOC_021052"; transcript_id "TCONS_00021578"; exon_number "1"; oId "CUFF.2246.1"; class_code "u"; tss_id "TSS21350";
C06	799576	800087	511	+	gene_id "XLOC_021053"; transcript_id "TCONS_00021579"; exon_number "1"; oId "CUFF.2247.1"; class_code "u"; tss_id "TSS21351";
C06	1071864	1072096	232	+	gene_id "XLOC_021062"; transcript_id "TCONS_00021589"; exon_number "3"; oId "CUFF.2267.1"; class_code "u"; tss_id "TSS21360";
C06	1340467	1340734	267	+	gene_id "XLOC_021085"; transcript_id "TCONS_00021618"; exon_number "1"; oId "CUFF.2290.1"; class_code "u"; tss_id "TSS21388";
C06	1364312	1365249	937	+	gene_id "XLOC_021086"; transcript_id "TCONS_00021619"; exon_number "2"; oId "CUFF.2291.1"; class_code "u"; tss_id "TSS21389";
C06	1409361	1410296	935	+	gene_id "XLOC_021087"; transcript_id "TCONS_00021620"; exon_number "1"; gene_name "gnl_UG_BnaNoS39245127"; oId "CUFF.2295.1"; nearest_ref "gnl_UG_BnaNoS39245127_dup1"; class_code "x"; tss_id "TSS21390";
C06	1474245	1474381	136	+	gene_id "XLOC_021089"; transcript_id "TCONS_00021622"; exon_number "1"; gene_name "gnl_UG_BnaNoS39008010"; oId "CUFF.2299.1"; nearest_ref "gnl_UG_BnaNoS39008010_dup1"; class_code "x"; tss_id "TSS21392";
C06	1487252	1487624	372	+	gene_id "XLOC_021090"; transcript_id "TCONS_00021623"; exon_number "2"; gene_name "gnl_UG_BnaNoS39242504"; oId "CUFF.2301.1"; nearest_ref "gnl_UG_BnaNoS39242504_dup1"; class_code "j"; tss_id "TSS21393";
C06	1519019	1519219	200	+	gene_id "XLOC_021094"; transcript_id "TCONS_00021630"; exon_number "3"; oId "CUFF.2302.1"; class_code "u"; tss_id "TSS21400";
C06	1649164	1649841	677	+	gene_id "XLOC_021102"; transcript_id "TCONS_00021639"; exon_number "1"; gene_name "gnl_UG_BnaNoS39197508"; oId "CUFF.2326.1"; nearest_ref "gnl_UG_BnaNoS39197508_dup1"; class_code "j"; tss_id "TSS21409";
C06	2106140	2106348	208	+	gene_id "XLOC_021140"; transcript_id "TCONS_00021680"; exon_number "1"; oId "CUFF.2353.1"; class_code "u"; tss_id "TSS21449";
C06	2274430	2275439	1009	+	gene_id "XLOC_021144"; transcript_id "TCONS_00021685"; exon_number "1"; gene_name "gnl_UG_BnaNoS39169875"; oId "CUFF.2361.1"; nearest_ref "gnl_UG_BnaNoS39169875_dup1"; class_code "x"; tss_id "TSS21453";
C06	2389426	2389700	274	+	gene_id "XLOC_021148"; transcript_id "TCONS_00021690"; exon_number "1"; oId "CUFF.2370.1"; class_code "u"; tss_id "TSS21457";
C06	3429247	3429538	291	+	gene_id "XLOC_021206"; transcript_id "TCONS_00021753"; exon_number "1"; oId "CUFF.2424.1"; class_code "u"; tss_id "TSS21518";
C06	3768683	3768973	290	+	gene_id "XLOC_021228"; transcript_id "TCONS_00021778"; exon_number "1"; gene_name "gnl_UG_BnaNoS39239880"; oId "CUFF.2458.1"; nearest_ref "gnl_UG_BnaNoS39239880_dup1"; class_code "x"; tss_id "TSS21541";
C06	4087701	4088604	903	+	gene_id "XLOC_021244"; transcript_id "TCONS_00021799"; exon_number "1"; gene_name "gnl_UG_BnaNoS39162760"; oId "CUFF.2478.1"; nearest_ref "gnl_UG_BnaNoS39162760_dup1"; class_code "x"; tss_id "TSS21560";
C06	4187009	4187375	366	+	gene_id "XLOC_021251"; transcript_id "TCONS_00021807"; exon_number "1"; oId "CUFF.2483.1"; class_code "u"; tss_id "TSS21568";
C06	4467865	4468378	513	+	gene_id "XLOC_021264"; transcript_id "TCONS_00021826"; exon_number "4"; oId "CUFF.2526.1"; class_code "u"; tss_id "TSS21584";
C06	4730906	4731866	960	+	gene_id "XLOC_021276"; transcript_id "TCONS_00021839"; exon_number "1"; oId "CUFF.2541.1"; class_code "u"; tss_id "TSS21597";
C06	4738931	4739206	275	+	gene_id "XLOC_021277"; transcript_id "TCONS_00021840"; exon_number "1"; gene_name "gnl_UG_BnaNoS52593527"; oId "CUFF.2543.1"; nearest_ref "gnl_UG_BnaNoS52593527_dup1"; class_code "j"; tss_id "TSS21598";
[truncated: 1,183 more rows]
