# Supplementary material for: Genome Wide Identification and Functional Prediction of Long Non-Coding RNAs Responsive to Sclerotinia sclerotiorum Infection in Brassica napus
Source: PLoS One. 2016 Jul 7;11(7):e0158784. doi: 10.1371/journal.pone.0158784 (PMC4936718; doi:10.1371/journal.pone.0158784)
Supplement: S5 Table — (XLSX) [file pone.0158784.s005.xlsx]

## Sheet: 24hpi
S5 Table: napus LnCRNA induced or repressed at 24hpi with S. sclerotiorum (propability >0.8)
Induced LncRNA
Gene_id	Locus	log2Ratio(24hpiT1/24hpiC1)	probability
XLOC_004773|-	A03:28742728-28742933	16.4389	0.946871
XLOC_025181|-	C07:33943837-33946248	16.3328	0.941411
XLOC_023188|-	C07:43109-46944	16.8962	0.965226
XLOC_000165|-	A01:4381865-4382099	17.6864	0.982419
XLOC_024110|-	C07:39413693-39414503	15.8843	0.909967
XLOC_024755|-	C07:13675569-13677349	16.6929	0.95783
XLOC_022401|-	C06:6203590-6206018	16.562	0.952331
XLOC_009202|-	A07:14315183-14315733	17.0233	0.96906
XLOC_002873|-	A03:384968-385261	16.2181	0.93537
XLOC_002609|-	A02:14387079-14387493	16.1076	0.928051
XLOC_000126|-	A01:3178462-3178750	16.0967	0.927083
XLOC_002606|gnl_UG_BnaNoS39239682	A02:14384452-14385190	16.3182	0.940714
XLOC_023448|-	C07:16891068-16895332	15.9979	0.919765
XLOC_021085|-	C06:1340566-1341663	15.9478	0.915428
XLOC_023076|-	C06:33554687-33556329	16.5181	0.950434
XLOC_017926|-	C03:4053849-4054188	15.76	0.900248
XLOC_023078|-	C06:33557963-33558596	16.4823	0.948846
XLOC_017973|-	C03:6002553-6002856	16.2988	0.939475
XLOC_006728|-	A05:1648959-1649484	15.7863	0.902378
XLOC_023077|-	C06:33556640-33556963	17.074	0.970067
XLOC_025222|-	C07:34876616-34878636	17.3044	0.975604
XLOC_016979|-	C03:3985323-3985664	16.0021	0.920036
XLOC_024230|-	C07:43434832-43435445	15.8419	0.907024
XLOC_021144|gnl_UG_BnaNoS39169875	C06:2274429-2279987	15.7988	0.903694
XLOC_010542|-	A08:13434522-13434771	15.9975	0.919765
XLOC_002062|-	A02:23854523-23854727	18.2227	0.988964
XLOC_000555|-	A01:21169707-21170013	17.2118	0.973436
XLOC_023539|-	C07:23180387-23181647	16.5865	0.953299
XLOC_000249|-	A01:7084047-7084274	4.61658	0.906947
XLOC_023213|-	C07:965524-978478	16.937	0.966504
XLOC_007139|-	A05:20764299-20764586	17.2162	0.973474
XLOC_005296|-	A04:18021094-18021415	15.9689	0.917286
XLOC_004676|gnl_UG_BnaNoS39222936	A03:25401079-25401343	17.1366	0.971693
XLOC_017343|-	C03:22265802-22266165	16.0916	0.926851
XLOC_024285|-	C07:44620052-44620373	16.0169	0.921314
XLOC_025583|-	C07:43661463-43661914	15.8761	0.909503
XLOC_018987|-	C04:21723355-21723649	16.2484	0.937306
XLOC_005426|-	A04:3142625-3142925	17.2627	0.974597
XLOC_014526|-	A10:15956666-15957407	16.3129	0.94052
XLOC_017427|-	C03:27179038-27179389	16.0188	0.921352
XLOC_000759|-	A01:1253127-1253798	16.6504	0.956204
XLOC_009645|gnl_UG_BnaNoS39187575	A07:2600410-2600796	16.0642	0.92507
XLOC_021334|-	C06:6245945-6246960	15.8527	0.908109
XLOC_023189|-	C07:93072-94328	15.7769	0.901758
XLOC_024523|-	C07:991431-992188	16.1748	0.933047
XLOC_010785|-	A08:20013257-20013790	16.1778	0.933124
XLOC_009110|-	A07:11541295-11541686	16.4054	0.945167
XLOC_028154|-	C09:27367477-27367707	15.9994	0.919803
XLOC_012333|-	A09:36071364-36071575	3.90033	0.907218
XLOC_024413|gnl_UG_BnaNoS38994309	C07:46803991-46806461	15.7865	0.902416
XLOC_012605|-	A09:4790304-4790841	15.9117	0.911981
XLOC_021061|-	C06:1046436-1047137	15.9496	0.915737
XLOC_002363|-	A02:4966021-4966228	16.3969	0.944896
XLOC_027658|-	C09:34266415-34266827	16.3592	0.943154
XLOC_027906|-	C09:5471602-5472214	16.1536	0.931382
XLOC_005166|-	A04:13440904-13441198	2.90771	0.900984
XLOC_008494|-	A06:10964833-10965064	15.9842	0.91868
XLOC_000844|-	A01:3482248-3482522	18.1244	0.987879
XLOC_024761|gnl_UG_BnaNoS39167932	C07:14112319-14114552	1.02371	0.816876
XLOC_025558|-	C07:43277488-43278285	14.8481	0.820555
XLOC_022762|-	C06:19888088-19888645	15.4935	0.876433
XLOC_010350|-	A08:3335748-3336090	1.46696	0.838329
XLOC_011788|-	A09:14767108-14767645	14.5803	0.80127
XLOC_025626|-	C07:44429848-44431273	1.84407	0.864351
XLOC_012251|-	A09:33490470-33491086	6.31535	0.892619
XLOC_000629|-	A01:24985843-24986266	1.25855	0.815017
XLOC_025531|-	C07:42562542-42564651	14.8224	0.818889
XLOC_023649|gnl_UG_BnaNoS39270209	C07:28511681-28512872	1.04026	0.830119
XLOC_006607|-	A05:24737219-24737443	15.3584	0.863034
XLOC_024819|-	C07:16854365-16855228	1.68013	0.872483
XLOC_022598|-	C06:13680025-13681121	2.84677	0.840381
XLOC_022337|-	C06:4403151-4404452	14.654	0.806691
XLOC_021264|-	C06:4466576-4468378	14.8228	0.818889
XLOC_026354|-	C08:36008891-36009726	14.7461	0.813623
XLOC_001377|-	A01:24976341-24976655	2.19806	0.875813
XLOC_024060|-	C07:38524533-38525100	14.8514	0.820709
XLOC_025552|-	C07:43246912-43248323	5.86296	0.881583
XLOC_018568|-	C03:49701380-49701665	3.92887	0.895872
XLOC_002350|-	A02:4186483-4187040	1.47568	0.871825
XLOC_002607|-	A02:14385428-14385982	1.80288	0.876704
XLOC_025739|gnl_UG_BnaNoS39250577	C07:46676079-46676470	14.6877	0.80917
XLOC_024974|gnl_UG_BnaNoS39240663	C07:27283700-27285027	2.62079	0.87198
XLOC_024636|-	C07:7252229-7254100	4.24729	0.874806
XLOC_012250|-	A09:33469119-33469484	5.7048	0.898544
XLOC_025791|gnl_UG_BnaNoS52594698	C07:47751962-47755568	14.5962	0.802316
XLOC_025339|-	C07:37134316-37135494	14.7732	0.815482
XLOC_023942|-	C07:36118489-36119328	1.10241	0.847816
XLOC_024373|-	C07:46266559-46267113	1.59296	0.888011
XLOC_023138|gnl_UG_BnaNoS53141030	C06:39306576-39309090	14.7556	0.81432
XLOC_021668|-	C06:19810330-19811496	15.1658	0.845841
XLOC_022464|-	C06:8122554-8123728	14.6567	0.807001
XLOC_003031|-	A03:4897949-4898321	15.662	0.891186
XLOC_023183|-	C06:40583224-40584362	1.17722	0.803671
XLOC_001473|-	A02:57825-58106	15.6382	0.889212
XLOC_024918|-	C07:23841149-23842110	14.7366	0.81281
XLOC_025153|-	C07:32930984-32933295	14.6321	0.805104
XLOC_016425|-	C02:4642832-4643106	15.4461	0.87167
XLOC_024416|-	C07:46820524-46822733	4.92668	0.878137
XLOC_025264|-	C07:35668947-35669662	1.86193	0.849868
XLOC_026330|gnl_UG_BnaNoS39242650	C08:35295324-35296135	5.8103	0.892581
XLOC_012821|gnl_UG_BnaNoS39229832	A09:11538010-11538261	1.37431	0.80007
XLOC_022250|-	C06:2331163-2332203	14.7034	0.810099
XLOC_024589|-	C07:4050029-4051339	3.91881	0.838948
XLOC_023863|gnl_UG_BnaNoS39242462	C07:34559585-34564474	6.56745	0.895136
XLOC_025199|-	C07:34420689-34425112	1.21218	0.814088
XLOC_022324|-	C06:4110570-4111429	15.7148	0.896066
XLOC_021941|gnl_UG_BnaNoS39173289	C06:31206920-31208499	4.90394	0.879492
XLOC_021535|-	C06:14274758-14276568	2.7408	0.828067
XLOC_022368|gnl_UG_BnaNoS39241353	C06:5113641-5113927	14.9955	0.831746
XLOC_025695|gnl_UG_BnaNoS39017164	C07:45767097-45769725	3.44591	0.878834
XLOC_021053|-	C06:799575-800087	15.6598	0.89107
XLOC_005441|-	A04:3450529-3451161	15.2987	0.857807
XLOC_024814|-	C07:16678343-16679696	1.38529	0.852385
XLOC_025028|-	C07:29388728-29390694	14.61	0.803361
XLOC_028051|-	C09:14998642-14999104	1.38684	0.83465
XLOC_022057|-	C06:37487938-37488416	3.4949	0.875039
XLOC_024864|-	C07:19773615-19774635	14.9536	0.828377
XLOC_017992|gnl_UG_BnaNoS39238197	C03:6820790-6821669	15.4302	0.870237
XLOC_010600|-	A08:15247231-15247625	1.33644	0.834534
XLOC_021929|-	C06:30890398-30891651	14.7291	0.812074
XLOC_002608|-	A02:14386184-14386400	1.38832	0.874923
XLOC_021050|-	C06:698261-698558	14.9065	0.824621
XLOC_021033|-	C06:443507-443966	14.7676	0.815366
XLOC_025037|-	C07:29594839-29595968	2.96031	0.846925
XLOC_022482|-	C06:8644321-8645044	1.55977	0.835115
XLOC_013034|-	A09:24212130-24212516	1.28147	0.827525
XLOC_022720|gnl_UG_BnaNoS52593304	C06:18142116-18142810	2.03542	0.823498
XLOC_025766|-	C07:47400570-47402618	1.19109	0.862686
XLOC_025803|gnl_UG_BnaNoS37285241	C07:47941338-47943960	14.8413	0.819974
XLOC_022803|gnl_UG_BnaNoS39204434	C06:21538426-21539645	14.9434	0.827602
XLOC_025745|-	C07:47084267-47085029	3.05637	0.864428
XLOC_000995|-	A01:8649265-8649619	2.18319	0.879066
XLOC_011331|-	A08:20813765-20814418	15.0237	0.834379
XLOC_008320|-	A06:4596474-4597445	14.9906	0.831397
XLOC_021343|-	C06:6578641-6581419	2.44537	0.839374
XLOC_021860|-	C06:28884832-28886042	1.78334	0.831939
XLOC_022254|-	C06:2380427-2381841	15.0422	0.835928
XLOC_025113|-	C07:32089861-32091712	15.6608	0.891148
XLOC_021630|gnl_UG_BnaNoS39265683	C06:18537234-18537753	15.13	0.843247
XLOC_023281|gnl_UG_BnaNoS37279667	C07:4611207-4613351	14.9051	0.824543
XLOC_025357|-	C07:37365749-37366341	2.97432	0.836354
XLOC_018646|-	C03:55918257-55918895	14.6918	0.809325
XLOC_025479|-	C07:41083907-41086386	5.91516	0.888786
XLOC_022246|gnl_UG_BnaNoS39242260	C06:2178437-2179844	15.1406	0.843827
XLOC_023787|gnl_UG_BnaNoS39177788	C07:32606156-32608531	14.7204	0.811261
XLOC_016162|gnl_UG_BnaNoS39250439	C02:28876267-28877200	14.6727	0.808279
XLOC_025245|-	C07:35350330-35350778	4.45896	0.869734
XLOC_024208|-	C07:43112064-43113430	14.6678	0.807853
XLOC_022865|gnl_UG_BnaNoS38966921	C06:25013479-25014314	14.9551	0.828493
XLOC_021199|-	C06:3323385-3323739	14.7865	0.816256
XLOC_021090|gnl_UG_BnaNoS39242504	C06:1486531-1488307	15.1454	0.844176
XLOC_023484|-	C07:19028155-19029908	14.7417	0.813274
XLOC_002319|-	A02:3429769-3430140	15.3457	0.862337
XLOC_021475|-	C06:11316935-11318693	14.6203	0.804174
XLOC_021311|-	C06:5732985-5734361	14.8073	0.817612
XLOC_001671|-	A02:5806179-5806544	15.1986	0.848629
XLOC_025711|gnl_UG_BnaNoS38995211	C07:46097809-46099442	4.81751	0.885494
XLOC_022694|gnl_UG_BnaNoS39246734	C06:17500061-17515590	3.20159	0.891961
XLOC_023254|-	C07:3511245-3514420	2.57387	0.89715
XLOC_021352|-	C06:6674140-6675425	14.7908	0.816643
XLOC_024511|gnl_UG_BnaNoS52610671	C07:661922-665331	4.12116	0.881428
XLOC_021866|-	C06:29198531-29198962	3.01038	0.840458
XLOC_007891|-	A06:18160333-18160730	2.4363	0.897886
XLOC_025629|-	C07:44475196-44477415	15.0222	0.83434
XLOC_025534|gnl_UG_BnaNoS44676399	C07:42584439-42587327	3.28843	0.854399
XLOC_023365|-	C07:11283823-11284425	15.2634	0.85498
XLOC_019298|-	C04:693965-694262	14.8916	0.823614
XLOC_021719|-	C06:21507992-21509942	14.6543	0.806691
XLOC_020928|-	C05:29204451-29205508	14.6254	0.804291
XLOC_006758|-	A05:2539513-2540054	2.02077	0.844873
XLOC_022658|-	C06:16501482-16503853	2.49635	0.839529
XLOC_015749|-	C01:35920064-35920302	2.03726	0.890451
XLOC_026453|-	C08:39974455-39975360	15.2337	0.852076
XLOC_022278|-	C06:3215654-3216499	1.60876	0.846344
XLOC_021987|-	C06:32890165-32892010	14.65	0.806382
XLOC_023992|-	C07:37101788-37104299	14.7286	0.812074
XLOC_024580|-	C07:3940326-3942075	14.5983	0.802432
XLOC_022029|gnl_UG_BnaNoS39187999	C06:34221614-34223822	14.6685	0.807892
XLOC_022229|-	C06:1868176-1869302	14.7018	0.810022
XLOC_006437|-	A05:21837983-21838528	14.6718	0.808163
XLOC_021283|-	C06:4849531-4850060	14.9202	0.826169
XLOC_025682|-	C07:45602169-45603457	5.45633	0.843982
XLOC_000131|-	A01:3351857-3352985	4.09699	0.871825
XLOC_025483|-	C07:41215138-41216783	3.46326	0.85134
XLOC_025176|-	C07:33822038-33824476	1.74688	0.803361
XLOC_012861|-	A09:13514533-13514775	4.3943	0.895717
XLOC_018762|-	C04:4132460-4132705	1.02622	0.861602
XLOC_021301|-	C06:5201831-5202971	15.3875	0.865513
XLOC_025501|-	C07:41641778-41642438	15.852	0.907838
XLOC_024422|-	C07:47040796-47043573	3.53911	0.866248
XLOC_021094|-	C06:1518317-1520234	15.1288	0.84313
XLOC_025672|-	C07:45365209-45372656	15.1937	0.848474
XLOC_021536|-	C06:14279890-14281073	4.37113	0.890606
XLOC_024563|-	C07:3100709-3101257	15.7047	0.895214
XLOC_024334|gnl_UG_BnaNoS39241991	C07:45749279-45751021	2.26625	0.874419
XLOC_022436|-	C06:7393648-7395260	2.39686	0.812616
XLOC_022167|gnl_UG_BnaNoS39171323	C06:912567-915981	14.9762	0.830274
XLOC_002014|-	A02:21682500-21683124	14.5843	0.801425
XLOC_002802|-	A02:25426613-25427052	3.01578	0.857923
XLOC_024724|-	C07:12006249-12007947	14.628	0.804639
XLOC_003263|gnl_UG_BnaNoS25450315	A03:11491663-11492020	1.34833	0.866326
XLOC_026456|gnl_UG_BnaNoS39223971	C08:40178868-40179489	1.7325	0.890838
XLOC_003828|-	A03:28589594-28590097	1.20111	0.856335
XLOC_025215|-	C07:34765216-34768381	3.70223	0.869772
XLOC_025707|gnl_UG_BnaNoS38997260	C07:45985717-45988076	1.09303	0.829887
XLOC_023174|-	C06:40243269-40246123	3.64529	0.863615
XLOC_010883|-	A08:3087513-3089116	15.1473	0.844215
XLOC_021831|-	C06:27420361-27422623	14.7077	0.810331
XLOC_002833|-	A02:26246690-26247286	14.8433	0.820245
XLOC_012071|-	A09:28070415-28070688	14.7239	0.811648
XLOC_021858|-	C06:28823342-28825692	3.88569	0.843905
XLOC_021934|-	C06:31046120-31047493	2.09711	0.810138
XLOC_025416|gnl_UG_BnaNoS25417582	C07:38904414-38906620	3.82794	0.880499
XLOC_010289|-	A08:393551-393904	3.25533	0.826905
XLOC_023764|-	C07:32008604-32009846	14.7268	0.81188
XLOC_021953|-	C06:31700008-31700657	15.605	0.886617
XLOC_000990|gnl_UG_BnaNoS32887366	A01:8425853-8426158	2.54622	0.882203
XLOC_024088|-	C07:38993078-38995253	2.77768	0.826131
XLOC_021914|-	C06:30621548-30622113	3.63829	0.859859
XLOC_021496|gnl_UG_BnaNoS25477510	C06:12455287-12460069	1.77925	0.872018
XLOC_021629|-	C06:18536234-18537112	14.9952	0.831746
XLOC_014533|-	A10:16040297-16040963	1.61425	0.826479
XLOC_008239|-	A06:2313380-2313668	15.5677	0.883364
XLOC_025751|-	C07:47178364-47181532	15.129	0.84313
XLOC_024806|-	C07:16357990-16358959	5.49664	0.891922
XLOC_022108|gnl_UG_BnaNoS39180844	C06:15469-16404	2.35534	0.818928
XLOC_021670|-	C06:19816930-19818251	1.40182	0.806691
XLOC_021004|-	C06:60991-63044	14.8062	0.817573
XLOC_023057|gnl_UG_BnaNoS39291121	C06:32937534-32940925	15.7034	0.895059
XLOC_022276|-	C06:3143515-3144141	1.26932	0.824853
XLOC_023474|-	C07:18381549-18384824	2.59504	0.841465
XLOC_025975|-	C08:15988733-15988947	15.5314	0.880112
XLOC_021744|-	C06:22901087-22902898	15.1142	0.842162
XLOC_022280|-	C06:3219500-3220538	6.02625	0.865397
XLOC_005303|-	A04:18127828-18128767	2.38926	0.830003
XLOC_022232|-	C06:1900337-1901626	3.46343	0.882164
XLOC_018874|-	C04:13889315-13889728	1.41599	0.871283
XLOC_021228|gnl_UG_BnaNoS39239880	C06:3753857-3778814	3.17831	0.887585
XLOC_020518|-	C05:2329947-2330345	1.52752	0.88228
XLOC_024644|gnl_UG_BnaNoS39189996	C07:7529428-7530136	1.8235	0.838329
XLOC_022234|-	C06:1979474-1980552	15.7378	0.898505
XLOC_023890|-	C07:35083602-35084968	15.1953	0.848552
XLOC_024618|-	C07:6348576-6349258	14.9178	0.825821
XLOC_024374|-	C07:46267200-46267871	3.27836	0.87074
XLOC_021062|-	C06:1070459-1073849	4.41754	0.867526
XLOC_022822|-	C06:22358333-22360100	15.0956	0.840265
XLOC_021890|-	C06:30022805-30024838	14.9453	0.827641
XLOC_001279|-	A01:22488842-22489244	3.02561	0.848823
XLOC_006822|-	A05:4617744-4617960	1.39694	0.880073
XLOC_011249|gnl_UG_BnaNoS39211005	A08:18890908-18891202	1.93188	0.887701
XLOC_022281|-	C06:3221963-3223211	4.33	0.877711
XLOC_007852|-	A06:16651749-16652138	3.11183	0.856529
XLOC_012382|-	A09:37448745-37449876	1.69247	0.88561
XLOC_022508|gnl_UG_BnaNoS39255043	C06:9633118-9634440	1.21923	0.845996
XLOC_024006|-	C07:37382023-37385962	14.7405	0.813081
XLOC_019759|-	C04:33512764-33513467	15.1545	0.844834
XLOC_025554|-	C07:43257112-43257501	2.61218	0.855948
XLOC_024903|-	C07:23021287-23023147	3.96277	0.864235
XLOC_021277|gnl_UG_BnaNoS52593527	C06:4738930-4740938	3.38263	0.825472
XLOC_010821|-	A08:20750431-20750826	15.4483	0.871902
XLOC_024926|-	C07:24191480-24192450	2.52145	0.812151
XLOC_022965|-	C06:29953658-29958936	1.75336	0.891535
XLOC_011963|-	A09:24253897-24254735	14.6741	0.808395
XLOC_014613|-	C01:1578175-1578443	1.52214	0.828377
XLOC_014308|-	A10:11338965-11339194	1.57258	0.851107
XLOC_004530|gnl_UG_BnaNoS39296579	A03:19685603-19686568	1.21265	0.813507
XLOC_022199|-	C06:1463496-1464199	14.7638	0.815094
XLOC_023211|-	C07:961363-962597	15.0601	0.837593
XLOC_023790|gnl_UG_BnaNoS52609963	C07:32718147-32720407	2.3701	0.806537
XLOC_025502|-	C07:41642637-41643367	15.2251	0.851379
XLOC_028023|-	C09:12766647-12767234	14.7338	0.812577
XLOC_018184|-	C03:17061818-17062394	1.3311	0.879531
XLOC_021768|-	C06:24609387-24609609	1.25485	0.859743
XLOC_022397|gnl_UG_BnaNoS39004992	C06:6067906-6069791	14.7499	0.813778
XLOC_025508|-	C07:41868406-41869829	15.1391	0.843827
XLOC_024781|gnl_UG_BnaNoS39188613	C07:14996923-14999234	15.2328	0.852037
XLOC_021910|-	C06:30593580-30596791	15.6537	0.890489
XLOC_021317|-	C06:5846974-5848149	15.1976	0.848629
XLOC_024835|-	C07:17618238-17621291	14.7762	0.81583
XLOC_013489|-	A10:293778-294596	1.25908	0.85223
XLOC_023914|gnl_UG_BnaNoS39248650	C07:35607357-35610192	1.0298	0.84344
XLOC_004621|-	A03:22611361-22611918	15.2059	0.84952
XLOC_023570|-	C07:24374438-24375404	14.6094	0.803284
XLOC_001982|-	A02:19361216-19361776	1.47003	0.810293
XLOC_023941|-	C07:36113300-36114196	2.17456	0.821871
XLOC_025489|-	C07:41301198-41301819	15.0727	0.838716
XLOC_021024|-	C06:321078-322362	14.7007	0.809983
XLOC_023612|-	C07:26740261-26742373	1.28842	0.848668
XLOC_021798|-	C06:26136305-26136669	14.9891	0.83132
XLOC_003512|-	A03:17649872-17650380	15.2557	0.854089
XLOC_025163|-	C07:33492329-33493078	1.82208	0.833914
XLOC_025570|gnl_UG_BnaNoS53130800	C07:43502566-43510757	14.9634	0.829345
XLOC_023333|-	C07:8071034-8071788	15.0543	0.836935
XLOC_017995|-	C03:7024249-7024559	2.02196	0.872986
XLOC_008539|-	A06:13807161-13808275	1.92747	0.820787
XLOC_025244|gnl_UG_BnaNoS38999952	C07:35328357-35330939	5.80859	0.893975
XLOC_022628|-	C06:15650049-15650748	1.0158	0.822491
XLOC_007436|-	A06:2239539-2239787	1.12651	0.858426
XLOC_024433|-	C07:47191680-47193660	14.643	0.805878
XLOC_024277|-	C07:44455391-44457933	3.28713	0.889289
XLOC_025204|gnl_UG_BnaNoS39167356	C07:34549727-34552181	1.17419	0.81916
XLOC_011016|gnl_UG_BnaNoS39248575	A08:11750070-11750618	15.441	0.871128
XLOC_021469|-	C06:10725966-10727385	15.3484	0.862608
XLOC_021330|-	C06:6173298-6174525	1.82491	0.878137
XLOC_021276|-	C06:4730905-4731866	3.90418	0.872831
XLOC_024343|-	C07:45887198-45888832	4.51894	0.890141
XLOC_024028|-	C07:37991504-37992162	15.07	0.8386
XLOC_007610|-	A06:7473679-7474015	1.34694	0.882435
XLOC_023162|-	C06:39884781-39888514	14.6234	0.804291
XLOC_022622|-	C06:15514228-15515068	14.5802	0.80127
XLOC_002610|-	A02:14387959-14388222	2.25778	0.898428
XLOC_023755|-	C07:31914088-31914719	2.94068	0.848939
XLOC_003460|-	A03:16214048-16214299	1.35875	0.824078
XLOC_023636|gnl_UG_BnaNoS38992886	C07:28216756-28219894	15.4037	0.867449
XLOC_024409|gnl_UG_BnaNoS39005323	C07:46742381-46744515	2.94761	0.882357
XLOC_025380|-	C07:37906770-37908220	14.6233	0.804291
XLOC_011101|-	A08:14392527-14392976	14.6024	0.802664
XLOC_021052|-	C06:797724-799165	2.62037	0.846732
XLOC_017056|-	C03:7213027-7213366	15.3647	0.863577
XLOC_022501|gnl_UG_BnaNoS39185629	C06:9442651-9444788	14.7136	0.810757
XLOC_023725|-	C07:30759916-30760362	14.9531	0.828299
XLOC_001571|gnl_UG_BnaNoS39245638	A02:2344658-2344949	15.2776	0.856335
XLOC_025522|-	C07:42209933-42210163	15.2616	0.854748
XLOC_024111|gnl_UG_BnaNoS39187457	C07:39430596-39431462	2.29256	0.895407
XLOC_025217|-	C07:34837692-34838580	6.06484	0.893858
XLOC_025022|-	C07:29194594-29195709	4.19206	0.89595
XLOC_025392|gnl_UG_BnaNoS39163497	C07:38360239-38361477	15.4402	0.871089
XLOC_024720|-	C07:11920548-11923171	1.05356	0.813391
XLOC_024364|-	C07:46167982-46170685	14.7081	0.810409
XLOC_022551|-	C06:12180658-12180953	14.7886	0.816605
XLOC_021087|gnl_UG_BnaNoS39245127	C06:1409360-1410296	15.2073	0.849675
XLOC_013803|-	A10:11640559-11641359	2.53317	0.867371
XLOC_024222|-	C07:43324578-43329080	14.599	0.802548
XLOC_025428|-	C07:39200885-39201790	1.24647	0.821678
XLOC_003074|-	A03:6355229-6355518	15.2938	0.857342
XLOC_024317|-	C07:45327688-45328751	2.47907	0.874884
XLOC_017939|gnl_UG_BnaNoS39293420	C03:4441811-4442232	15.6486	0.89018
XLOC_011134|gnl_UG_BnaNoS39240109	A08:15339516-15340540	15.5107	0.878446
XLOC_028314|-	C09:36204466-36205160	14.9895	0.831358
XLOC_022559|-	C06:12468315-12470221	15.5345	0.880421
XLOC_021824|-	C06:27199828-27200633	4.59071	0.888979
XLOC_022284|-	C06:3253285-3254218	1.11986	0.820826
XLOC_025606|-	C07:44223402-44225867	14.7461	0.813623
XLOC_021332|gnl_UG_BnaNoS39172225	C06:6198819-6201217	1.95793	0.802974
XLOC_024206|-	C07:43049931-43050405	3.80352	0.868649
XLOC_023334|-	C07:8071894-8072324	14.7239	0.811648
XLOC_024056|gnl_UG_BnaNoS39237743	C07:38427861-38431422	14.5966	0.802316
XLOC_013433|-	A09:37124841-37125157	3.1365	0.873761
XLOC_022208|gnl_UG_BnaNoS39281792	C06:1563369-1563641	15.1469	0.844215
XLOC_022859|gnl_UG_BnaNoS37215433	C06:24727171-24729286	4.24308	0.867139
XLOC_003478|-	A03:16522072-16522799	3.23863	0.890644
XLOC_011297|-	A08:19710711-19711087	15.901	0.911129
XLOC_022010|-	C06:33443463-33444207	1.17633	0.846848
XLOC_006821|gnl_UG_BnaNoS39244327	A05:4616797-4617100	1.02312	0.81645
XLOC_012041|-	A09:27070726-27070957	15.6625	0.891186
XLOC_004510|-	A03:18639727-18639937	17.0163	0.968827
XLOC_018170|-	C03:15917107-15918220	4.67521	0.888863
XLOC_025599|-	C07:44089912-44091891	1.37059	0.835889
XLOC_024194|-	C07:42537089-42538338	5.568	0.906056
XLOC_002554|-	A02:11688327-11688527	3.74459	0.904624
XLOC_021731|-	C06:21802818-21804263	1.71732	0.869191
XLOC_016929|-	C03:2398425-2398757	14.6029	0.802703
XLOC_025507|-	C07:41846789-41847579	15.0293	0.834805
XLOC_001144|-	A01:14228648-14239661	1.7121	0.831204
XLOC_000195|-	A01:5312872-5314166	15.0777	0.839064
XLOC_018479|-	C03:42599211-42600125	14.8616	0.821484
XLOC_002619|-	A02:14617048-14617499	3.03421	0.9023
XLOC_025421|-	C07:38991147-38991791	15.9673	0.917093
XLOC_012406|-	A09:37887639-37887959	15.6321	0.888979
XLOC_021089|gnl_UG_BnaNoS39008010	C06:1474244-1475133	15.0326	0.835115
XLOC_008757|-	A06:21436762-21437537	1.21182	0.828106
XLOC_025799|-	C07:47906980-47909511	15.8438	0.907218
XLOC_021148|-	C06:2389425-2390621	15.1423	0.843866
XLOC_020957|-	C05:30643569-30643782	16.7259	0.95934
XLOC_015768|-	C01:37277164-37277515	3.31332	0.886152
XLOC_021956|-	C06:31935228-31936184	3.08818	0.866752
XLOC_013655|-	A10:6353453-6353681	16.2934	0.939049
XLOC_022736|-	C06:18796438-18798073	4.7921	0.902804
XLOC_003779|-	A03:26610003-26610331	1.81087	0.828919
XLOC_017841|-	C03:1325195-1325650	14.8971	0.823769
XLOC_023230|-	C07:1746416-1747716	3.96584	0.886462
XLOC_007437|-	A06:2240747-2240990	15.8118	0.904662
XLOC_025603|-	C07:44210151-44210351	1.36161	0.870043
XLOC_020718|-	C05:15557439-15557874	1.81977	0.840962
XLOC_021086|-	C06:1364060-1365249	17.626	0.981606
XLOC_022279|-	C06:3216941-3217195	1.98786	0.869888
Repressed LncRNA
Gene_id	Locus	log2Ratio(24hpiT1/24hpiC1)	probability
XLOC_022772|gnl_UG_BnaNoS39244112	C06:20310661-20310886	-16.0661	0.925147
XLOC_008891|-	A06:25047426-25047731	-15.8383	0.906715
XLOC_014884|-	C01:12392609-12393107	-16.2426	0.936726
XLOC_002389|-	A02:5777705-5777991	-16.1814	0.93355
XLOC_016367|-	C02:2437464-2437850	-15.7606	0.900364
XLOC_008939|-	A07:2212838-2213087	-15.9251	0.913298
XLOC_012531|-	A09:2921631-2921832	-2.29068	0.903772
XLOC_010450|-	A08:9463225-9463445	-16.542	0.951324
XLOC_003912|-	A03:823143-823364	-16.5966	0.953803
XLOC_027886|gnl_UG_BnaNoS39237455	C09:4406861-4407097	-16.4814	0.948846
XLOC_026006|-	C08:18006477-18006677	-3.29503	0.901797
XLOC_022113|gnl_UG_BnaNoS39244339	C06:122187-123107	-3.06793	0.905669
XLOC_025641|gnl_UG_BnaNoS39175771	C07:44659469-44659912	-3.4656	0.903965
XLOC_000641|gnl_UG_BnaNoS39221714	A01:25285040-25285252	-16.0502	0.924024
XLOC_011565|-	A09:5964192-5964852	-15.9045	0.911439
XLOC_027561|-	C09:29063985-29064189	-16.208	0.934867
XLOC_018273|-	C03:21603419-21603930	-16.2775	0.938584
XLOC_004195|-	A03:9477899-9478153	-16.2911	0.938971
XLOC_015586|-	C01:22041503-22041722	-15.9811	0.918448
XLOC_005163|-	A04:13308764-13308984	-15.964	0.91686
XLOC_000811|-	A01:2711158-2711641	-15.9138	0.912175
XLOC_006789|-	A05:3366982-3367239	-16.5721	0.952564
XLOC_008377|-	A06:6318002-6318209	-16.0301	0.922282
XLOC_012839|-	A09:12277278-12277486	-15.7624	0.900558
XLOC_011698|gnl_UG_BnaNoS39170940	A09:10593158-10594333	-14.8078	0.817612
XLOC_010984|-	A08:9550872-9551718	-4.59973	0.81432
XLOC_023526|-	C07:22405149-22405608	-2.23032	0.883945
XLOC_025033|-	C07:29489341-29490620	-15.1062	0.841194
XLOC_021592|gnl_UG_BnaNoS39164246	C06:17016830-17018189	-14.6398	0.805646
XLOC_013263|-	A09:31027778-31027999	-1.51573	0.832133
XLOC_025957|gnl_UG_BnaNoS39168288	C08:14549148-14549755	-15.0605	0.837593
XLOC_013862|-	A10:12890608-12890878	-14.7705	0.815482
XLOC_025089|-	C07:31049372-31050968	-2.36096	0.834805
XLOC_011897|gnl_UG_BnaNoS39282336	A09:21784450-21785147	-3.31224	0.840884
XLOC_024418|-	C07:46922435-46922976	-3.11766	0.853044
XLOC_023638|-	C07:28222851-28223502	-3.83252	0.858039
XLOC_019918|-	C04:40475014-40475636	-14.835	0.819586
XLOC_021206|-	C06:3429246-3432104	-14.8014	0.81734
XLOC_009866|-	A07:14559311-14560100	-15.1899	0.848164
XLOC_021902|-	C06:30287052-30289659	-1.16471	0.857071
XLOC_013250|-	A09:30681349-30681772	-1.23054	0.84193
XLOC_009764|-	A07:11277275-11277596	-1.55297	0.867371
XLOC_021507|-	C06:12845012-12845611	-2.58993	0.833643
XLOC_006211|-	A05:9970379-9970629	-1.20025	0.87167
XLOC_023567|-	C07:24327173-24327404	-14.8655	0.821755
XLOC_023111|-	C06:35449765-35450980	-2.02411	0.894013
XLOC_002426|-	A02:6995243-6995676	-14.9649	0.829422
XLOC_023266|-	C07:3932211-3933226	-1.28762	0.833488
XLOC_017557|-	C03:38695927-38696264	-15.3854	0.865242
XLOC_027077|-	C08:39133394-39133611	-14.8016	0.817379
XLOC_005576|-	A04:9513208-9513597	-15.5831	0.884681
XLOC_008119|-	A06:24118306-24118802	-15.1838	0.847429
XLOC_005682|-	A04:12724027-12724492	-4.22076	0.882396
XLOC_012595|-	A09:4363553-4363862	-14.7138	0.810757
XLOC_022165|-	C06:871496-872683	-14.8225	0.818889
XLOC_022532|-	C06:10911135-10912578	-15.2488	0.853702
XLOC_023784|-	C07:32562223-32563102	-14.8135	0.81827
XLOC_024219|-	C07:43270691-43271525	-1.03127	0.845686
XLOC_022160|-	C06:800560-804339	-14.5757	0.800767
XLOC_000177|-	A01:4897820-4898077	-1.66599	0.821329
XLOC_023880|-	C07:34860465-34861601	-2.98556	0.820787
XLOC_003944|-	A03:1622406-1622644	-14.7603	0.814707
XLOC_022548|-	C06:12003894-12005292	-2.898	0.813391
XLOC_000106|-	A01:2560833-2561125	-1.10479	0.837515
XLOC_003408|-	A03:15217904-15218280	-1.69179	0.846577
XLOC_024772|gnl_UG_BnaNoS39183547	C07:14658646-14659198	-1.39955	0.880305
XLOC_019423|gnl_UG_BnaNoS38962338	C04:7579063-7579959	-2.02046	0.83283
XLOC_021988|-	C06:32893527-32894618	-2.09016	0.844873
XLOC_022835|gnl_UG_BnaNoS39006350	C06:23210793-23213928	-1.15681	0.830661
XLOC_007163|-	A05:21559704-21560114	-14.6266	0.804523
XLOC_025596|-	C07:43970980-43971796	-1.79705	0.82098
XLOC_012297|-	A09:34871328-34872504	-14.6544	0.806691
XLOC_025514|-	C07:42033908-42035946	-3.34283	0.819896
XLOC_020709|-	C05:15132547-15132795	-1.28336	0.836741
XLOC_022755|-	C06:19270601-19270803	-1.49835	0.803903
XLOC_012191|-	A09:31850778-31851063	-2.44881	0.874651
XLOC_020924|-	C05:28731233-28732461	-2.50932	0.858542
XLOC_021667|-	C06:19793981-19794507	-15.6135	0.887198
XLOC_022833|-	C06:22956731-22957293	-1.20831	0.858078
XLOC_023776|-	C07:32386919-32388583	-14.5626	0.800031
XLOC_020392|-	C05:30657301-30657572	-1.00987	0.840652
XLOC_002915|-	A03:1574994-1575243	-15.7179	0.896259
XLOC_001262|-	A01:21113544-21113864	-1.34983	0.813662
XLOC_012222|-	A09:32371101-32371559	-14.8475	0.820555
XLOC_025755|-	C07:47216128-47217707	-2.75955	0.822375
XLOC_021405|gnl_UG_BnaNoS39220110	C06:8401741-8404210	-2.19406	0.812074
XLOC_024880|-	C07:21529709-21530842	-2.69459	0.867836
XLOC_011013|-	A08:11404312-11404622	-15.3393	0.861795
XLOC_000826|-	A01:3003994-3004583	-1.47484	0.804136
XLOC_025563|-	C07:43429161-43429748	-1.30532	0.862996
XLOC_008892|-	A06:25072763-25073604	-2.88817	0.883906
XLOC_025785|-	C07:47671695-47673299	-14.8549	0.820942
XLOC_024762|-	C07:14157361-14157878	-2.18749	0.83798
XLOC_006102|-	A05:5426817-5427200	-14.8756	0.822529
XLOC_027287|-	C09:5559936-5560165	-2.26534	0.889134
XLOC_025061|gnl_UG_BnaNoS39245167	C07:30552138-30554879	-2.42644	0.814823
XLOC_027456|-	C09:20681481-20682764	-15.4412	0.871166
XLOC_010102|gnl_UG_BnaNoS38892527	A07:22160500-22165127	-2.46664	0.81796
XLOC_013871|-	A10:13164758-13165373	-15.2728	0.855793
XLOC_025106|-	C07:31946131-31947301	-1.09313	0.844137
XLOC_024035|-	C07:38124143-38125668	-2.35077	0.849249
XLOC_025359|-	C07:37395630-37396669	-3.62501	0.886423
XLOC_025788|-	C07:47719428-47719867	-3.01455	0.839916
XLOC_007854|-	A06:16921223-16921487	-14.7361	0.81281
XLOC_025694|-	C07:45760766-45762537	-2.0781	0.813042
XLOC_022211|-	C06:1582265-1583013	-3.06198	0.872406
XLOC_025949|-	C08:13997464-13998301	-1.77981	0.81006
XLOC_014750|-	C01:6449000-6449255	-1.48914	0.868107
XLOC_022771|-	C06:20256952-20258426	-14.6323	0.805104
XLOC_025969|-	C08:15548811-15549054	-2.92189	0.894904
XLOC_021102|gnl_UG_BnaNoS39197508	C06:1649163-1651643	-14.5883	0.801696
XLOC_000634|-	A01:25079787-25080700	-1.0507	0.828919
XLOC_025564|-	C07:43429809-43430541	-1.67303	0.874458
XLOC_026073|-	C08:21375864-21376440	-15.3231	0.860401
XLOC_020483|-	C05:1185421-1185708	-1.18649	0.860672
XLOC_022735|-	C06:18759127-18759637	-14.8203	0.818812
XLOC_010974|gnl_UG_BnaNoS39238420	A08:8919428-8919767	-15.5543	0.88228
XLOC_025318|-	C07:36799151-36800584	-1.70547	0.800922
XLOC_008447|-	A06:8881540-8881839	-2.77792	0.86621
XLOC_024099|gnl_UG_BnaNoS38993570	C07:39202527-39203580	-14.9605	0.829112
XLOC_017127|-	C03:11070649-11071711	-14.7065	0.810293
XLOC_025724|-	C07:46346798-46350794	-2.24393	0.806846
XLOC_023984|gnl_UG_BnaNoS39171141	C07:36856374-36858439	-15.2198	0.850991
XLOC_008270|-	A06:3296238-3296864	-3.50019	0.865551
XLOC_022547|-	C06:11982273-11983484	-2.8206	0.816101
XLOC_025557|-	C07:43272716-43273186	-2.84228	0.866984
XLOC_003814|gnl_UG_BnaNoS39163351	A03:28147686-28150634	-15.1202	0.842666
XLOC_022461|gnl_UG_BnaNoS39004392	C06:8088226-8089885	-1.56848	0.874768
XLOC_009210|-	A07:14472810-14473039	-3.23201	0.894981
XLOC_022452|-	C06:7723406-7726040	-2.63207	0.824156
XLOC_022024|-	C06:34093733-34094404	-1.61845	0.80158
XLOC_027636|-	C09:32941004-32941463	-1.17678	0.862802
XLOC_005414|-	A04:2735768-2736082	-2.99481	0.880809
XLOC_017473|-	C03:29793278-29793484	-1.50267	0.80007
XLOC_025789|-	C07:47719927-47721186	-15.1063	0.841194
XLOC_023375|-	C07:12449940-12450580	-14.6404	0.805801
XLOC_027802|-	C09:480486-480993	-1.88842	0.806575
XLOC_023924|-	C07:35855382-35857239	-15.169	0.846035
XLOC_018274|-	C03:21709296-21709926	-15.5382	0.88077
XLOC_001636|-	A02:4271703-4272027	-1.44233	0.860634
XLOC_025062|-	C07:30556945-30559141	-1.64169	0.883713
XLOC_027885|-	C09:4402346-4402619	-3.29133	0.896182
XLOC_001087|-	A01:11194892-11195515	-1.20383	0.850914
XLOC_010989|-	A08:10027983-10028195	-15.3876	0.865513
XLOC_024292|-	C07:44707776-44709088	-4.49684	0.854167
XLOC_025255|-	C07:35521967-35523349	-14.579	0.801154
XLOC_021251|-	C06:4187008-4188308	-1.88025	0.818463
XLOC_022554|-	C06:12221629-12222439	-3.10364	0.834456
XLOC_022534|-	C06:10916508-10917137	-2.34678	0.860556
XLOC_021486|-	C06:11970109-11972002	-14.8955	0.82373
XLOC_024765|gnl_UG_BnaNoS39167460	C07:14243141-14244957	-14.6217	0.804252
XLOC_023815|-	C07:33208893-33209732	-1.33029	0.809828
XLOC_010956|-	A08:8099706-8099952	-15.7038	0.895136
XLOC_021408|-	C06:8484429-8484926	-3.43385	0.850333
XLOC_022847|-	C06:24122608-24123453	-14.7914	0.816643
XLOC_021602|-	C06:17543068-17544128	-14.849	0.820632
XLOC_014900|-	C01:13000011-13000780	-14.5968	0.802354
XLOC_024802|-	C07:16213084-16214252	-3.12107	0.834611
XLOC_024059|-	C07:38524121-38524459	-1.41811	0.826712
XLOC_008032|-	A06:21559525-21560579	-14.6028	0.802703
XLOC_022181|gnl_UG_BnaNoS52623235	C06:1158253-1160725	-14.6102	0.803361
XLOC_024763|-	C07:14157987-14158605	-2.35251	0.832327
XLOC_021244|gnl_UG_BnaNoS39162760	C06:4087700-4088604	-1.30788	0.880266
XLOC_003685|-	A03:22763124-22764004	-1.13909	0.865629
XLOC_021986|-	C06:32887100-32888024	-2.6196	0.846344
XLOC_021140|-	C06:2106199-2106869	-15.0113	0.832985
XLOC_023321|-	C07:7394612-7397247	-15.1232	0.842743
XLOC_018263|-	C03:21112801-21113403	-14.9698	0.829616
XLOC_004139|-	A03:7382833-7383285	-1.47524	0.810177
XLOC_024688|gnl_UG_BnaNoS39164446	C07:9808906-9810660	-14.6208	0.804174
XLOC_009430|-	A07:21269859-21270231	-1.04251	0.805685
XLOC_000983|gnl_UG_BnaNoS39239708	A01:8134023-8134384	-1.84873	0.836393
XLOC_024960|-	C07:26492088-26493272	-14.574	0.800612
XLOC_023039|-	C06:32437692-32439303	-2.37755	0.821755
XLOC_026732|-	C08:20984736-20985257	-2.20791	0.850643
XLOC_013868|-	A10:13124596-13125014	-2.39324	0.83403
XLOC_022693|-	C06:17474715-17477339	-4.49575	0.854244
XLOC_022953|-	C06:29359485-29360575	-14.6799	0.808744
XLOC_009890|-	A07:15364889-15365248	-15.1581	0.845338
XLOC_028420|-	C09:39358209-39358448	-1.11503	0.836857
XLOC_022463|gnl_UG_BnaNoS38876923	C06:8114908-8118789	-1.38411	0.859317
XLOC_022386|-	C06:5672984-5673990	-15.1361	0.84375
XLOC_021493|-	C06:12264651-12266086	-15.1545	0.844834
XLOC_024808|-	C07:16476578-16478089	-2.21773	0.831784
XLOC_022800|-	C06:21423112-21423480	-3.15002	0.863886
XLOC_022828|-	C06:22705405-22706542	-2.43021	0.814669
XLOC_022469|gnl_UG_BnaNoS39203992	C06:8294689-8295349	-1.8069	0.823575
XLOC_025329|-	C07:37060844-37062741	-14.8374	0.819819
XLOC_021282|gnl_UG_BnaNoS39238314	C06:4845948-4847966	-2.15827	0.800147
XLOC_001832|-	A02:11190492-11191102	-15.7727	0.901487
XLOC_024127|-	C07:40445549-40445765	-15.4039	0.867449
XLOC_023110|-	C06:35301601-35302610	-14.8316	0.819354
XLOC_021490|-	C06:12222606-12223808	-4.07021	0.874806
XLOC_019320|-	C04:1694538-1694929	-14.5867	0.801464
XLOC_007883|gnl_UG_BnaNoS38910751	A06:17728079-17728859	-14.6088	0.803168
XLOC_016849|gnl_UG_BnaNoS39101903	C02:43884329-43884670	-1.72691	0.859588
XLOC_001994|-	A02:20086266-20086534	-14.6919	0.809363
XLOC_006413|-	A05:21003889-21004147	-14.805	0.817495
XLOC_022675|-	C06:16713712-16714160	-15.2018	0.849133
XLOC_013766|-	A10:10040698-10040946	-1.5573	0.873335
XLOC_024639|-	C07:7318493-7319171	-1.63489	0.809518
XLOC_022638|-	C06:15967174-15968134	-1.25415	0.846035
XLOC_015162|-	C01:35679460-35679901	-14.6483	0.806227
XLOC_022799|-	C06:21422265-21422810	-4.61848	0.871166
XLOC_006394|-	A05:20371384-20371736	-2.80299	0.888398
XLOC_022665|-	C06:16613799-16614938	-2.30662	0.800922
XLOC_021598|gnl_UG_BnaNoS38995502	C06:17483274-17484958	-1.76194	0.894284
XLOC_004754|-	A03:28133862-28134774	-2.95668	0.891961
XLOC_021619|-	C06:18171851-18173552	-15.1681	0.845996
XLOC_024391|-	C07:46466384-46467971	-14.7152	0.810874
XLOC_018213|-	C03:18727471-18728043	-1.163	0.859704
XLOC_022781|-	C06:20524135-20524882	-2.70889	0.821639
XLOC_024549|-	C07:2017067-2018463	-14.5956	0.802277
XLOC_021579|-	C06:16519586-16520295	-15.0308	0.834882
XLOC_025019|-	C07:29171131-29173707	-14.6243	0.804291
XLOC_008577|-	A06:15283827-15284638	-14.7914	0.816643
XLOC_010690|-	A08:17904828-17905056	-2.88353	0.865706
XLOC_001360|-	A01:24702215-24702509	-1.01254	0.857265
XLOC_006511|-	A05:23141818-23142342	-1.03749	0.826595
XLOC_024687|-	C07:9797423-9799570	-2.39646	0.827912
XLOC_025709|-	C07:46081939-46082189	-15.4629	0.873529
XLOC_023219|gnl_UG_BnaNoS39254181	C07:1326073-1326554	-14.6007	0.802548
XLOC_021729|-	C06:21745603-21747256	-1.17929	0.873838
XLOC_015531|-	C01:14591173-14592023	-4.53073	0.840381
XLOC_023706|-	C07:30411455-30411984	-1.67527	0.886269
XLOC_025477|-	C07:41038907-41040333	-14.9158	0.825666
XLOC_020191|gnl_UG_BnaNoS39164791	C05:15840699-15841324	-14.9182	0.82586
XLOC_022470|gnl_UG_BnaNoS39212392	C06:8331491-8332637	-15.1365	0.84375
XLOC_024790|gnl_UG_BnaNoS39098635	C07:15716980-15719228	-14.6721	0.808163
XLOC_025752|-	C07:47188304-47189763	-1.5346	0.87713
XLOC_007215|-	A05:22976172-22976523	-3.15514	0.896995
XLOC_026626|-	C08:15812477-15812723	-3.63494	0.897808
XLOC_020169|-	C05:14598492-14599106	-1.96087	0.815869
XLOC_001332|-	A01:24099215-24099463	-1.73468	0.867875
XLOC_024299|-	C07:44863822-44865374	-14.8689	0.822065
XLOC_001247|-	A01:20241784-20242486	-2.15734	0.855212
XLOC_023759|-	C07:31987189-31989028	-2.2184	0.810641
XLOC_010457|-	A08:9718394-9718623	-1.98062	0.88472
XLOC_022643|-	C06:16146683-16147755	-3.22665	0.849636
XLOC_021728|-	C06:21692643-21692987	-4.24937	0.874923
XLOC_022851|-	C06:24397558-24399389	-14.8385	0.819857
XLOC_000227|-	A01:6158411-6158720	-14.785	0.816256
XLOC_014765|-	C01:7017345-7017683	-1.30492	0.874884
XLOC_016388|-	C02:3244705-3245030	-4.69834	0.888592
XLOC_025669|-	C07:45241467-45242548	-15.0305	0.834882
XLOC_027370|-	C09:11897930-11898321	-15.526	0.879686
XLOC_009115|-	A07:11864617-11864858	-1.09046	0.86408
XLOC_015131|-	C01:33232198-33233233	-3.80056	0.879763
XLOC_024183|-	C07:42101848-42103793	-1.54854	0.804678
XLOC_023645|gnl_UG_BnaNoS39243093	C07:28362177-28364083	-14.7235	0.811571
XLOC_007751|gnl_UG_BnaNoS39213212	A06:13870519-13871041	-14.9514	0.828028
XLOC_023167|gnl_UG_BnaNoS39162191	C06:39903295-39907858	-2.77834	0.824775
XLOC_022850|-	C06:24395527-24397420	-2.08034	0.821174
XLOC_022434|-	C06:7351610-7352358	-14.897	0.823769
XLOC_011554|gnl_UG_BnaNoS39164036	A09:5817027-5817495	-14.8299	0.819277
XLOC_012768|-	A09:9740737-9740955	-14.7845	0.816179
XLOC_025403|gnl_UG_BnaNoS39243852	C07:38608688-38609397	-1.35938	0.807195
XLOC_025365|-	C07:37569442-37569877	-14.7234	0.811571
XLOC_022025|-	C06:34096426-34098285	-1.91445	0.849094
XLOC_024029|-	C07:37992617-37993828	-3.44211	0.80096
XLOC_028209|-	C09:31342526-31342747	-15.2288	0.851611
XLOC_025120|gnl_UG_BnaNoS38996369	C07:32238333-32240013	-2.734	0.866326
XLOC_024163|gnl_UG_BnaNoS39004204	C07:41713424-41715415	-1.11945	0.836818
XLOC_022023|-	C06:34086185-34087069	-1.40206	0.881041
XLOC_024210|-	C07:43169475-43170351	-14.5976	0.802393
XLOC_010399|-	A08:6705057-6705449	-15.0842	0.839568
XLOC_025200|gnl_UG_BnaNoS39001613	C07:34473086-34475522	-1.67733	0.856103
XLOC_026681|-	C08:18944494-18945076	-1.18487	0.863577
XLOC_022779|-	C06:20520822-20521177	-2.6643	0.842782
XLOC_021854|-	C06:28722343-28723565	-1.05146	0.828183
XLOC_023244|-	C07:3284990-3286042	-2.25639	0.813584
XLOC_010229|-	A07:24883896-24884366	-15.6056	0.886695
XLOC_024128|-	C07:40463892-40464151	-14.7063	0.810293
XLOC_018001|-	C03:7286236-7286658	-14.9038	0.824427
XLOC_014857|-	C01:11330098-11330348	-2.59548	0.874768
XLOC_025844|-	C08:1625774-1626858	-2.54879	0.866403

## Sheet: 48hpi
B. napus LnCRNA induced or repressed at 48hpi with S. sclerotiorum (propability >0.8)
Induced LncRNAs
Gene_id	Locus	log2Ratio(48hpiT2/48hpiC2	probability
XLOC_022810|-	C06:21765540-21766637	16.792	0.90079
XLOC_017805|-	C03:139489-139691	16.8274	0.903113
XLOC_005507|-	A04:7025143-7025394	17.0845	0.919881
XLOC_021948|-	C06:31503552-31504518	18.0389	0.957094
XLOC_008251|-	A06:2719452-2719669	17.0253	0.915853
XLOC_023567|-	C07:24327173-24327404	18.6978	0.972313
XLOC_002193|-	A02:439348-439553	17.1831	0.92507
XLOC_022830|-	C06:22729523-22729734	17.9292	0.953803
XLOC_028401|-	C09:38864419-38864810	16.8044	0.901719
XLOC_007163|-	A05:21559704-21560114	16.7759	0.900054
XLOC_022755|-	C06:19270601-19270803	18.4695	0.968014
XLOC_020924|-	C05:28731233-28732461	17.3475	0.933473
XLOC_010085|-	A07:21071159-21071364	16.7753	0.900015
XLOC_010841|-	A08:606140-606530	17.2954	0.930723
XLOC_026337|-	C08:35597143-35597364	16.8198	0.902726
XLOC_002915|-	A03:1574994-1575243	17.416	0.93599
XLOC_006972|-	A05:12478318-12478625	17.6594	0.945438
XLOC_022009|gnl_UG_BnaNoS39250093	C06:33441926-33442734	17.5231	0.940249
XLOC_013871|-	A10:13164758-13165373	17.0962	0.920616
XLOC_025359|-	C07:37395630-37396669	16.8475	0.904817
XLOC_025969|-	C08:15548811-15549054	16.9257	0.90989
XLOC_014156|-	A10:4475670-4475913	16.7704	0.899667
XLOC_011683|-	A09:9788898-9789487	16.9163	0.909309
XLOC_000634|-	A01:25079787-25080700	18.6757	0.971887
XLOC_018413|-	C03:32981198-32981402	17.148	0.92294
XLOC_009210|-	A07:14472810-14473039	16.7862	0.900558
XLOC_005414|-	A04:2735768-2736082	18.1275	0.960115
XLOC_004699|-	A03:26346729-26346931	17.2608	0.929291
XLOC_011010|-	A08:11029029-11029462	18.1915	0.961547
XLOC_010013|-	A07:19055706-19055931	16.9382	0.910432
XLOC_010989|-	A08:10027983-10028195	17.2843	0.93022
XLOC_005695|-	A04:13116243-13116473	16.8144	0.902571
XLOC_001536|gnl_UG_BnaNoS39296338	A02:1894237-1894510	17.5557	0.941489
XLOC_006951|-	A05:11274769-11274969	18.9572	0.976495
XLOC_024603|gnl_UG_BnaNoS37295925	C07:5570197-5571559	16.8998	0.908147
XLOC_011807|-	A09:16695666-16695987	18.0647	0.957714
XLOC_009890|-	A07:15364889-15365248	16.769	0.899628
XLOC_010294|-	A08:702030-702258	16.8642	0.905979
XLOC_022815|gnl_UG_BnaNoS32879572	C06:22143353-22144871	16.8626	0.905863
XLOC_011239|-	A08:18515961-18516167	17.6329	0.944083
XLOC_024554|-	C07:2859422-2859628	16.8578	0.905437
XLOC_028342|-	C09:37022119-37022322	16.8331	0.903694
XLOC_001360|-	A01:24702215-24702509	17.5721	0.942147
XLOC_011835|-	A09:18345267-18345553	17.249	0.928903
XLOC_021729|-	C06:21745603-21747256	17.2518	0.929058
XLOC_006729|-	A05:1691998-1692467	17.2403	0.928477
XLOC_001332|-	A01:24099215-24099463	16.8486	0.904895
XLOC_025828|-	C08:552006-552296	16.7935	0.901022
XLOC_014417|-	A10:14050087-14050351	19.0536	0.977734
XLOC_008377|-	A06:6318002-6318209	17.0491	0.917402
XLOC_019858|-	C04:38494956-38495299	17.3519	0.933666
XLOC_021835|gnl_UG_BnaNoS32878462	C06:27660029-27661367	16.0873	0.834805
XLOC_006051|-	A05:4043026-4043584	16.2492	0.851843
XLOC_019559|-	C04:20417682-20417978	16.3835	0.86559
XLOC_027661|-	C09:34381331-34381826	16.5172	0.878214
XLOC_013263|-	A09:31027778-31027999	15.9763	0.821832
XLOC_024333|-	C07:45734088-45735515	16.3716	0.864157
XLOC_013862|-	A10:12890608-12890878	16.3697	0.863964
XLOC_025449|gnl_UG_BnaNoS39249010	C07:40329013-40329836	15.8207	0.801928
XLOC_021329|gnl_UG_BnaNoS39237297	C06:6160421-6163867	15.8601	0.807931
XLOC_005339|-	A04:19119583-19120126	15.9268	0.81614
XLOC_012935|-	A09:19574561-19574780	16.1522	0.84162
XLOC_023828|-	C07:33704834-33707339	16.4335	0.870005
XLOC_021242|gnl_UG_BnaNoS39225309	C06:4069270-4071118	16.2457	0.851262
XLOC_022424|gnl_UG_BnaNoS39250331	C06:7184184-7186861	16.4927	0.8762
XLOC_025002|-	C07:28517522-28518602	15.8509	0.806459
XLOC_025460|-	C07:40630980-40631546	15.8945	0.811726
XLOC_021560|gnl_UG_BnaNoS39182249	C06:16065911-16067552	15.9071	0.813933
XLOC_025407|-	C07:38659496-38659942	15.8087	0.800341
XLOC_000944|-	A01:6446640-6446988	16.2585	0.853005
XLOC_021326|-	C06:6109337-6112204	16.0378	0.829422
XLOC_011181|-	A08:16831062-16831428	15.8112	0.800534
XLOC_004209|-	A03:10180287-10184070	15.8995	0.81281
XLOC_022702|-	C06:17757995-17759186	16.0607	0.832172
XLOC_026566|-	C08:8661195-8662086	15.9674	0.820632
XLOC_005810|-	A04:17071244-17071484	15.8698	0.808744
XLOC_022682|-	C06:17007880-17009074	16.3771	0.864661
XLOC_022165|-	C06:871496-872683	15.8113	0.800534
XLOC_024540|-	C07:1656307-1657945	15.8893	0.811338
XLOC_006843|-	A05:5834480-5835315	16.549	0.880847
XLOC_007564|-	A06:5974292-5974522	16.0572	0.831707
XLOC_002801|-	A02:25405426-25405652	15.9726	0.821484
XLOC_026876|-	C08:30496447-30497122	16.5195	0.878524
XLOC_014018|-	A10:16055767-16055985	16.0497	0.830739
XLOC_024131|-	C07:40676414-40679107	15.9172	0.815249
XLOC_024743|-	C07:12556028-12558074	16.5713	0.883093
XLOC_025024|-	C07:29286244-29287130	15.8971	0.812306
XLOC_021900|-	C06:30234820-30238116	16.0349	0.829112
XLOC_025758|-	C07:47279896-47282193	16.0471	0.830545
XLOC_003214|-	A03:10132799-10133070	16.2906	0.856761
XLOC_021121|-	C06:1863086-1865217	15.9078	0.814088
XLOC_022753|-	C06:19253070-19254423	16.0659	0.832791
XLOC_002753|-	A02:22863201-22863534	16.6531	0.890489
XLOC_027630|-	C09:32688865-32689143	15.9286	0.816256
XLOC_015055|-	C01:27909740-27909970	16.5059	0.877207
XLOC_018570|-	C03:49988983-49989941	16.2076	0.847119
XLOC_003271|-	A03:11700397-11700637	16.4417	0.870973
XLOC_021002|-	C06:48984-49188	16.6088	0.886888
XLOC_018086|-	C03:11201765-11202135	16.2884	0.856568
XLOC_027458|-	C09:20807478-20807975	15.9091	0.814204
XLOC_023639|-	C07:28236928-28237816	15.8311	0.803632
XLOC_021120|-	C06:1862144-1862433	16.051	0.830971
XLOC_021337|-	C06:6414876-6416065	16.4332	0.869966
XLOC_016423|-	C02:4576538-4576845	16.5402	0.880189
XLOC_011664|-	A09:9180652-9180854	16.1911	0.84557
XLOC_028093|-	C09:22493800-22494323	16.3508	0.862608
XLOC_024506|-	C07:574947-575810	16.5351	0.879763
XLOC_023079|-	C06:33565470-33566741	16.1557	0.842162
XLOC_023608|-	C07:26564622-26566068	16.5127	0.877904
XLOC_022780|-	C06:20521450-20521772	16.4918	0.876162
XLOC_008574|-	A06:15257295-15257915	15.8124	0.800651
XLOC_014595|-	C01:1124588-1124806	16.5997	0.885765
XLOC_015862|-	C02:3037074-3037348	16.0298	0.828183
XLOC_023664|-	C07:29266424-29268283	15.9803	0.822336
XLOC_008892|-	A06:25072763-25073604	16.2556	0.852773
XLOC_023611|-	C07:26647298-26649708	16.0229	0.827409
XLOC_004694|-	A03:26118058-26118722	16.3019	0.857845
XLOC_025808|gnl_UG_BnaNoS39240065	C07:48105665-48106752	16.1004	0.836238
XLOC_020008|-	C05:3045750-3045992	16.6426	0.889754
XLOC_015197|-	C01:37437715-37438958	15.8718	0.808976
XLOC_002800|-	A02:25388155-25402345	16.3628	0.863383
XLOC_025481|-	C07:41146818-41147325	16.5655	0.882667
XLOC_023084|-	C06:33962006-33962521	16.4539	0.872289
XLOC_025252|-	C07:35444183-35445492	16.2483	0.851688
XLOC_025638|-	C07:44605118-44606241	16.3304	0.860634
XLOC_024315|-	C07:45317771-45317992	15.819	0.801619
XLOC_023958|-	C07:36550113-36551036	16.3163	0.859394
XLOC_004094|-	A03:5867517-5867906	16.0501	0.830816
XLOC_001331|-	A01:24095802-24096056	16.123	0.838445
XLOC_026729|-	C08:20860746-20861000	16.5412	0.880228
XLOC_006601|-	A05:24570495-24570722	15.956	0.819393
XLOC_024432|-	C07:47191334-47191591	15.9252	0.815985
XLOC_019589|-	C04:22203388-22203887	16.1886	0.845299
XLOC_006338|-	A05:18481323-18481703	16.0914	0.835115
XLOC_017999|-	C03:7240993-7241272	16.4758	0.874535
XLOC_011009|-	A08:11028716-11028931	15.973	0.821561
XLOC_023761|-	C07:31992649-31993595	15.8796	0.809944
XLOC_022489|gnl_UG_BnaNoS39095316	C06:9121950-9124061	16.2962	0.857187
XLOC_025616|-	C07:44322794-44323621	16.0504	0.830932
XLOC_010092|gnl_UG_BnaNoS39249281	A07:21573008-21573629	16.7571	0.89835
XLOC_024675|-	C07:9289359-9290005	16.6622	0.891264
XLOC_023599|-	C07:25954619-25955179	16.4181	0.868649
XLOC_021399|-	C06:8218877-8219378	15.9389	0.817612
XLOC_022670|-	C06:16698250-16699430	16.0248	0.827525
XLOC_009000|-	A07:6854218-6854539	15.8845	0.810564
XLOC_026587|-	C08:10356964-10358296	16.4368	0.870353
XLOC_012248|-	A09:33372809-33373741	15.8215	0.802045
XLOC_016748|gnl_UG_BnaNoS38962959	C02:36909903-36910211	16.4123	0.867991
XLOC_003030|gnl_UG_BnaNoS38997089	A03:4895642-4896141	16.1483	0.841156
XLOC_003012|-	A03:4192416-4192812	16.6841	0.893587
XLOC_025557|-	C07:43272716-43273186	16.1854	0.845028
XLOC_024098|-	C07:39198045-39200277	16.146	0.840923
XLOC_017059|gnl_UG_BnaNoS39165749	C03:7492237-7495644	16.0968	0.835773
XLOC_018911|-	C04:15790603-15791156	15.8803	0.810138
XLOC_019885|gnl_UG_BnaNoS39245247	C04:39302534-39303466	15.9146	0.814978
XLOC_003903|-	A03:573954-574169	15.8552	0.806963
XLOC_018880|-	C04:14305493-14306064	15.9576	0.819432
XLOC_018806|-	C04:7259455-7259907	16.1891	0.845376
XLOC_024591|gnl_UG_BnaNoS39288515	C07:4115660-4117565	16.2638	0.853625
XLOC_021951|-	C06:31669915-31671824	16.2188	0.848203
XLOC_021704|-	C06:21148307-21149433	16.6743	0.892309
XLOC_008720|-	A06:20313132-20313771	16.0311	0.828415
XLOC_023665|-	C07:29314158-29315421	16.7522	0.898234
XLOC_025820|-	C07:48255684-48256927	16.4481	0.871592
XLOC_001844|-	A02:11995237-11995487	15.9948	0.824311
XLOC_022709|-	C06:17897684-17898221	16.0271	0.827835
XLOC_022098|-	C06:40124079-40124413	16.7331	0.897382
XLOC_003930|-	A03:1289256-1289644	16.6588	0.890915
XLOC_024800|-	C07:16189621-16190548	16.1495	0.841388
XLOC_023808|-	C07:33057236-33059789	15.8592	0.807737
XLOC_023581|-	C07:24947581-24951668	15.9317	0.816411
XLOC_024900|-	C07:22931256-22932572	16.5034	0.877014
XLOC_018562|-	C03:49449887-49450372	16.4009	0.867333
XLOC_021909|-	C06:30548190-30548572	16.0735	0.833566
XLOC_025772|-	C07:47457722-47458918	16.1985	0.846344
XLOC_013560|-	A10:2294943-2295389	15.9322	0.816566
XLOC_007127|-	A05:20470262-20470847	16.2673	0.854089
XLOC_000009|-	A01:159798-160578	16.2343	0.850023
XLOC_012874|-	A09:14634615-14635077	16.5594	0.882203
XLOC_020850|-	C05:25712841-25713077	16.272	0.855057
XLOC_024907|gnl_UG_BnaNoS39239221	C07:23209164-23211371	15.8082	0.800225
XLOC_023604|-	C07:26326736-26326946	16.696	0.894439
XLOC_022556|gnl_UG_BnaNoS38998615	C06:12226565-12231137	15.9516	0.818889
XLOC_021940|-	C06:31190462-31191844	16.103	0.836315
XLOC_023134|-	C06:37940210-37943096	16.1611	0.842782
XLOC_007293|-	A05:24294229-24294514	16.0186	0.826712
XLOC_007727|-	A06:12648919-12649148	15.8188	0.80158
XLOC_002036|-	A02:22871516-22871802	15.9467	0.818309
XLOC_021169|-	C06:2973048-2973505	16.6428	0.889831
XLOC_003245|-	A03:11019575-11020537	15.8334	0.803865
XLOC_018429|-	C03:34904726-34904982	16.0254	0.827564
XLOC_023708|-	C07:30412092-30414916	16.2067	0.847042
XLOC_013660|-	A10:6595105-6595330	15.9893	0.823343
XLOC_021231|gnl_UG_BnaNoS37279048	C06:3826565-3827931	15.8832	0.810525
XLOC_018995|-	C04:22203388-22203887	16.3046	0.858116
XLOC_022677|-	C06:16821808-16822212	16.019	0.826905
XLOC_024341|-	C07:45855349-45855663	16.5686	0.8829
XLOC_003166|-	A03:8899533-8899978	16.0355	0.829151
XLOC_009641|-	A07:2264736-2265036	16.1268	0.838793
XLOC_017996|-	C03:7106749-7107020	15.897	0.812306
XLOC_022442|-	C06:7530213-7531460	16.4667	0.873645
XLOC_021947|-	C06:31490378-31491393	16.6743	0.892309
XLOC_006413|-	A05:21003889-21004147	16.4285	0.869579
XLOC_024797|-	C07:16127109-16128462	16.1817	0.844834
XLOC_008207|-	A06:1258488-1259476	16.6141	0.887353
XLOC_006394|-	A05:20371384-20371736	15.9938	0.824195
XLOC_025450|-	C07:40366389-40368281	16.1659	0.843285
XLOC_021012|-	C06:202448-204675	15.8191	0.801619
XLOC_018252|-	C03:20862510-20862859	16.0543	0.831436
XLOC_026346|gnl_UG_BnaNoS39214283	C08:35899184-35899511	15.9761	0.821832
XLOC_024491|-	C07:48303719-48306194	15.9934	0.824195
XLOC_027470|gnl_UG_BnaNoS39163825	C09:21931808-21932292	16.2251	0.848707
XLOC_024093|gnl_UG_BnaNoS39016252	C07:39021604-39023515	15.959	0.819586
XLOC_025281|-	C07:35987052-35987584	15.8911	0.811416
XLOC_016839|-	C02:43107369-43108233	16.1335	0.839568
XLOC_012642|-	A09:5603108-5603314	16.5668	0.882745
XLOC_027561|-	C09:29063985-29064189	16.148	0.841156
XLOC_021505|-	C06:12766098-12767984	16.0002	0.824969
XLOC_001719|-	A02:7751992-7752331	16.1273	0.838832
XLOC_022750|-	C06:19127908-19129443	16.1852	0.845028
XLOC_024938|-	C07:25133082-25134404	15.8933	0.811609
XLOC_024020|-	C07:37905922-37906495	16.0754	0.833875
XLOC_024437|gnl_UG_BnaNoS38995681	C07:47270995-47273966	15.9567	0.819393
XLOC_004710|-	A03:26562097-26562396	15.8973	0.812306
XLOC_024989|gnl_UG_BnaNoS43236381	C07:27896517-27898959	16.0554	0.831475
XLOC_020607|-	C05:5836746-5837021	15.9229	0.815792
XLOC_002927|-	A03:1885254-1885743	16.2405	0.850759
XLOC_008641|-	A06:17549247-17549465	16.5561	0.881932
XLOC_004210|-	A03:10184171-10184977	16.3185	0.859511
XLOC_025211|gnl_UG_BnaNoS39243951	C07:34674518-34675965	16.187	0.845105
XLOC_019892|-	C04:39561102-39561348	16.3563	0.862879
XLOC_018796|gnl_UG_BnaNoS39208549	C04:6869855-6870699	15.8426	0.80522
XLOC_000044|-	A01:1007872-1008308	16.3802	0.865087
XLOC_021842|-	C06:27779555-27780795	16.038	0.829422
XLOC_017135|-	C03:11581536-11581747	16.4133	0.868146
XLOC_006522|-	A05:23287134-23287956	16.5858	0.884603
XLOC_019005|-	C04:23357694-23357902	15.9917	0.823807
XLOC_012076|-	A09:28371887-28372145	15.8195	0.801696
XLOC_021917|-	C06:30692421-30692843	16.3637	0.86346
XLOC_025752|-	C07:47188304-47189763	15.9516	0.818889
XLOC_025461|-	C07:40639387-40642433	15.9599	0.819625
XLOC_026579|-	C08:9558295-9558530	16.4937	0.876317
XLOC_024681|-	C07:9525091-9527786	16.2317	0.849559
XLOC_022354|-	C06:4755584-4756257	16.2919	0.856993
XLOC_024596|-	C07:4719372-4721352	16.6726	0.892077
XLOC_002017|-	A02:21723328-21723583	16.58	0.88379
XLOC_014820|gnl_UG_BnaNoS44671936	C01:9629548-9629761	16.2631	0.853547
XLOC_021832|-	C06:27481242-27481507	16.6477	0.89018
XLOC_022935|-	C06:28277134-28277612	16.3263	0.860401
XLOC_024597|gnl_UG_BnaNoS39187987	C07:4746062-4748455	16.6085	0.886888
XLOC_025386|-	C07:38137745-38138005	16.2716	0.855057
XLOC_004523|-	A03:19249644-19249878	15.9597	0.819625
XLOC_028340|-	C09:36865911-36866133	16.1188	0.838135
XLOC_023343|-	C07:8581802-8582246	16.3228	0.860053
XLOC_028209|-	C09:31342526-31342747	15.9544	0.819238
XLOC_022023|-	C06:34086185-34087069	15.9885	0.82311
XLOC_022909|gnl_UG_BnaNoS39171027	C06:27131317-27134489	16.0492	0.8307
XLOC_022765|gnl_UG_BnaNoS39167948	C06:19920051-19922524	16.1173	0.83798
XLOC_021216|-	C06:3561331-3564616	16.0885	0.834882
XLOC_010002|gnl_UG_BnaNoS39233272	A07:18654034-18654330	15.813	0.800728
XLOC_000524|-	A01:19456318-19457536	16.0208	0.827254
XLOC_015411|-	C01:7031190-7031452	15.908	0.814088
XLOC_010229|-	A07:24883896-24884366	15.8946	0.811764
XLOC_021410|gnl_UG_BnaNoS38977336	C06:8532718-8535226	15.9509	0.818812
XLOC_023997|gnl_UG_BnaNoS39198034	C07:37168327-37170273	15.9354	0.816914
XLOC_018608|-	C03:53129633-53130039	15.8953	0.811842
XLOC_021741|-	C06:22768507-22770108	16.124	0.8386
XLOC_002316|-	A02:3370933-3371191	16.1799	0.844796
XLOC_013433|-	A09:37124841-37125157	16.962	0.911865
XLOC_011297|-	A08:19710711-19711087	17.2048	0.926464
XLOC_022010|-	C06:33443463-33444207	18.7139	0.972545
XLOC_006821|gnl_UG_BnaNoS39244327	A05:4616797-4617100	17.4353	0.936571
XLOC_012041|-	A09:27070726-27070957	16.9303	0.910045
XLOC_004510|-	A03:18639727-18639937	16.9516	0.911323
XLOC_002554|-	A02:11688327-11688527	18.3669	0.966194
XLOC_000195|-	A01:5312872-5314166	17.2656	0.929368
XLOC_025421|-	C07:38991147-38991791	17.1061	0.920965
XLOC_012406|-	A09:37887639-37887959	17.0315	0.916279
XLOC_021089|gnl_UG_BnaNoS39008010	C06:1474244-1475133	17.3882	0.934596
XLOC_025799|-	C07:47906980-47909511	17.1761	0.924644
XLOC_021148|-	C06:2389425-2390621	17.6405	0.94447
XLOC_020957|-	C05:30643569-30643782	17.3549	0.933744
XLOC_013655|-	A10:6353453-6353681	17.4362	0.936687
XLOC_007437|-	A06:2240747-2240990	17.5871	0.94234
XLOC_020718|-	C05:15557439-15557874	16.8086	0.90199
XLOC_021086|-	C06:1364060-1365249	18.215	0.962167
XLOC_022208|gnl_UG_BnaNoS39281792	C06:1563369-1563641	15.8442	0.80553
XLOC_022859|gnl_UG_BnaNoS37215433	C06:24727171-24729286	16.2364	0.850256
XLOC_003478|-	A03:16522072-16522799	16.011	0.826053
XLOC_018170|-	C03:15917107-15918220	16.0394	0.829616
XLOC_025599|-	C07:44089912-44091891	16.2311	0.84952
XLOC_024194|-	C07:42537089-42538338	15.8213	0.801967
XLOC_021731|-	C06:21802818-21804263	16.4397	0.870624
XLOC_016929|-	C03:2398425-2398757	15.9586	0.81947
XLOC_025507|-	C07:41846789-41847579	16.1287	0.839103
XLOC_001144|-	A01:14228648-14239661	15.9695	0.82098
XLOC_018479|-	C03:42599211-42600125	16.1349	0.839878
XLOC_002619|-	A02:14617048-14617499	16.2008	0.846499
XLOC_008757|-	A06:21436762-21437537	16.3535	0.862725
XLOC_022279|-	C06:3216941-3217195	16.4061	0.867604
XLOC_015768|-	C01:37277164-37277515	16.5969	0.885649
XLOC_021956|-	C06:31935228-31936184	16.7557	0.898312
XLOC_003779|-	A03:26610003-26610331	15.8376	0.804523
XLOC_022736|-	C06:18796438-18798073	16.1648	0.843169
XLOC_017841|-	C03:1325195-1325650	16.5602	0.882241
XLOC_023230|-	C07:1746416-1747716	16.4885	0.875813
XLOC_025603|-	C07:44210151-44210351	16.162	0.842898
Repressed LncRNA
XLOC_005575|-	A04:9497834-9498375	-15.8984	0.812655

## Sheet: 24hpi and 48hpi
B. napus LnCRNA induced at both time points (24hpi & 48hpi) with S. sclerotiorum (propability >0.8)
Gene_id	Locus	log2Ratio(24hpiT1/24hpiC1)	log2Ratio(48hpiT2/48hpiC2
XLOC_013433|-	A09:37124841-37125157	3.1365	16.962
XLOC_022859|gnl_UG_BnaNoS37215433	C06:24727171-24729286	4.24308	16.2364
XLOC_003478|-	A03:16522072-16522799	3.23863	16.011
XLOC_022010|-	C06:33443463-33444207	1.17633	18.7139
XLOC_006821|gnl_UG_BnaNoS39244327	A05:4616797-4617100	1.02312	17.4353
XLOC_018170|-	C03:15917107-15918220	4.67521	16.0394
XLOC_025599|-	C07:44089912-44091891	1.37059	16.2311
XLOC_024194|-	C07:42537089-42538338	5.568	15.8213
XLOC_002554|-	A02:11688327-11688527	3.74459	18.3669
XLOC_021731|-	C06:21802818-21804263	1.71732	16.4397
XLOC_001144|-	A01:14228648-14239661	1.7121	15.9695
XLOC_002619|-	A02:14617048-14617499	3.03421	16.2008
XLOC_008757|-	A06:21436762-21437537	1.21182	16.3535
XLOC_022279|-	C06:3216941-3217195	1.98786	16.4061
XLOC_015768|-	C01:37277164-37277515	3.31332	16.5969
XLOC_021956|-	C06:31935228-31936184	3.08818	16.7557
XLOC_003779|-	A03:26610003-26610331	1.81087	15.8376
XLOC_022736|-	C06:18796438-18798073	4.7921	16.1648
XLOC_023230|-	C07:1746416-1747716	3.96584	16.4885
XLOC_025603|-	C07:44210151-44210351	1.36161	16.162
XLOC_020718|-	C05:15557439-15557874	1.81977	16.8086
XLOC_022208|gnl_UG_BnaNoS39281792	C06:1563369-1563641	15.1469	15.8442
XLOC_011297|-	A08:19710711-19711087	15.901	17.2048
XLOC_012041|-	A09:27070726-27070957	15.6625	16.9303
XLOC_004510|-	A03:18639727-18639937	17.0163	16.9516
XLOC_016929|-	C03:2398425-2398757	14.6029	15.9586
XLOC_025507|-	C07:41846789-41847579	15.0293	16.1287
XLOC_000195|-	A01:5312872-5314166	15.0777	17.2656
XLOC_018479|-	C03:42599211-42600125	14.8616	16.1349
XLOC_025421|-	C07:38991147-38991791	15.9673	17.1061
XLOC_012406|-	A09:37887639-37887959	15.6321	17.0315
XLOC_021089|gnl_UG_BnaNoS39008010	C06:1474244-1475133	15.0326	17.3882
XLOC_025799|-	C07:47906980-47909511	15.8438	17.1761
XLOC_021148|-	C06:2389425-2390621	15.1423	17.6405
XLOC_020957|-	C05:30643569-30643782	16.7259	17.3549
XLOC_013655|-	A10:6353453-6353681	16.2934	17.4362
XLOC_017841|-	C03:1325195-1325650	14.8971	16.5602
XLOC_007437|-	A06:2240747-2240990	15.8118	17.5871
XLOC_021086|-	C06:1364060-1365249	17.626	18.215
