# Supplementary material for: Genome Wide Identification and Functional Prediction of Long Non-Coding RNAs Responsive to Sclerotinia sclerotiorum Infection in Brassica napus
Source: PLoS One. 2016 Jul 7;11(7):e0158784. doi: 10.1371/journal.pone.0158784 (PMC4936718; doi:10.1371/journal.pone.0158784)
Supplement: S6 Table — (XLSX) [file pone.0158784.s006.xlsx]

## Sheet: Sheet1
S6 Table: Classification of B. napus LncRNAs into different non coding RNA families
Family_Name	Family_Accession	LncRNA	start	end	E-value	Score	GC%	Rank
tRNA	RF00005	TCONS_00019506	542	469	3.8e-15	67.7	0.5	-1
tRNA	RF00005	TCONS_00019971	103	32	1.2e-14	65.9	0.49	-2
tRNA	RF00005	TCONS_00007886	679	752	7.8e-14	63.1	0.62	-3
tRNA	RF00005	TCONS_00009831	133	61	2.8e-13	61.2	0.4	-4
tRNA	RF00005	TCONS_00022288	222	151	6.7e-13	59.8	0.53	-5
tRNA	RF00005	TCONS_00022542	794	724	7.6e-13	59.6	0.52	-6
tRNA	RF00005	TCONS_00022565	389	461	1.8e-12	58.3	0.53	-7
tRNA	RF00005	TCONS_00021307	163	71	2.6e-12	57.7	0.47	-8
tRNA	RF00005	TCONS_00007886	113	185	1.5e-11	55.1	0.59	-9
tRNA	RF00005	TCONS_00025796	970	1042	1.5e-11	55.1	0.59	-10
tRNA	RF00005	TCONS_00007886	245	328	1.3e-10	51.8	0.55	-11
tRNA	RF00005	TCONS_00023781	487	416	2.3e-10	50.9	0.59	-12
tRNA	RF00005	TCONS_00022039	663	733	1.5e-09	48.1	0.55	-13
tRNA	RF00005	TCONS_00023882	398	326	4.8e-09	46.3	0.61	-14
tRNA	RF00005	TCONS_00022685	671	741	2.1e-07	40.5	0.55	-15
tRNA	RF00005	TCONS_00022039	969	1039	2.5e-06	36.7	0.51	-16
tRNA	RF00005	TCONS_00006338	194	250	1.9e-05	33.6	0.6	-17
tRNA	RF00005	TCONS_00006230	349	291	0.0001	31	0.54	-18
tRNA	RF00005	TCONS_00026059	1	49	0.00011	30.9	0.59	-19
U12	RF00007	TCONS_00019245	213	378	1.6e-21	86.5	0.49	-1
U12	RF00007	TCONS_00021847	764	607	0.004	21.6	0.35	-2
U3	RF00012	TCONS_00007043	1	212	4.7e-11	54.5	0.49	-1
U3	RF00012	TCONS_00007649	1	211	3e-10	51.3	0.52	-2
U3	RF00012	TCONS_00013041	1	206	3e-09	47.5	0.52	-3
U3	RF00012	TCONS_00013956	1	207	4e-09	47	0.53	-4
U3	RF00012	TCONS_00027371	1	200	3e-08	43.6	0.47	-5
U3	RF00012	TCONS_00013040	1	207	3.3e-08	43.4	0.49	-6
U3	RF00012	TCONS_00011298	13	211	7.3e-08	42	0.5	-7
U3	RF00012	TCONS_00003048	1	206	1.5e-07	40.8	0.49	-8
U3	RF00012	TCONS_00015932	11	209	4e-07	39.2	0.5	-9
SNORD14	RF00016	TCONS_00018076	637	760	2.2e-19	83.6	0.48	-1
SNORD14	RF00016	TCONS_00018076	100	224	4.1e-19	82.7	0.46	-2
SNORD14	RF00016	TCONS_00018076	457	581	2.2e-18	80.1	0.48	-3
SNORD14	RF00016	TCONS_00000010	470	593	3.9e-18	79.2	0.48	-4
SNORD14	RF00016	TCONS_00018076	801	925	2.5e-16	72.8	0.46	-5
SNORD14	RF00016	TCONS_00000010	110	238	3.1e-16	72.5	0.45	-6
SNORD14	RF00016	TCONS_00000011	1	112	8.2e-13	60.4	0.47	-7
Y_RNA	RF00019	TCONS_00012499	223	312	0.007	24.4	0.41	-1
tmRNA	RF00023	TCONS_00021307	157	78	0.00083	15.8	0.45	-1
Intron_gpII	RF00029	TCONS_00021444	384	461	6e-08	46.8	0.44	-1
Intron_gpII	RF00029	TCONS_00005963	385	432	0.00015	33	0.54	-2
RNase_MRP	RF00030	TCONS_00013313	3	231	6.6e-14	51	0.52	-1
OxyS	RF00035	TCONS_00018340	203	108	0.0086	23.6	0.31	-1
snoR30	RF00046	TCONS_00015913	287	384	1.8e-20	92.9	0.45	-1
snoR30	RF00046	TCONS_00002514	299	357	4.7e-07	41.9	0.42	-2
MIR156	RF00053	TCONS_00023495	771	859	0.00043	29.8	0.46	-1
SNORD25	RF00054	TCONS_00007895	277	362	1.6e-17	79.3	0.38	-1
SNORD25	RF00054	TCONS_00018906	287	373	6.8e-17	77	0.37	-2
SNORD25	RF00054	TCONS_00008673	246	332	5.5e-16	73.7	0.38	-3
SNORD25	RF00054	TCONS_00017974	223	308	2.7e-15	71.1	0.38	-4
SNORD25	RF00054	TCONS_00029546	339	412	7e-09	47.7	0.36	-5
SNORD25	RF00054	TCONS_00003095	336	372	0.0053	26.2	0.38	-6
SNORD15	RF00067	TCONS_00004683	170	256	7.5e-10	53.8	0.43	-1
SNORD29	RF00070	TCONS_00011962	237	326	0.0039	28	0.37	-1
SNORD29	RF00070	TCONS_00012368	248	339	0.004	27.9	0.37	-2
MIR156	RF00073	TCONS_00012499	226	308	3.2e-17	76.3	0.43	-1
MIR156	RF00073	TCONS_00004034	503	596	1.3e-12	59.9	0.37	-2
MIR156	RF00073	TCONS_00014198	598	688	5.6e-12	57.5	0.36	-3
MIR156	RF00073	TCONS_00012499	308	226	2.5e-09	48	0.43	-4
MIR156	RF00073	TCONS_00009614	189	279	2e-08	44.9	0.43	-5
MIR156	RF00073	TCONS_00004034	596	503	4.2e-07	40.1	0.37	-6
MIR156	RF00073	TCONS_00014198	688	598	4.5e-07	40	0.36	-7
MIR156	RF00073	TCONS_00001808	180	270	9.3e-07	38.9	0.41	-8
MIR156	RF00073	TCONS_00015441	101	221	5.2e-06	36.2	0.37	-9
MIR156	RF00073	TCONS_00009614	279	189	0.00011	31.4	0.43	-10
MIR156	RF00073	TCONS_00015441	221	101	0.0003	29.9	0.37	-11
MIR156	RF00073	TCONS_00001808	270	180	0.00049	29.1	0.41	-12
MIR156	RF00075	TCONS_00019199	80	222	1.1e-24	94.9	0.45	-1
MIR156	RF00075	TCONS_00006833	168	310	2.5e-24	93.7	0.45	-2
MIR156	RF00075	TCONS_00019750	146	282	2.5e-21	83.7	0.44	-3
MIR156	RF00075	TCONS_00005441	110	247	1.2e-19	78.2	0.42	-4
MIR156	RF00075	TCONS_00019199	222	80	2.3e-10	47.3	0.45	-5
MIR156	RF00075	TCONS_00006833	310	168	3.3e-10	46.7	0.45	-6
MIR156	RF00075	TCONS_00019750	282	146	1.7e-07	37.8	0.44	-7
MIR156	RF00075	TCONS_00005441	247	110	3.7e-07	36.6	0.42	-8
yybP	RF00080	TCONS_00024775	223	120	0.00036	28.2	0.42	-1
yybP	RF00080	TCONS_00024776	275	172	0.00036	28.2	0.42	-2
yybP	RF00080	TCONS_00024417	926	1029	0.0029	25	0.41	-3
SNORD30	RF00088	TCONS_00022323	2538	2592	0.0031	20	0.35	-1
SNORD30	RF00088	TCONS_00021449	63	105	0.0094	18.5	0.28	-2
SNORD18	RF00093	TCONS_00017332	211	288	2.5e-07	42.8	0.38	-1
SNORD18	RF00093	TCONS_00014670	775	850	2.9e-06	38.7	0.36	-2
SNORD18	RF00093	TCONS_00017332	681	755	4e-06	38.2	0.39	-3
SNORD18	RF00093	TCONS_00029670	924	999	4.6e-06	37.9	0.37	-4
SNORD18	RF00093	TCONS_00029670	246	322	1.9e-05	35.6	0.42	-5
SNORD18	RF00093	TCONS_00014670	100	177	2.4e-05	35.2	0.41	-6
snoR71	RF00097	TCONS_00022456	142	247	8.6e-14	68.3	0.46	-1
snoR71	RF00097	TCONS_00022457	142	247	8.6e-14	68.3	0.46	-2
snoR71	RF00097	TCONS_00022275	508	613	2.4e-12	62.8	0.44	-3
snoR71	RF00097	TCONS_00024621	752	858	1.5e-11	59.6	0.48	-4
snoR71	RF00097	TCONS_00024808	370	477	5.3e-07	42.1	0.47	-5
snoR71	RF00097	TCONS_00021929	857	961	5.9e-07	41.9	0.44	-6
snoR71	RF00097	TCONS_00026935	1605	1711	1.5e-05	36.5	0.37	-7
snoR71	RF00097	TCONS_00025078	1353	1457	0.00047	30.8	0.39	-8
snoR71	RF00097	TCONS_00023016	972	1072	0.0009	29.7	0.48	-9
snoR71	RF00097	TCONS_00022087	709	813	0.001	29.5	0.46	-10
CyaR_RyeE	RF00112	TCONS_00025677	1188	1273	0.0042	23.6	0.35	-1
CyaR_RyeE	RF00112	TCONS_00025678	1138	1223	0.0042	23.6	0.35	-2
CyaR_RyeE	RF00112	TCONS_00022305	705	629	0.0059	23.1	0.4	-3
SNORD33	RF00133	TCONS_00018045	383	469	1.5e-06	42.3	0.38	-1
SNORD33	RF00133	TCONS_00006203	70	158	0.00047	32.5	0.34	-2
snoZ223	RF00135	TCONS_00017663	407	490	1.1e-15	72.9	0.39	-1
snoZ223	RF00135	TCONS_00029223	377	468	1.2e-15	72.8	0.38	-2
snoZ223	RF00135	TCONS_00003390	200	283	6.1e-15	70.3	0.39	-3
snoZ223	RF00135	TCONS_00016619	239	327	4.4e-13	63.5	0.36	-4
snoZ103	RF00149	TCONS_00014112	343	445	7.5e-13	65	0.4	-1
snoZ103	RF00149	TCONS_00014112	541	631	5.8e-11	57.8	0.4	-2
SSU_rRNA_bacteria	RF00177	TCONS_00025385	616	1	5.3e-34	111.1	0.51	-1
SSU_rRNA_bacteria	RF00177	TCONS_00026943	1	268	4.3e-09	35.7	0.48	-2
SSU_rRNA_bacteria	RF00177	TCONS_00025386	228	1	0.00048	20.4	0.52	-3
snoZ199	RF00200	TCONS_00014670	599	679	3.9e-15	74	0.33	-1
snoZ199	RF00200	TCONS_00029670	754	834	3.9e-15	74	0.33	-2
snoZ199	RF00200	TCONS_00017332	68	146	1.2e-11	60.8	0.32	-3
snoZ199	RF00200	TCONS_00029670	131	201	1.7e-09	52.6	0.28	-4
snoZ199	RF00200	TCONS_00014670	1	51	0.0042	28.3	0.25	-5
snoZ278	RF00201	TCONS_00003390	318	429	1.3e-09	50.3	0.49	-1
snoZ278	RF00201	TCONS_00017663	529	640	2.3e-08	45.6	0.47	-2
snoZ278	RF00201	TCONS_00029223	505	616	2.8e-08	45.3	0.49	-3
snoR66	RF00202	TCONS_00015449	213	286	1e-09	51.5	0.31	-1
snoR160	RF00203	TCONS_00017993	382	465	1.9e-06	41.3	0.33	-1
snoR12	RF00204	TCONS_00002447	292	367	1.9e-18	82	0.33	-1
U54	RF00206	TCONS_00029670	389	472	1.3e-09	55.4	0.33	-1
U54	RF00206	TCONS_00014670	244	330	1.1e-08	51.8	0.34	-2
U54	RF00206	TCONS_00017332	328	413	1.5e-08	51.2	0.4	-3
snoR72	RF00208	TCONS_00017936	163	254	6.2e-15	72.9	0.36	-1
snoR72	RF00208	TCONS_00008692	157	248	9.1e-15	72.2	0.37	-2
snoR38	RF00213	TCONS_00017974	805	898	7.1e-10	55.5	0.39	-1
snoR38	RF00213	TCONS_00007896	110	204	6.7e-07	43.8	0.37	-2
SNORD43	RF00221	TCONS_00009735	441	531	1e-06	38.8	0.46	-1
MIR160	RF00247	TCONS_00017524	419	503	1e-17	74.2	0.52	-1
MIR160	RF00247	TCONS_00003249	431	515	1.6e-17	73.6	0.53	-2
MIR160	RF00247	TCONS_00000174	164	250	2.7e-15	66	0.45	-3
MIR160	RF00247	TCONS_00017524	503	419	4.9e-09	44.8	0.52	-4
MIR160	RF00247	TCONS_00003249	515	431	1.2e-08	43.4	0.53	-5
MIR160	RF00247	TCONS_00000174	250	164	6e-07	37.7	0.45	-6
snoR64	RF00267	TCONS_00014670	399	496	2.5e-17	76.7	0.31	-1
snoR64	RF00267	TCONS_00017332	478	570	2.8e-16	73	0.32	-2
snoR64	RF00267	TCONS_00029670	540	635	3.4e-15	69.2	0.32	-3
snoR64	RF00267	TCONS_00020976	42	135	4.1e-07	40.8	0.33	-4
SNORD60	RF00271	TCONS_00018045	233	321	0.0047	26.3	0.42	-1
snoZ6	RF00285	TCONS_00023776	1326	1414	0.0017	25	0.42	-1
snoR16	RF00296	TCONS_00009735	299	385	1.1e-12	68.8	0.34	-1
snoZ161_228	RF00328	TCONS_00020976	44	133	0.0014	30.5	0.32	-1
snoZ266	RF00332	TCONS_00020892	160	252	2.6e-13	70.5	0.39	-1
snoZ266	RF00332	TCONS_00015519	46	143	3.8e-10	57.7	0.39	-2
snoZ266	RF00332	TCONS_00015519	191	281	2e-08	50.8	0.33	-3
snoZ266	RF00332	TCONS_00020892	298	392	1e-07	47.8	0.36	-4
snoZ157	RF00333	TCONS_00007185	61	163	3.7e-20	90.2	0.47	-1
snoZ112	RF00337	TCONS_00005103	86	153	0.0019	30.2	0.47	-1
snoZ267	RF00344	TCONS_00016968	121	200	3.6e-09	52.5	0.36	-1
snoR11	RF00349	TCONS_00007185	224	310	6.8e-20	92.9	0.37	-1
snoR11	RF00349	TCONS_00021287	1	73	2.2e-15	75.6	0.34	-2
snoZ152	RF00350	TCONS_00021287	117	227	2.3e-21	98.8	0.48	-1
snoZ152	RF00350	TCONS_00007185	358	468	1.2e-20	96	0.46	-2
snoR20	RF00351	TCONS_00023904	1212	1120	0.0073	27.2	0.25	-1
snoR20	RF00351	TCONS_00023905	1300	1208	0.0073	27.2	0.25	-2
snoR21	RF00352	TCONS_00000838	17	102	8.1e-12	65	0.29	-1
snoR21	RF00352	TCONS_00000838	183	266	5.4e-10	57.7	0.32	-2
snoR31_Z110_Z27	RF00353	TCONS_00020976	42	135	4.1e-12	67.3	0.33	-1
snoR44_J54	RF00357	TCONS_00016968	338	433	7.7e-21	97.5	0.4	-1
snoR44_J54	RF00357	TCONS_00028108	94	191	7.5e-20	93.7	0.4	-2
snoR44_J54	RF00357	TCONS_00028108	335	434	3.4e-17	83.3	0.39	-3
snoZ107_R87	RF00360	TCONS_00015913	88	197	1.3e-19	92.3	0.48	-1
snoZ107_R87	RF00360	TCONS_00002514	67	176	8.7e-19	89.1	0.47	-2
snoU6	RF00377	TCONS_00011962	500	568	0.00041	29.4	0.36	-1
HLE	RF00437	TCONS_00026223	464	595	0.0032	24.2	0.39	-1
snoZ242	RF00441	TCONS_00025748	441	300	0.0095	20.9	0.42	-1
MIR159	RF00452	TCONS_00003325	427	543	5.8e-23	89.5	0.44	-1
MIR159	RF00452	TCONS_00003325	543	427	1.3e-15	65	0.44	-2
snoF1_F2	RF00482	TCONS_00018046	61	204	2.1e-09	50.9	0.35	-1
His_leader	RF00514	TCONS_00023695	1197	1066	0.0016	27.2	0.39	-1
snoMe28S	RF00529	TCONS_00004683	169	258	0.0053	26.9	0.41	-1
snoMe18S	RF00532	TCONS_00006203	77	160	5.9e-05	36.4	0.35	-1
snoMe18S	RF00532	TCONS_00018045	387	471	0.0059	28.6	0.38	-2
U11	RF00548	TCONS_00011990	109	241	1.1e-10	54.2	0.5	-1
SNORA49	RF00562	TCONS_00021720	334	416	0.0026	25.7	0.4	-1
MIR159	RF00638	TCONS_00002621	503	704	9.3e-24	100.4	0.39	-1
MIR159	RF00638	TCONS_00002621	702	501	2.5e-09	45.5	0.39	-2
MIR159	RF00638	TCONS_00010391	416	496	4.7e-07	36.8	0.38	-3
MIR159	RF00638	TCONS_00010390	1	74	5.6e-06	32.7	0.38	-4
MIR159	RF00638	TCONS_00010390	72	1	0.007	20.9	0.38	-5
MIR167_1	RF00640	TCONS_00019313	64	177	1.2e-21	82.7	0.44	-1
MIR167_1	RF00640	TCONS_00015982	100	221	6.7e-21	80.3	0.4	-2
MIR167_1	RF00640	TCONS_00019313	178	65	1e-16	66.9	0.44	-3
MIR167_1	RF00640	TCONS_00015982	222	101	1e-16	66.8	0.4	-4
MIR167_1	RF00640	TCONS_00013256	203	477	6.6e-08	38.6	0.33	-5
MIR168	RF00641	TCONS_00021939	115	187	4e-06	39.3	0.38	-1
MIR168	RF00641	TCONS_00025054	720	643	0.001	30.2	0.37	-2
MIR168	RF00641	TCONS_00021939	187	115	0.0014	29.7	0.38	-3
MIR169_2	RF00645	TCONS_00017239	18	128	1.5e-24	81.8	0.43	-1
MIR169_2	RF00645	TCONS_00006568	256	375	1.1e-23	79.3	0.33	-2
MIR169_2	RF00645	TCONS_00021210	46	164	2.3e-21	72.8	0.45	-3
MIR169_2	RF00645	TCONS_00010926	42	162	1.6e-20	70.4	0.44	-4
MIR169_2	RF00645	TCONS_00018206	76	177	7.2e-20	68.6	0.37	-5
MIR169_2	RF00645	TCONS_00018692	161	338	2e-19	67.3	0.3	-6
MIR169_2	RF00645	TCONS_00018207	77	175	2.6e-19	67	0.38	-7
MIR169_2	RF00645	TCONS_00008591	27	144	1.1e-18	65.3	0.47	-8
MIR169_2	RF00645	TCONS_00018207	364	476	3.6e-18	63.8	0.37	-9
MIR169_2	RF00645	TCONS_00002792	50	221	1.2e-17	62.3	0.38	-10
MIR169_2	RF00645	TCONS_00017152	346	501	1.3e-16	59.4	0.37	-11
MIR169_2	RF00645	TCONS_00008215	105	270	2.8e-16	58.5	0.34	-12
MIR169_2	RF00645	TCONS_00002792	425	579	2.9e-16	58.4	0.35	-13
MIR169_2	RF00645	TCONS_00018207	173	75	3.6e-14	52.5	0.38	-14
MIR169_2	RF00645	TCONS_00006568	373	254	7.9e-14	51.6	0.34	-15
MIR169_2	RF00645	TCONS_00018206	175	74	2.3e-13	50.3	0.37	-16
MIR169_2	RF00645	TCONS_00015496	264	466	3.3e-12	47	0.28	-17
MIR169_2	RF00645	TCONS_00018692	336	159	1.3e-10	42.5	0.31	-18
MIR169_2	RF00645	TCONS_00021210	162	44	2.2e-10	41.9	0.45	-19
MIR169_2	RF00645	TCONS_00018207	474	364	2.3e-10	41.8	0.37	-20
MIR169_2	RF00645	TCONS_00017239	126	16	5.1e-10	40.8	0.43	-21
MIR169_2	RF00645	TCONS_00020849	129	383	2.9e-08	35.9	0.36	-22
MIR169_2	RF00645	TCONS_00008591	142	25	4.2e-08	35.4	0.47	-23
MIR169_2	RF00645	TCONS_00002792	215	48	2.7e-06	30.3	0.38	-24
MIR169_2	RF00645	TCONS_00010926	160	40	2.9e-06	30.3	0.44	-25
MIR169_2	RF00645	TCONS_00008215	270	101	2.9e-06	30.2	0.35	-26
MIR169_2	RF00645	TCONS_00017152	500	343	4.6e-06	29.7	0.37	-27
MIR169_2	RF00645	TCONS_00002792	578	422	1.1e-05	28.6	0.35	-28
MIR169_2	RF00645	TCONS_00006551	236	360	0.0001	25.9	0.38	-29
MIR169_2	RF00645	TCONS_00015496	464	262	0.0021	22.2	0.29	-30
MIR396	RF00648	TCONS_00011776	90	242	5.5e-22	85.8	0.35	-1
MIR396	RF00648	TCONS_00011200	61	195	1.8e-18	74.3	0.3	-2
MIR396	RF00648	TCONS_00027961	87	224	3.3e-18	73.5	0.29	-3
MIR396	RF00648	TCONS_00027962	87	224	3.3e-18	73.5	0.29	-4
MIR396	RF00648	TCONS_00011200	194	60	3e-16	67	0.3	-5
MIR396	RF00648	TCONS_00027961	223	86	1e-15	65.3	0.29	-6
MIR396	RF00648	TCONS_00027962	223	86	1e-15	65.3	0.29	-7
MIR396	RF00648	TCONS_00011776	241	89	1.2e-15	65	0.35	-8
MIR396	RF00648	TCONS_00028679	1	76	1.1e-06	35.7	0.37	-9
MIR393	RF00659	TCONS_00022321	543	457	0.00045	29.2	0.43	-1
MIR393	RF00675	TCONS_00022321	461	543	1.2e-06	36.5	0.43	-1
MIR393	RF00675	TCONS_00024335	242	155	0.0037	24.8	0.39	-2
MIR393	RF00675	TCONS_00026227	925	1014	0.0038	24.8	0.34	-3
MIR393	RF00675	TCONS_00024335	153	242	0.0061	24.1	0.39	-4
MIR394	RF00688	TCONS_00024769	135	24	3.5e-16	74.7	0.48	-1
MIR394	RF00688	TCONS_00024769	24	136	2.8e-11	56.5	0.49	-2
MIR390	RF00689	TCONS_00004034	494	607	0.0012	27.8	0.36	-1
MIR390	RF00689	TCONS_00014198	589	699	0.0061	25.3	0.36	-2
MIR408	RF00690	TCONS_00004034	604	493	0.001	25.2	0.37	-1
MIR408	RF00690	TCONS_00001808	278	170	0.008	22.2	0.39	-2
MIR408	RF00690	TCONS_00012499	324	209	0.0099	21.9	0.42	-3
MIR398	RF00695	TCONS_00012499	314	220	2.1e-06	34.6	0.43	-1
MIR398	RF00695	TCONS_00010637	313	414	0.00028	27.5	0.37	-2
MIR398	RF00695	TCONS_00012499	220	314	0.0011	25.4	0.43	-3
MIR398	RF00695	TCONS_00023526	79	1	0.0022	24.5	0.47	-4
MIR398	RF00695	TCONS_00001808	176	274	0.0044	23.5	0.41	-5
MIR398	RF00695	TCONS_00004034	598	501	0.0087	22.5	0.37	-6
MIR535	RF00714	TCONS_00004034	494	607	2.6e-05	32.8	0.36	-1
MIR535	RF00714	TCONS_00001808	171	281	0.00018	29.8	0.39	-2
MIR535	RF00714	TCONS_00009614	181	288	0.00043	28.5	0.43	-3
MIR535	RF00714	TCONS_00014198	589	699	0.00088	27.4	0.36	-4
MIR396	RF00718	TCONS_00026269	153	11	4.1e-08	40.6	0.45	-1
MIR396	RF00718	TCONS_00026269	77	167	0.0051	23.4	0.45	-2
MIR396	RF00725	TCONS_00026187	833	921	0.00071	28.3	0.43	-1
MIR396	RF00743	TCONS_00025872	999	940	0.00086	29	0.47	-1
MIR396	RF00743	TCONS_00023256	99	162	0.0032	26.9	0.35	-2
MIR396	RF00743	TCONS_00023256	162	99	0.0034	26.8	0.35	-3
MIR396	RF00749	TCONS_00021939	115	186	5.6e-06	33.3	0.39	-1
MIR396	RF00769	TCONS_00022321	607	519	0.00036	28.5	0.44	-1
MIR396	RF00769	TCONS_00021548	1117	1198	0.00051	28	0.45	-2
MIR396	RF00769	TCONS_00022321	505	595	0.00055	27.9	0.44	-3
MIR396	RF00769	TCONS_00025872	958	1047	0.00078	27.4	0.42	-4
MIR396	RF00802	TCONS_00008731	294	225	0.0049	24.8	0.41	-1
MIR396	RF00826	TCONS_00024417	937	998	0.0058	23.3	0.4	-1
MIR169_5	RF00865	TCONS_00017152	507	338	1.2e-12	67.5	0.36	-1
MIR169_5	RF00865	TCONS_00002792	585	417	1.4e-12	67.4	0.35	-2
MIR169_5	RF00865	TCONS_00021210	171	38	1.9e-12	66.8	0.45	-3
MIR169_5	RF00865	TCONS_00008591	151	19	2.2e-11	62.3	0.47	-4
MIR169_5	RF00865	TCONS_00008215	276	98	1.3e-10	59.2	0.35	-5
MIR169_5	RF00865	TCONS_00010926	169	34	1.5e-09	54.7	0.43	-6
MIR169_5	RF00865	TCONS_00002792	227	43	2.9e-09	53.5	0.37	-7
MIR169_5	RF00865	TCONS_00018206	183	69	0.003	28.5	0.35	-8
MIR169_5	RF00865	TCONS_00017239	132	13	0.0042	27.9	0.43	-9
MIR815	RF00884	TCONS_00025339	1828	1754	0.005	26.7	0.35	-1
MIR815	RF00884	TCONS_00025340	1820	1746	0.005	26.7	0.35	-2
MIR821	RF00885	TCONS_00026459	656	511	1.9e-12	53.7	0.34	-1
MIR821	RF00885	TCONS_00025793	690	610	0.0071	19.8	0.35	-2
MIR408	RF00896	TCONS_00014198	686	597	0.0052	23.4	0.38	-1
MIR408	RF00898	TCONS_00026240	199	136	8.9e-06	34.9	0.42	-1
MIR408	RF00898	TCONS_00026240	136	199	4.5e-05	32.5	0.42	-2
MIR408	RF00898	TCONS_00021720	386	341	0.00068	28.4	0.41	-3
MIR408	RF00898	TCONS_00022321	476	541	0.0024	26.5	0.42	-4
MIR408	RF00898	TCONS_00022321	541	476	0.0026	26.4	0.42	-5
MIR408	RF00898	TCONS_00025872	791	853	0.0048	25.5	0.46	-6
MIR529	RF00908	TCONS_00009614	177	292	0.00014	28.3	0.44	-1
MIR529	RF00908	TCONS_00001808	168	283	0.00016	28.2	0.4	-2
MIR529	RF00908	TCONS_00009595	118	6	0.0011	25.5	0.35	-3
MIR529	RF00908	TCONS_00009614	288	178	0.0027	24.1	0.43	-4
MIR529	RF00908	TCONS_00012499	316	218	0.004	23.6	0.43	-5
MIR529	RF00908	TCONS_00014198	699	587	0.0079	22.6	0.37	-6
MIR444	RF00920	TCONS_00017239	140	3	1.3e-07	39.1	0.43	-1
MIR437	RF00928	TCONS_00012499	222	320	0.00091	28.2	0.44	-1
MIR437	RF00933	TCONS_00024939	28	93	0.0024	25.3	0.44	-1
MIR530	RF01005	TCONS_00027961	79	235	4.9e-05	31.4	0.3	-1
MIR530	RF01005	TCONS_00027962	79	235	4.9e-05	31.4	0.3	-2
MIR530	RF01005	TCONS_00011200	53	206	0.0039	24.4	0.31	-3
MIR530	RF01005	TCONS_00011200	201	58	0.0091	23.1	0.31	-4
MIR400	RF01059	TCONS_00001166	74	14	3.2e-06	36.6	0.39	-1
MIR400	RF01059	TCONS_00028257	418	335	0.0001	31.2	0.4	-2
MIR400	RF01059	TCONS_00013528	570	487	0.00011	31.1	0.42	-3
MIR400	RF01059	TCONS_00001166	17	65	0.00015	30.6	0.39	-4
MIR400	RF01059	TCONS_00013528	481	564	0.00017	30.5	0.45	-5
MIR400	RF01059	TCONS_00028257	329	412	0.00019	30.2	0.44	-6
MIR400	RF01059	TCONS_00022407	682	596	0.0015	27	0.47	-7
MIR400	RF01059	TCONS_00022408	682	596	0.0015	27	0.47	-8
snoU18	RF01159	TCONS_00017332	217	271	0.00014	24.9	0.36	-1
snoU18	RF01159	TCONS_00014670	781	847	0.003	20.6	0.36	-2
snoU18	RF01159	TCONS_00029670	930	996	0.0033	20.5	0.36	-3
snoR64a	RF01163	TCONS_00017974	529	600	4.5e-17	64.4	0.33	-1
snoR64a	RF01163	TCONS_00018906	542	609	3.2e-13	52.1	0.32	-2
snoR4	RF01171	TCONS_00023766	1351	1293	0.0078	19.4	0.28	-1
snoR77Y	RF01178	TCONS_00017974	657	740	0.0073	27.5	0.38	-1
snR75	RF01185	TCONS_00004683	176	216	0.0026	20.3	0.39	-1
snR75	RF01185	TCONS_00023870	1806	1744	0.0065	19	0.21	-2
snoR20a	RF01193	TCONS_00017974	659	735	2.7e-07	44.6	0.4	-1
snoR69Y	RF01198	TCONS_00011962	76	169	1.9e-20	94.9	0.39	-1
snoR69Y	RF01198	TCONS_00011962	232	329	6.2e-17	81.3	0.35	-2
snoR69Y	RF01198	TCONS_00012368	59	153	3.2e-16	78.5	0.39	-3
snoR69Y	RF01198	TCONS_00012368	243	342	7.8e-12	61.6	0.36	-4
snoR109	RF01206	TCONS_00015133	98	198	1.7e-16	84.6	0.48	-1
snoR109	RF01206	TCONS_00000245	178	280	2.2e-15	80	0.48	-2
snoR109	RF01206	TCONS_00015133	352	452	2e-14	76	0.49	-3
snoR99	RF01208	TCONS_00018076	327	430	7.4e-19	98.3	0.37	-1
snoR99	RF01208	TCONS_00000010	333	436	2.1e-14	78.7	0.36	-2
snR76	RF01209	TCONS_00015449	352	450	2.5e-05	32.4	0.36	-1
snR76	RF01209	TCONS_00000599	3	98	0.005	24.6	0.39	-2
snoR97	RF01215	TCONS_00017664	18	126	1.3e-11	68.5	0.36	-1
snoR97	RF01215	TCONS_00029223	690	799	2.2e-08	53.9	0.37	-2
snoR100	RF01219	TCONS_00002266	15	126	2.7e-15	70.5	0.46	-1
snoR100	RF01219	TCONS_00002266	250	292	1.3e-06	38.4	0.4	-2
snoR80	RF01224	TCONS_00007184	6	131	4e-22	114.8	0.35	-1
snoR83	RF01227	TCONS_00013425	142	270	4.6e-28	131.8	0.37	-1
snoR83	RF01227	TCONS_00019976	199	328	4.1e-27	127.8	0.37	-2
snoR111	RF01228	TCONS_00027378	94	227	2.1e-14	74.7	0.45	-1
snoR77	RF01230	TCONS_00029750	76	208	2.8e-28	129.6	0.4	-1
snoU19	RF01236	TCONS_00018650	125	285	5.5e-06	37.4	0.32	-1
snoR53Y	RF01279	TCONS_00011962	498	570	5.1e-12	60.7	0.36	-1
snoR53Y	RF01279	TCONS_00012368	549	618	7.4e-10	52.7	0.37	-2
snoR53Y	RF01279	TCONS_00012368	394	472	0.0013	29.5	0.3	-3
snoU30	RF01283	TCONS_00007321	56	143	4.5e-16	83.7	0.36	-1
snoU30	RF01283	TCONS_00021449	56	143	5.2e-16	83.4	0.36	-2
snoU31b	RF01285	TCONS_00018045	108	178	2e-14	69.9	0.39	-1
snoR26	RF01286	TCONS_00005915	29	124	7.3e-18	91.3	0.36	-1
snoR26	RF01286	TCONS_00020310	70	166	8.2e-17	86.9	0.36	-2
snoR27	RF01287	TCONS_00020310	235	330	8.6e-17	84.3	0.3	-1
snoR27	RF01287	TCONS_00005915	183	280	3.1e-16	82.1	0.33	-2
snoR27	RF01287	TCONS_00020310	376	472	6.4e-13	68.8	0.34	-3
snoR27	RF01287	TCONS_00005915	311	405	1.1e-11	64	0.35	-4
snoR31	RF01288	TCONS_00015913	478	570	6.3e-09	49.5	0.3	-1
snoR17	RF01289	TCONS_00016968	509	602	9.5e-12	62.9	0.31	-1
SCARNA7	RF01295	TCONS_00027961	132	1	0.0018	21.6	0.39	-1
SCARNA7	RF01295	TCONS_00027962	132	1	0.0018	21.6	0.39	-2
snoU49	RF01300	TCONS_00005103	87	154	6.8e-12	61	0.49	-1
snoR4a	RF01301	TCONS_00018045	234	319	4.5e-18	78.2	0.43	-1
snoU36a	RF01302	TCONS_00029223	254	341	3.3e-19	89	0.34	-1
snoU36a	RF01302	TCONS_00017663	287	374	7.2e-18	83.9	0.34	-2
snoU36a	RF01302	TCONS_00003390	77	163	9.2e-17	79.7	0.34	-3
CRISPR	RF01324	TCONS_00026240	293	258	0.0078	27.1	0.42	-1
CRISPR	RF01349	TCONS_00002447	40	11	0.0039	29.6	0.2	-1
snoR113	RF01420	TCONS_00016968	340	432	4e-05	32.1	0.4	-1
snoR116	RF01422	TCONS_00024735	315	401	2.6e-18	84	0.37	-1
snoR116	RF01422	TCONS_00011962	237	325	7.3e-05	33.8	0.37	-2
snoR116	RF01422	TCONS_00003390	199	284	0.00047	30.8	0.4	-3
snoR116	RF01422	TCONS_00029223	380	465	0.0028	27.8	0.4	-4
snoR116	RF01422	TCONS_00017663	406	491	0.0048	27	0.4	-5
snoR116	RF01422	TCONS_00011962	79	165	0.0079	26.2	0.4	-6
snoR117	RF01423	TCONS_00024735	178	256	1.1e-15	74.1	0.43	-1
snoR118	RF01424	TCONS_00015449	357	448	6.5e-22	80.2	0.37	-1
snoR118	RF01424	TCONS_00000599	5	96	5.3e-21	77.2	0.39	-2
snoR126	RF01426	TCONS_00029223	254	342	0.001	30.1	0.35	-1
snoR134	RF01430	TCONS_00017663	94	234	7.2e-26	114.9	0.43	-1
snoR134	RF01430	TCONS_00029223	67	208	9.9e-26	114.4	0.44	-2
snoR135	RF01431	TCONS_00003311	574	717	1.5e-31	131.8	0.4	-1
snoR143	RF01432	TCONS_00019958	184	350	4.3e-32	134.5	0.44	-1
snoR143	RF01432	TCONS_00019958	391	562	4.1e-21	92.8	0.48	-2
snoR137	RF01433	TCONS_00012055	293	436	2.4e-32	140	0.35	-1
snoR137	RF01433	TCONS_00016619	76	224	4.2e-30	131.2	0.34	-2
snoR137	RF01433	TCONS_00018046	62	203	0.00081	28.1	0.35	-3
rli48	RF01479	TCONS_00026269	142	38	0.00084	28.7	0.45	-1
Afu_294	RF01506	TCONS_00027149	358	292	0.003	20.6	0.43	-1
Afu_298	RF01507	TCONS_00022439	111	77	0.0097	18.8	0.11	-1
Afu_300	RF01509	TCONS_00027021	87	25	0.0015	21.3	0.41	-1
DdR7	RF01575	TCONS_00023152	323	357	0.0077	18.7	0.29	-1
snoR01	RF01583	TCONS_00025096	1179	1108	0.00071	31.7	0.32	-1
plasmodium_snoR31	RF01606	TCONS_00026240	257	139	0.00087	28	0.35	-1
enod40	RF01845	TCONS_00028046	83	263	2e-08	37.7	0.42	-1
Fungi_U3	RF01846	TCONS_00013041	1	206	6.5e-15	58.9	0.52	-1
Fungi_U3	RF01846	TCONS_00013040	1	207	7.7e-14	55.3	0.49	-2
Fungi_U3	RF01846	TCONS_00007649	1	211	8e-14	55.3	0.52	-3
Fungi_U3	RF01846	TCONS_00007043	1	212	3.7e-12	49.7	0.49	-4
Fungi_U3	RF01846	TCONS_00015932	1	209	7.3e-12	48.7	0.49	-5
Fungi_U3	RF01846	TCONS_00011298	1	211	7.3e-11	45.4	0.5	-6
Fungi_U3	RF01846	TCONS_00013956	1	207	2.7e-09	40.2	0.53	-7
Fungi_U3	RF01846	TCONS_00027371	1	200	4.2e-09	39.5	0.47	-8
Fungi_U3	RF01846	TCONS_00003048	1	206	2.9e-07	33.4	0.49	-9
ACEA_U3	RF01848	TCONS_00007043	1	213	2.3e-07	40.2	0.49	-1
ACEA_U3	RF01848	TCONS_00013041	1	207	4.1e-07	39.3	0.52	-2
ACEA_U3	RF01848	TCONS_00013040	1	208	6.2e-07	38.5	0.49	-3
ACEA_U3	RF01848	TCONS_00007649	1	212	1.1e-06	37.6	0.51	-4
ACEA_U3	RF01848	TCONS_00011298	1	212	1.2e-06	37.5	0.5	-5
ACEA_U3	RF01848	TCONS_00015932	1	210	8.4e-06	34.1	0.49	-6
ACEA_U3	RF01848	TCONS_00003048	1	207	7.6e-05	30.4	0.48	-7
ACEA_U3	RF01848	TCONS_00027371	1	200	0.00018	29	0.47	-8
ACEA_U3	RF01848	TCONS_00013956	1	207	0.0058	23.1	0.53	-9
tRNA	RF01852	TCONS_00021307	163	72	8.8e-11	50.1	0.48	-1
tRNA	RF01852	TCONS_00007886	244	328	0.00013	29.2	0.54	-2
MIR2118	RF01896	TCONS_00023868	1371	1473	0.0004	28.7	0.3	-1
MIR2118	RF01896	TCONS_00023869	1053	1155	0.0004	28.7	0.3	-2
MIR2118	RF01911	TCONS_00008731	299	220	0.00053	29.2	0.4	-1
NEAT1_2	RF01956	TCONS_00026197	394	503	0.002	23	0.37	-1
HOTAIRM1_3	RF01977	TCONS_00021540	1012	959	0.0042	27.2	0.44	-1
STnc430	RF02053	TCONS_00022009	221	106	0.0018	26.2	0.4	-1
STnc410	RF02060	TCONS_00025072	317	264	0.0081	19.3	0.22	-1
DLG2	RF02113	TCONS_00024715	905	832	0.0067	17.9	0.45	-1
XIST	RF02162	TCONS_00026593	362	324	0.0002	22.9	0.46	-1
Betaproteobacteria_toxic_sRNA	RF02278	TCONS_00023218	467	506	0.009	22.7	0.38	-1
