# Supplementary material for: Genome Wide Identification and Functional Prediction of Long Non-Coding RNAs Responsive to Sclerotinia sclerotiorum Infection in Brassica napus
Source: PLoS One. 2016 Jul 7;11(7):e0158784. doi: 10.1371/journal.pone.0158784 (PMC4936718; doi:10.1371/journal.pone.0158784)
Supplement: S7 Table — (XLSX) [file pone.0158784.s007.xlsx]

## Sheet: known miRNA
qid	sid	Identities	total	match	ql	qb	qe	sl	sb	se	expect	bits
bna-MIR156a	TCONS_00012499	95	82	78	82	1	82	641	227	308	7e-32	131
bna-MIR156f	TCONS_00012499	99	110	109	110	1	110	641	216	325	1e-55	210
bna-MIR156b	TCONS_00004577	100	208	208	208	1	208	472	83	290	e-116	412
bna-MIR156c	TCONS_00015441	100	155	155	155	1	155	704	84	238	1e-84	307
ath-MIR156d	TCONS_00004034	90	122	110	118	1	116	1625	487	608	5e-34	139
bna-MIR156g	TCONS_00009614	100	115	115	115	1	115	704	178	292	6e-61	228
ath-MIR157a	TCONS_00001808	93	97	91	98	1	97	1003	177	273	6e-36	145
aly-MIR157a	TCONS_00001808	93	122	114	123	1	122	1003	165	286	6e-46	178
ath-MIR157a	TCONS_00009614	91	97	89	98	1	97	704	186	282	4e-31	129
bna-MIR159	TCONS_00002621	93	183	171	183	1	183	1659	512	694	1e-72	268
bra-MIR159a	TCONS_00002621	93	185	173	185	1	185	1659	510	694	8e-74	272
ath-MIR159a	TCONS_00002621	94	185	174	184	1	184	1659	512	693	1e-69	258
bna-MIR162a	TCONS_00014234	100	114	114	114	1	114	944	19	132	2e-60	226
bna-MIR162a	TCONS_00029134	94	112	106	114	4	114	858	59	170	2e-42	167
bna-MIR166a	TCONS_00005441	100	131	131	135	5	135	1154	116	246	2e-70	260
bna-MIR166a	TCONS_00019750	96	131	126	135	5	135	725	152	281	4e-56	212
bna-MIR166a	TCONS_00019199	89	137	122	135	5	135	1132	86	221	2e-33	137
bna-MIR167b	TCONS_00019313	99	124	123	124	1	124	1559	60	183	7e-64	238
bra-MIR167d	TCONS_00019313	99	124	123	124	1	124	1559	60	183	7e-64	238
bna-MIR167a	TCONS_00015982	98	132	130	132	1	132	859	96	227	3e-66	246
bra-MIR167b	TCONS_00015982	98	132	130	132	1	132	859	96	227	3e-66	246
bra-MIR167c	TCONS_00015982	98	132	130	132	1	132	859	96	227	3e-66	246
bna-MIR169a	TCONS_00006568	98	132	130	132	2	132	1086	250	381	8e-64	238
bna-MIR169b	TCONS_00018692	97	189	185	188	1	188	2064	155	343	6e-93	335
bna-MIR169c	TCONS_00017152	94	182	172	176	1	176	1366	332	513	2e-65	244
bna-MIR169e	TCONS_00017152	98	279	276	277	1	277	1366	104	382	e-146	513
bna-MIR169g	TCONS_00008591	98	168	165	168	1	168	513	2	168	8e-83	301
bna-MIR169k	TCONS_00008591	100	155	155	155	1	155	513	5	159	1e-84	307
bna-MIR169g	TCONS_00010926	89	169	152	168	1	167	644	17	185	1e-50	194
bna-MIR169k	TCONS_00010926	88	159	141	155	1	155	644	20	177	4e-41	163
ath-MIR172a	TCONS_00003325	93	102	95	102	1	101	892	435	536	4e-34	139
aly-MIR172a	TCONS_00003325	92	149	138	149	1	148	892	414	562	2e-52	200
bna-MIR394a	TCONS_00027961	97	117	114	117	1	117	947	97	213	1e-59	224
bna-MIR394a	TCONS_00027962	97	117	114	117	1	117	611	97	213	1e-59	224
bna-MIR394a	TCONS_00011200	92	118	109	117	1	117	876	71	184	1e-42	167
bna-MIR403	TCONS_00006817	100	111	111	111	1	111	688	16	126	1e-58	220
bra-MIR5654a	TCONS_00021181	98	195	193	195	1	194	523	314	508	e-101	363
bra-MIR5654b	TCONS_00021181	98	195	193	195	1	194	523	314	508	e-101	363
bra-MIR5718	TCONS_00028688	97	234	227	234	1	234	773	479	712	e-115	408
bna-MIR6031	TCONS_00022911	91	71	65	71	2	71	1850	520	451	8e-16	77.8
bna	26
bra	6
Ath	5
Aly	0
	37

## Sheet: Novel miRNA
#priid	priseq	miid	miseq	strand	SVM_probability	Target annotation of novel miRNA
TCONS_00025847:1909-2023	gauuuuGGCGGGAAAAUGCGUUUUCCGguuuuuacggaaaaauucguuuuuccgguuuuuacggaaaaauucguuuuuccgguuuuggcggaaaaaugcguuuuuccgguuuugg	TCONS_00025847:1909-2023:7_21	GGCGGGAAAAUGCGUUUUCCG	5P	0.992594	F-box and Leucine Rich Repeat domains containing protein
TCONS_00025847:1909-2023	gauuuugGCGGGAAAAUGCGUUUUCCGguuuuuacggaaaaauucguuuuuccgguuuuuacggaaaaauucguuuuuccgguuuuggcggaaaaaugcguuuuuccgguuuugg	TCONS_00025847:1909-2023:8_20	GCGGGAAAAUGCGUUUUCCG	5P	0.998174	Haloacid dehalogenase-like hydrolase (HAD) superfamily protein
TCONS_00025847:1909-2023	gauuuugGCGGGAAAAUGCGUUUUCCGGuuuuuacggaaaaauucguuuuuccgguuuuuacggaaaaauucguuuuuccgguuuuggcggaaaaaugcguuuuuccgguuuugg	TCONS_00025847:1909-2023:8_21	GCGGGAAAAUGCGUUUUCCGG	5P	0.994413	Haloacid dehalogenase-like hydrolase (HAD) superfamily protein
TCONS_00025847:1909-2023	gauuuuggCGGGAAAAUGCGUUUUCCGGuuuuuacggaaaaauucguuuuuccgguuuuuacggaaaaauucguuuuuccgguuuuggcggaaaaaugcguuuuuccgguuuugg	TCONS_00025847:1909-2023:9_20	CGGGAAAAUGCGUUUUCCGG	5P	0.994369	HAESA-like 1 protein
TCONS_00025847:1909-2023	gauuuuggcgggaaaaugcguuuuccgguuuuuacggaaaaauucguuuuuccgguuuuuacggaaaaauucguuuuuccgguuuuGGCGGAAAAAUGCGUUUUUCCGguuuugg	TCONS_00025847:1909-2023:87_22	GGCGGAAAAAUGCGUUUUUCCG	3P	0.994651	DNA primase, large subunit family protein
TCONS_00025847:1909-2023	gauuuuggcgggaaaaugcguuuuccgguuuuuacggaaaaauucguuuuuccgguuuuuacggaaaaauucguuuuuccgguuuugGCGGAAAAAUGCGUUUUUCCgguuuugg	TCONS_00025847:1909-2023:88_20	GCGGAAAAAUGCGUUUUUCC	3P	0.99337	Uncharacterized protein
TCONS_00025847:1909-2023	gauuuuggcgggaaaaugcguuuuccgguuuuuacggaaaaauucguuuuuccgguuuuuacggaaaaauucguuuuuccgguuuugGCGGAAAAAUGCGUUUUUCCGguuuugg	TCONS_00025847:1909-2023:88_21	GCGGAAAAAUGCGUUUUUCCG	3P	0.99867	Uncharacterized protein
TCONS_00004553:241-333	cucuggcCAUUGAAAGUUUCAAUCUUUguucuggccauugacuuugguauauucuuaaagucaauuacaaagauuugaucuuuucagugacca	TCONS_00004553:241-333:8_20	CAUUGAAAGUUUCAAUCUUU	5P	0.995307	C3H transcription factor
TCONS_00004553:241-333	cucuggcCAUUGAAAGUUUCAAUCUUUGuucuggccauugacuuugguauauucuuaaagucaauuacaaagauuugaucuuuucagugacca	TCONS_00004553:241-333:8_21	CAUUGAAAGUUUCAAUCUUUG	5P	0.994379	C3H transcription factor
TCONS_00004553:241-333	cucuggccaUUGAAAGUUUCAAUCUUUGUucuggccauugacuuugguauauucuuaaagucaauuacaaagauuugaucuuuucagugacca	TCONS_00004553:241-333:10_20	UUGAAAGUUUCAAUCUUUGU	5P	0.997674	Leucine-rich repeat protein kinase family protein
TCONS_00004553:241-333	cucuggccaUUGAAAGUUUCAAUCUUUGUUcuggccauugacuuugguauauucuuaaagucaauuacaaagauuugaucuuuucagugacca	TCONS_00004553:241-333:10_21	UUGAAAGUUUCAAUCUUUGUU	5P	0.994721	Leucine-rich repeat protein kinase family protein
TCONS_00004553:241-333	cucuggccauugaaaguuucaaucuuuguucuggccauugacuuugguauauucuuaaagucaauuaCAAAGAUUUGAUCUUUUCAGUgacca	TCONS_00004553:241-333:68_21	CAAAGAUUUGAUCUUUUCAGU	3P	0.996755	F-box superfamily protein
TCONS_00004553:241-333	cucuggccauugaaaguuucaaucuuuguucuggccauugacuuugguauauucuuaaagucaauuaCAAAGAUUUGAUCUUUUCAGUGacca	TCONS_00004553:241-333:68_22	CAAAGAUUUGAUCUUUUCAGUG	3P	0.996554	F-box superfamily protein
TCONS_00020485:332-436	acugguuuugcUUGAUUGUUUCUUCAUCGAAGAguaauccuucguuuguguuauaugagcaguuagaacgaaguaucuucauguuagauacaucaagugauucag	TCONS_00020485:332-436:12_22	UUGAUUGUUUCUUCAUCGAAGA	5P	0.99612	Uncharacterized protein
TCONS_00020485:332-436	acugguuuugcuUGAUUGUUUCUUCAUCGAAGAguaauccuucguuuguguuauaugagcaguuagaacgaaguaucuucauguuagauacaucaagugauucag	TCONS_00020485:332-436:13_21	UGAUUGUUUCUUCAUCGAAGA	5P	0.996917	Uncharacterized protein
TCONS_00020485:332-436	acugguuuugcuugauuguuucuucaucgaagaguaauccuucguuuguguuauaugagcaguuagaacgaaguaUCUUCAUGUUAGAUACAUCAagugauucag	TCONS_00020485:332-436:76_20	UCUUCAUGUUAGAUACAUCA	3P	0.990369	P-loop containing nucleoside triphosphate hydrolases superfamily protein
TCONS_00020485:332-436	acugguuuugcuugauuguuucuucaucgaagaguaauccuucguuuguguuauaugagcaguuagaacgaaguaUCUUCAUGUUAGAUACAUCAAgugauucag	TCONS_00020485:332-436:76_21	UCUUCAUGUUAGAUACAUCAA	3P	0.997109	P-loop containing nucleoside triphosphate hydrolases superfamily protein
TCONS_00014234:18-127	gagugaaagaUGCUGGAGGCAGCGGUUGAUCgaucucuuugugggaauuuuugaaaaacaaaauuaaaagcaugaacagaucgauaaaccugugcauccagcggucgccu	TCONS_00014234:18-127:11_21	UGCUGGAGGCAGCGGUUGAUC	5P	0.995859	Glutaredoxin family protein
TCONS_00014234:18-127	gagugaaagaUGCUGGAGGCAGCGGUUGAUCGaucucuuugugggaauuuuugaaaaacaaaauuaaaagcaugaacagaucgauaaaccugugcauccagcggucgccu	TCONS_00014234:18-127:11_22	UGCUGGAGGCAGCGGUUGAUCG	5P	0.994081	RNA polymerase II subunit protein
TCONS_00014234:18-127	gagugaaagaUGCUGGAGGCAGCGGUUGAUCGAucucuuugugggaauuuuugaaaaacaaaauuaaaagcaugaacagaucgauaaaccugugcauccagcggucgccu	TCONS_00014234:18-127:11_23	UGCUGGAGGCAGCGGUUGAUCGA	5P	0.996577	RNA polymerase II subunit protein
TCONS_00014234:18-127	gagugaaagauGCUGGAGGCAGCGGUUGAUCGAucucuuugugggaauuuuugaaaaacaaaauuaaaagcaugaacagaucgauaaaccugugcauccagcggucgccu	TCONS_00014234:18-127:12_22	GCUGGAGGCAGCGGUUGAUCGA	5P	0.998493	Smg-4/UPF3 family protein
TCONS_00014234:18-127	gagugaaagauGCUGGAGGCAGCGGUUGAUCGAUcucuuugugggaauuuuugaaaaacaaaauuaaaagcaugaacagaucgauaaaccugugcauccagcggucgccu	TCONS_00014234:18-127:12_23	GCUGGAGGCAGCGGUUGAUCGAU	5P	0.996996	Smg-4/UPF3 family protein
TCONS_00014234:18-127	gagugaaagaugCUGGAGGCAGCGGUUGAUCGAucucuuugugggaauuuuugaaaaacaaaauuaaaagcaugaacagaucgauaaaccugugcauccagcggucgccu	TCONS_00014234:18-127:13_21	CUGGAGGCAGCGGUUGAUCGA	5P	0.994916	Ring-H2 family proteins
TCONS_00014234:18-127	gagugaaagaugCUGGAGGCAGCGGUUGAUCGAUcucuuugugggaauuuuugaaaaacaaaauuaaaagcaugaacagaucgauaaaccugugcauccagcggucgccu	TCONS_00014234:18-127:13_22	CUGGAGGCAGCGGUUGAUCGAU	5P	0.997644	Ring-H2 family proteins
TCONS_00014234:18-127	gagugaaagaugCUGGAGGCAGCGGUUGAUCGAUCucuuugugggaauuuuugaaaaacaaaauuaaaagcaugaacagaucgauaaaccugugcauccagcggucgccu	TCONS_00014234:18-127:13_23	CUGGAGGCAGCGGUUGAUCGAUC	5P	0.996831	Ring-H2 family proteins
TCONS_00014234:18-127	gagugaaagaugcUGGAGGCAGCGGUUGAUCGAUcucuuugugggaauuuuugaaaaacaaaauuaaaagcaugaacagaucgauaaaccugugcauccagcggucgccu	TCONS_00014234:18-127:14_21	UGGAGGCAGCGGUUGAUCGAU	5P	0.999264	Ring-H2 family proteins
TCONS_00014234:18-127	gagugaaagaugcUGGAGGCAGCGGUUGAUCGAUCucuuugugggaauuuuugaaaaacaaaauuaaaagcaugaacagaucgauaaaccugugcauccagcggucgccu	TCONS_00014234:18-127:14_22	UGGAGGCAGCGGUUGAUCGAUC	5P	0.999647	Ring-H2 family proteins
TCONS_00014234:18-127	gagugaaagaugcUGGAGGCAGCGGUUGAUCGAUCUcuuugugggaauuuuugaaaaacaaaauuaaaagcaugaacagaucgauaaaccugugcauccagcggucgccu	TCONS_00014234:18-127:14_23	UGGAGGCAGCGGUUGAUCGAUCU	5P	0.999274	Ring-H2 family proteins
TCONS_00014234:18-127	gagugaaagaugcuGGAGGCAGCGGUUGAUCGAUCucuuugugggaauuuuugaaaaacaaaauuaaaagcaugaacagaucgauaaaccugugcauccagcggucgccu	TCONS_00014234:18-127:15_21	GGAGGCAGCGGUUGAUCGAUC	5P	0.998353	Protein kinase superfamily protein
TCONS_00014234:18-127	gagugaaagaugcuGGAGGCAGCGGUUGAUCGAUCUcuuugugggaauuuuugaaaaacaaaauuaaaagcaugaacagaucgauaaaccugugcauccagcggucgccu	TCONS_00014234:18-127:15_22	GGAGGCAGCGGUUGAUCGAUCU	5P	0.999404	Protein kinase superfamily protein
TCONS_00014234:18-127	gagugaaagaugcuGGAGGCAGCGGUUGAUCGAUCUCuuugugggaauuuuugaaaaacaaaauuaaaagcaugaacagaucgauaaaccugugcauccagcggucgccu	TCONS_00014234:18-127:15_23	GGAGGCAGCGGUUGAUCGAUCUC	5P	0.995003	Protein kinase superfamily protein
TCONS_00014234:18-127	gagugaaagaugcugGAGGCAGCGGUUGAUCGAUCUcuuugugggaauuuuugaaaaacaaaauuaaaagcaugaacagaucgauaaaccugugcauccagcggucgccu	TCONS_00014234:18-127:16_21	GAGGCAGCGGUUGAUCGAUCU	5P	0.996302	Protein kinase superfamily protein
TCONS_00014234:18-127	gagugaaagaugcuggaggcagcgguugaucgaucucuuugugggaauuuuugaaaaacaaaauuaaaagcaugaacAGAUCGAUAAACCUGUGCAUCCAgcggucgccu	TCONS_00014234:18-127:78_23	AGAUCGAUAAACCUGUGCAUCCA	3P	0.990974	SNARE-like superfamily protein
TCONS_00014234:18-127	gagugaaagaugcuggaggcagcgguugaucgaucucuuugugggaauuuuugaaaaacaaaauuaaaagcaugaacaGAUCGAUAAACCUGUGCAUCCagcggucgccu	TCONS_00014234:18-127:79_21	GAUCGAUAAACCUGUGCAUCC	3P	0.995583	Uncharacterized protein
TCONS_00014234:18-127	gagugaaagaugcuggaggcagcgguugaucgaucucuuugugggaauuuuugaaaaacaaaauuaaaagcaugaacaGAUCGAUAAACCUGUGCAUCCAgcggucgccu	TCONS_00014234:18-127:79_22	GAUCGAUAAACCUGUGCAUCCA	3P	0.99969	Uncharacterized protein
TCONS_00014234:18-127	gagugaaagaugcuggaggcagcgguugaucgaucucuuugugggaauuuuugaaaaacaaaauuaaaagcaugaacaGAUCGAUAAACCUGUGCAUCCAGcggucgccu	TCONS_00014234:18-127:79_23	GAUCGAUAAACCUGUGCAUCCAG	3P	0.998678	Uncharacterized protein
TCONS_00014234:18-127	gagugaaagaugcuggaggcagcgguugaucgaucucuuugugggaauuuuugaaaaacaaaauuaaaagcaugaacagaUCGAUAAACCUGUGCAUCCAgcggucgccu	TCONS_00014234:18-127:81_20	UCGAUAAACCUGUGCAUCCA	3P	0.993019	Transposable element gene
TCONS_00014234:18-127	gagugaaagaugcuggaggcagcgguugaucgaucucuuugugggaauuuuugaaaaacaaaauuaaaagcaugaacagaUCGAUAAACCUGUGCAUCCAGcggucgccu	TCONS_00014234:18-127:81_21	UCGAUAAACCUGUGCAUCCAG	3P	0.998787	NPGR2 protein
TCONS_00014234:18-127	gagugaaagaugcuggaggcagcgguugaucgaucucuuugugggaauuuuugaaaaacaaaauuaaaagcaugaacagaUCGAUAAACCUGUGCAUCCAGCggucgccu	TCONS_00014234:18-127:81_22	UCGAUAAACCUGUGCAUCCAGC	3P	0.996873	NPGR2 protein
TCONS_00023722:778-880	aacggauaaguCUUCUGUAGUCUUCCUCAUAGAAgnacuuguagaaaacuucauaagauacaauuuuaacuuccaugauuaagauuuaagaagucnuucuccg	TCONS_00023722:778-880:12_23	CUUCUGUAGUCUUCCUCAUAGAA	5P	0.993525	Transposable element gene
TCONS_00023722:778-880	aacggauaagucUUCUGUAGUCUUCCUCAUAGAAgnacuuguagaaaacuucauaagauacaauuuuaacuuccaugauuaagauuuaagaagucnuucuccg	TCONS_00023722:778-880:13_22	UUCUGUAGUCUUCCUCAUAGAA	5P	0.999238	ZPR1 zinc-finger domain protein
TCONS_00023722:778-880	aacggauaagucUUCUGUAGUCUUCCUCAUAGAAGnacuuguagaaaacuucauaagauacaauuuuaacuuccaugauuaagauuuaagaagucnuucuccg	TCONS_00023722:778-880:13_23	UUCUGUAGUCUUCCUCAUAGAAG	5P	0.999238	ZPR1 zinc-finger protein
TCONS_00023722:778-880	aacggauaagucuUCUGUAGUCUUCCUCAUAGAAgnacuuguagaaaacuucauaagauacaauuuuaacuuccaugauuaagauuuaagaagucnuucuccg	TCONS_00023722:778-880:14_21	UCUGUAGUCUUCCUCAUAGAA	5P	0.994181	F-box domain containing protein
TCONS_00023722:778-880	aacggauaagucuUCUGUAGUCUUCCUCAUAGAAGnacuuguagaaaacuucauaagauacaauuuuaacuuccaugauuaagauuuaagaagucnuucuccg	TCONS_00023722:778-880:14_22	UCUGUAGUCUUCCUCAUAGAAG	5P	0.998635	F-box domain containing protein
TCONS_00023722:778-880	aacggauaagucuucuguagucuuccucauagaagnacuuguagaaaacuucauaagauacaauuuuaaCUUCCAUGAUUAAGAUUUAAGAAgucnuucuccg	TCONS_00023722:778-880:70_23	CUUCCAUGAUUAAGAUUUAAGAA	3P	0.996406	F-box domain containing protein
TCONS_00023722:778-880	aacggauaagucuucuguagucuuccucauagaagnacuuguagaaaacuucauaagauacaauuuuaacUUCCAUGAUUAAGAUUUAAGAAgucnuucuccg	TCONS_00023722:778-880:71_22	UUCCAUGAUUAAGAUUUAAGAA	3P	0.99925	F-box domain containing protein
TCONS_00023722:778-880	aacggauaagucuucuguagucuuccucauagaagnacuuguagaaaacuucauaagauacaauuuuaacUUCCAUGAUUAAGAUUUAAGAAGucnuucuccg	TCONS_00023722:778-880:71_23	UUCCAUGAUUAAGAUUUAAGAAG	3P	0.996353	F-box domain containing protein
TCONS_00023722:778-880	aacggauaagucuucuguagucuuccucauagaagnacuuguagaaaacuucauaagauacaauuuuaacuUCCAUGAUUAAGAUUUAAGAAgucnuucuccg	TCONS_00023722:778-880:72_21	UCCAUGAUUAAGAUUUAAGAA	3P	0.995052	F-box domain containing protein
TCONS_00023722:778-880	aacggauaagucuucuguagucuuccucauagaagnacuuguagaaaacuucauaagauacaauuuuaacuUCCAUGAUUAAGAUUUAAGAAGucnuucuccg	TCONS_00023722:778-880:72_22	UCCAUGAUUAAGAUUUAAGAAG	3P	0.995445	F-box domain containing protein
TCONS_00022009:31-146	gacgaaaaguaaaaUAAAAAAGCUAACCUCGCUCAuuccacguaaguuaacgaggccuuacgacguuuuggucuuacguggaauaagcgagguccgcuuuuuuaauuauaaaucgc	TCONS_00022009:31-146:15_21	UAAAAAAGCUAACCUCGCUCA	5P	0.999138	Protein of unknown function
TCONS_00022009:31-146	gacgaaaaguaaaaUAAAAAAGCUAACCUCGCUCAUuccacguaaguuaacgaggccuuacgacguuuuggucuuacguggaauaagcgagguccgcuuuuuuaauuauaaaucgc	TCONS_00022009:31-146:15_22	UAAAAAAGCUAACCUCGCUCAU	5P	0.999677	Protein of unknown function
TCONS_00022009:31-146	gacgaaaaguaaaaUAAAAAAGCUAACCUCGCUCAUUccacguaaguuaacgaggccuuacgacguuuuggucuuacguggaauaagcgagguccgcuuuuuuaauuauaaaucgc	TCONS_00022009:31-146:15_23	UAAAAAAGCUAACCUCGCUCAUU	5P	0.999681	Protein of unknown function
TCONS_00022009:31-146	gacgaaaaguaaaaUAAAAAAGCUAACCUCGCUCAUUCcacguaaguuaacgaggccuuacgacguuuuggucuuacguggaauaagcgagguccgcuuuuuuaauuauaaaucgc	TCONS_00022009:31-146:15_24	UAAAAAAGCUAACCUCGCUCAUUC	5P	0.997162	Protein of unknown function
TCONS_00022009:31-146	gacgaaaaguaaaauaaaaaagcuaaccucgcucauuccacguaaguuaacgaggccuuacgacguuuuggucuuacgUGGAAUAAGCGAGGUCCGCUUUUuuaauuauaaaucgc	TCONS_00022009:31-146:79_23	UGGAAUAAGCGAGGUCCGCUUUU	3P	0.995951	Protein of unknown function
TCONS_00022009:31-146	gacgaaaaguaaaauaaaaaagcuaaccucgcucauuccacguaaguuaacgaggccuuacgacguuuuggucuuacgUGGAAUAAGCGAGGUCCGCUUUUUuaauuauaaaucgc	TCONS_00022009:31-146:79_24	UGGAAUAAGCGAGGUCCGCUUUUU	3P	0.991846	Protein of unknown function
TCONS_00022009:31-146	gacgaaaaguaaaauaaaaaagcuaaccucgcucauuccacguaaguuaacgaggccuuacgacguuuuggucuuacguGGAAUAAGCGAGGUCCGCUUUUuuaauuauaaaucgc	TCONS_00022009:31-146:80_22	GGAAUAAGCGAGGUCCGCUUUU	3P	0.993533	calcium-dependent lipid-binding family protein
TCONS_00022009:31-146	gacgaaaaguaaaauaaaaaagcuaaccucgcucauuccacguaaguuaacgaggccuuacgacguuuuggucuuacguGGAAUAAGCGAGGUCCGCUUUUUuaauuauaaaucgc	TCONS_00022009:31-146:80_23	GGAAUAAGCGAGGUCCGCUUUUU	3P	0.997577	calcium-dependent lipid-binding family protein
TCONS_00022009:31-146	gacgaaaaguaaaauaaaaaagcuaaccucgcucauuccacguaaguuaacgaggccuuacgacguuuuggucuuacguGGAAUAAGCGAGGUCCGCUUUUUUaauuauaaaucgc	TCONS_00022009:31-146:80_24	GGAAUAAGCGAGGUCCGCUUUUUU	3P	0.993144	calcium-dependent lipid-binding family protein
TCONS_00022009:31-146	gacgaaaaguaaaauaaaaaagcuaaccucgcucauuccacguaaguuaacgaggccuuacgacguuuuggucuuacgugGAAUAAGCGAGGUCCGCUUUUUuaauuauaaaucgc	TCONS_00022009:31-146:81_22	GAAUAAGCGAGGUCCGCUUUUU	3P	0.998344	Multidrug resistance like protein 4
TCONS_00022009:31-146	gacgaaaaguaaaauaaaaaagcuaaccucgcucauuccacguaaguuaacgaggccuuacgacguuuuggucuuacgugGAAUAAGCGAGGUCCGCUUUUUUaauuauaaaucgc	TCONS_00022009:31-146:81_23	GAAUAAGCGAGGUCCGCUUUUUU	3P	0.998732	Multidrug resistance like protein 5
TCONS_00022009:31-146	gacgaaaaguaaaauaaaaaagcuaaccucgcucauuccacguaaguuaacgaggccuuacgacguuuuggucuuacguggaaUAAGCGAGGUCCGCUUUUUUAauuauaaaucgc	TCONS_00022009:31-146:84_21	UAAGCGAGGUCCGCUUUUUUA	3P	0.99895	Multidrug resistance like protein 6
TCONS_00024675:1759-1844	caaagcugguccaugguuucuccuucugagaaguuuauucuuugugaaaccaaaguuUUCUGAGAAGCUGGGAAGCUAcauugccg	TCONS_00024675:1759-1844:58_21	UUCUGAGAAGCUGGGAAGCUA	3P	0.995491	MYB like protein
TCONS_00024675:1759-1844	caaagcugguccaugguuucuccuucugagaaguuuauucuuugugaaaccaaaguuUUCUGAGAAGCUGGGAAGCUACauugccg	TCONS_00024675:1759-1844:58_22	UUCUGAGAAGCUGGGAAGCUAC	3P	0.993461	MYB102
TCONS_00025574:767-880	gacaugauaauaUGUGGACUAUCCAAUCAAUAcauacaugaaaugcaauacugauuauuauuuuauuauaaaaauugugugauguugguuguaucguccgacacaguuggugug	TCONS_00025574:767-880:13_20	UGUGGACUAUCCAAUCAAUA	5P	0.997118	PYRIMIDINE B
TCONS_00025574:767-880	gacaugauaauauguggacuauccaaucaauacauacaugaaaugcaauacugauuauuauuuuauuauaaaaauugugugaUGUUGGUUGUAUCGUCCGACAcaguuggugug	TCONS_00025574:767-880:83_21	UGUUGGUUGUAUCGUCCGACA	3P	0.996839	Inositol monophosphatase family protein
TCONS_00025574:767-880	gacaugauaauauguggacuauccaaucaauacauacaugaaaugcaauacugauuauuauuuuauuauaaaaauugugugaUGUUGGUUGUAUCGUCCGACACaguuggugug	TCONS_00025574:767-880:83_22	UGUUGGUUGUAUCGUCCGACAC	3P	0.992195	Inositol monophosphatase family protein
TCONS_00026349:174-256	aaGUUUUAUUUUAACUGGAUCUUgaauauuuuuuaccacuguaagaucaaacacaagaucuuauuagauugaaacuuaacuac	TCONS_00026349:174-256:3_21	GUUUUAUUUUAACUGGAUCUU	5P	0.992701	peroxiredoxin
TCONS_00026349:174-256	aaGUUUUAUUUUAACUGGAUCUUGaauauuuuuuaccacuguaagaucaaacacaagaucuuauuagauugaaacuuaacuac	TCONS_00026349:174-256:3_22	GUUUUAUUUUAACUGGAUCUUG	5P	0.992928	peroxiredoxin
TCONS_00000046:22-110	ggcgagaaGACGGAUCGUAGCGGCUGAGAucuccguagaucgguuuauuaugcauaugaucugaucucggccgcgagguucgucguauc	TCONS_00000046:22-110:9_21	GACGGAUCGUAGCGGCUGAGA	5P	0.992398	MATE efflux family protein
TCONS_00000046:22-110	ggcgagaaGACGGAUCGUAGCGGCUGAGAUcuccguagaucgguuuauuaugcauaugaucugaucucggccgcgagguucgucguauc	TCONS_00000046:22-110:9_22	GACGGAUCGUAGCGGCUGAGAU	5P	0.993539	MATE efflux family protein
TCONS_00000046:22-110	ggcgagaagacggaucguagcggcugagaucuccguagaucgguuuauuaugcauaugaucugaUCUCGGCCGCGAGGUUCGUCguauc	TCONS_00000046:22-110:65_20	UCUCGGCCGCGAGGUUCGUC	3P	0.993596	Peroxidase superfamily protein
TCONS_00000046:22-110	ggcgagaagacggaucguagcggcugagaucuccguagaucgguuuauuaugcauaugaucugaUCUCGGCCGCGAGGUUCGUCGuauc	TCONS_00000046:22-110:65_21	UCUCGGCCGCGAGGUUCGUCG	3P	0.992597	Peroxidase superfamily protein
TCONS_00026823:1062-1169	caccccucagggugaacccaagaauuucucaugguaaauugaugaunggugggucuugaugcugcuagcaaaauUAGAGUUAUUAUUGGGUUCACccccuagggugna	TCONS_00026823:1062-1169:75_21	UAGAGUUAUUAUUGGGUUCAC	3P	0.993599	PIN domain-like family protein
TCONS_00026823:1062-1169	caccccucagggugaacccaagaauuucucaugguaaauugaugaunggugggucuugaugcugcuagcaaaauUAGAGUUAUUAUUGGGUUCACCcccuagggugna	TCONS_00026823:1062-1169:75_22	UAGAGUUAUUAUUGGGUUCACC	3P	0.997933	PIN domain-like family protein
TCONS_00026823:1062-1169	caccccucagggugaacccaagaauuucucaugguaaauugaugaunggugggucuugaugcugcuagcaaaauUAGAGUUAUUAUUGGGUUCACCCccuagggugna	TCONS_00026823:1062-1169:75_23	UAGAGUUAUUAUUGGGUUCACCC	3P	0.995803	PIN domain-like family protein
TCONS_00023041:1300-1411	cuaaacccuaaaaCCCUAAACCUUCAAAUCUAAacccuaaacaucaacucuaggguunuuaggguucaggguuuuggguuuaggauuuaagguuuaggguuaggguuuagag	TCONS_00023041:1300-1411:14_20	CCCUAAACCUUCAAAUCUAA	5P	0.992279	Frigida-like protein
TCONS_00023041:1300-1411	cuaaacccuaaaaCCCUAAACCUUCAAAUCUAAAcccuaaacaucaacucuaggguunuuaggguucaggguuuuggguuuaggauuuaagguuuaggguuaggguuuagag	TCONS_00023041:1300-1411:14_21	CCCUAAACCUUCAAAUCUAAA	5P	0.998544	Frigida-like protein
TCONS_00023041:1300-1411	cuaaacccuaaaaCCCUAAACCUUCAAAUCUAAACccuaaacaucaacucuaggguunuuaggguucaggguuuuggguuuaggauuuaagguuuaggguuaggguuuagag	TCONS_00023041:1300-1411:14_22	CCCUAAACCUUCAAAUCUAAAC	5P	0.996565	Frigida-like protein
TCONS_00023041:1300-1411	cuaaacccuaaaacCCUAAACCUUCAAAUCUAAAcccuaaacaucaacucuaggguunuuaggguucaggguuuuggguuuaggauuuaagguuuaggguuaggguuuagag	TCONS_00023041:1300-1411:15_20	CCUAAACCUUCAAAUCUAAA	5P	0.992642	Frigida-like protein
TCONS_00023041:1300-1411	cuaaacccuaaaacCCUAAACCUUCAAAUCUAAACccuaaacaucaacucuaggguunuuaggguucaggguuuuggguuuaggauuuaagguuuaggguuaggguuuagag	TCONS_00023041:1300-1411:15_21	CCUAAACCUUCAAAUCUAAAC	5P	0.996885	Transposable element gene
TCONS_00023041:1300-1411	cuaaacccuaaaacCCUAAACCUUCAAAUCUAAACCcuaaacaucaacucuaggguunuuaggguucaggguuuuggguuuaggauuuaagguuuaggguuaggguuuagag	TCONS_00023041:1300-1411:15_22	CCUAAACCUUCAAAUCUAAACC	5P	0.993275	Transposable element gene
TCONS_00023041:1300-1411	cuaaacccuaaaacccuaaaccuucaaaucuaaacccuaaacaucaacucuaggguunuuaggguucaggguuuuGGGUUUAGGAUUUAAGGUUUAGgguuaggguuuagag	TCONS_00023041:1300-1411:76_22	GGGUUUAGGAUUUAAGGUUUAG	3P	0.993757	Transposable element gene
TCONS_00023041:1300-1411	cuaaacccuaaaacccuaaaccuucaaaucuaaacccuaaacaucaacucuaggguunuuaggguucaggguuuugGGUUUAGGAUUUAAGGUUUAGgguuaggguuuagag	TCONS_00023041:1300-1411:77_21	GGUUUAGGAUUUAAGGUUUAG	3P	0.997684	AGAMOUS-like 99
TCONS_00023041:1300-1411	cuaaacccuaaaacccuaaaccuucaaaucuaaacccuaaacaucaacucuaggguunuuaggguucaggguuuugGGUUUAGGAUUUAAGGUUUAGGguuaggguuuagag	TCONS_00023041:1300-1411:77_22	GGUUUAGGAUUUAAGGUUUAGG	3P	0.99841	TPR-like superfamily protein
TCONS_00023041:1300-1411	cuaaacccuaaaacccuaaaccuucaaaucuaaacccuaaacaucaacucuaggguunuuaggguucaggguuuuggGUUUAGGAUUUAAGGUUUAGgguuaggguuuagag	TCONS_00023041:1300-1411:78_20	GUUUAGGAUUUAAGGUUUAG	3P	0.995761	HXXXD-type acyl-transferase family protein
TCONS_00023041:1300-1411	cuaaacccuaaaacccuaaaccuucaaaucuaaacccuaaacaucaacucuaggguunuuaggguucaggguuuuggGUUUAGGAUUUAAGGUUUAGGguuaggguuuagag	TCONS_00023041:1300-1411:78_21	GUUUAGGAUUUAAGGUUUAGG	3P	0.999506	TPR-like superfamily protein
TCONS_00023041:1300-1411	cuaaacccuaaaacccuaaaccuucaaaucuaaacccuaaacaucaacucuaggguunuuaggguucaggguuuuggGUUUAGGAUUUAAGGUUUAGGGuuaggguuuagag	TCONS_00023041:1300-1411:78_22	GUUUAGGAUUUAAGGUUUAGGG	3P	0.998184	TPR-like superfamily protein
TCONS_00023041:1300-1411	cuaaacccuaaaacccuaaaccuucaaaucuaaacccuaaacaucaacucuaggguunuuaggguucaggguuuugggUUUAGGAUUUAAGGUUUAGGguuaggguuuagag	TCONS_00023041:1300-1411:79_20	UUUAGGAUUUAAGGUUUAGG	3P	0.999673	Transposable element gene
TCONS_00023041:1300-1411	cuaaacccuaaaacccuaaaccuucaaaucuaaacccuaaacaucaacucuaggguunuuaggguucaggguuuugggUUUAGGAUUUAAGGUUUAGGGuuaggguuuagag	TCONS_00023041:1300-1411:79_21	UUUAGGAUUUAAGGUUUAGGG	3P	0.999787	Transposable element gene
TCONS_00023041:1300-1411	cuaaacccuaaaacccuaaaccuucaaaucuaaacccuaaacaucaacucuaggguunuuaggguucaggguuuugggUUUAGGAUUUAAGGUUUAGGGUuaggguuuagag	TCONS_00023041:1300-1411:79_22	UUUAGGAUUUAAGGUUUAGGGU	3P	0.9964	Transposable element gene
TCONS_00023041:1300-1411	cuaaacccuaaaacccuaaaccuucaaaucuaaacccuaaacaucaacucuaggguunuuaggguucaggguuuuggguUUAGGAUUUAAGGUUUAGGGuuaggguuuagag	TCONS_00023041:1300-1411:80_20	UUAGGAUUUAAGGUUUAGGG	3P	0.999695	Transposable element gene
TCONS_00023041:1300-1411	cuaaacccuaaaacccuaaaccuucaaaucuaaacccuaaacaucaacucuaggguunuuaggguucaggguuuuggguUUAGGAUUUAAGGUUUAGGGUuaggguuuagag	TCONS_00023041:1300-1411:80_21	UUAGGAUUUAAGGUUUAGGGU	3P	0.999328	GroES-like family protein
TCONS_00023041:1300-1411	cuaaacccuaaaacccuaaaccuucaaaucuaaacccuaaacaucaacucuaggguunuuaggguucaggguuuuggguuUAGGAUUUAAGGUUUAGGGUuaggguuuagag	TCONS_00023041:1300-1411:81_20	UAGGAUUUAAGGUUUAGGGU	3P	0.999275	Subtilisin-like serine endopeptidase family protein
TCONS_00023394:137-238	aacgucuGUCGAUCGACGUCGGGUCAGCcuuaucgacgacauugguguuacccnugucgaucgaugucucaguugccccgucgaucgaugcuugacuuuugg	TCONS_00023394:137-238:8_21	GUCGAUCGACGUCGGGUCAGC	5P	0.998627	F-box and associated interaction domains-containing protein
TCONS_00023394:137-238	aacgucugUCGAUCGACGUCGGGUCAGCcuuaucgacgacauugguguuacccnugucgaucgaugucucaguugccccgucgaucgaugcuugacuuuugg	TCONS_00023394:137-238:9_20	UCGAUCGACGUCGGGUCAGC	5P	0.997047	Uncharacterized protein
TCONS_00023394:137-238	aacgucugUCGAUCGACGUCGGGUCAGCCuuaucgacgacauugguguuacccnugucgaucgaugucucaguugccccgucgaucgaugcuugacuuuugg	TCONS_00023394:137-238:9_21	UCGAUCGACGUCGGGUCAGCC	5P	0.99142	Uncharacterized protein
