# Supplementary material for: Genome Wide Identification and Functional Prediction of Long Non-Coding RNAs Responsive to Sclerotinia sclerotiorum Infection in Brassica napus
Source: PLoS One. 2016 Jul 7;11(7):e0158784. doi: 10.1371/journal.pone.0158784 (PMC4936718; doi:10.1371/journal.pone.0158784)
Supplement: S8 Table — (XLSX) [file pone.0158784.s008.xlsx]

## Sheet: UPSTREAM lncRNAs
Transcript ID	chr	strand	start	end	braketing gene	up/down stream
TCONS_00021528	C06	+	1.36913e+23	1.3701e+23	gnl_UG_BnaNoS39186441_dup1	UPSTREAM_2K
TCONS_00017318	C03	+	2191173	2191599	gnl_UG_BnaNoS39076748_dup1	UPSTREAM_2K
TCONS_00026621	C07	-	3.73163e+39	3.73164e+39	gnl_UG_BnaNoS39033992_dup1	UPSTREAM_2K
TCONS_00015604	C01	-	1597572	1598097	gnl_UG_BnaNoS37280431_dup1	UPSTREAM_2K
TCONS_00014234	A10	+	14289190	14290133	gnl_UG_BnaNoS37218976_dup1	UPSTREAM_2K
TCONS_00015805	C01	-	1068700510688020	1068791610688110	gnl_UG_BnaNoS38994701_dup1	UPSTREAM_2K
TCONS_00025366	C07	+	4.41879e+63	4.4188e+63	gnl_UG_BnaNoS39005999_dup1	UPSTREAM_2K
TCONS_00024288	C07	+	8.50747e+27	8.50781e+27	gnl_UG_BnaNoS38992470_dup1	UPSTREAM_2K
TCONS_00002976	A03	+	1574995	1575243	gnl_UG_BnaNoS39171317_dup1	UPSTREAM_2K
TCONS_00026226	C07	-	28266770	28267856	gnl_UG_BnaNoS36040281_dup1	UPSTREAM_2K
TCONS_00004132	A03	-	4663891	4665136	gnl_UG_BnaNoS53134484_dup1	UPSTREAM_2K
TCONS_00021604	C06	+	1.2266e+62	1.22737e+62	gnl_UG_BnaNoS52603035_dup1	UPSTREAM_2K
TCONS_00024736	C07	+	3.07605e+23	3.07609e+23	gnl_UG_BnaNoS39187463_dup1	UPSTREAM_2K
TCONS_00019123	C03	-	57745675	57745893	gnl_UG_BnaNoS44665360_dup1	UPSTREAM_2K
TCONS_00024145	C07	+	1.15597e+104	1.15616e+104	gnl_UG_BnaNoS39251378_dup1	UPSTREAM_2K
TCONS_00022304	C06	+	1.97772e+47	1.97773e+47	gnl_UG_BnaNoS38996863_dup1	UPSTREAM_2K
TCONS_00009235	A07	+	89335138933667	89335878934077	gnl_UG_BnaNoS39249348_dup1	UPSTREAM_2K
TCONS_00028073	C08	-	19492189	19492829	gnl_UG_BnaNoS25477527_dup1	UPSTREAM_2K
TCONS_00006648	A05	+	2314181923141950	2314186823142340	gnl_UG_BnaNoS37279850_dup1	UPSTREAM_2K
TCONS_00024784	C07	+	3.2199e+23	3.21991e+23	gnl_UG_BnaNoS39188314_dup1	UPSTREAM_2K
TCONS_00023024	C06	-	3143516	3144141	gnl_UG_BnaNoS52603880_dup1	UPSTREAM_2K
TCONS_00029797	C09	-	3832203338322550	3832245038322600	gnl_UG_BnaNoS39165800_dup1	UPSTREAM_2K
TCONS_00005616	A04	-	7025144	7025394	gnl_UG_BnaNoS39222751_dup1	UPSTREAM_2K
TCONS_00027056	C07	-	4.62262e+47	4.62263e+47	gnl_UG_BnaNoS38927480_dup1	UPSTREAM_2K
TCONS_00019212	C04	+	4301439	4301943	gnl_UG_BnaNoS39270352_dup1	UPSTREAM_2K
TCONS_00026660	C07	-	3800563938005960	3800582438006110	gnl_UG_BnaNoS38971176_dup1	UPSTREAM_2K
TCONS_00001300	A01	-	21964538	21964913	gnl_UG_BnaNoS55191363_dup1	UPSTREAM_2K
TCONS_00024187	C07	+	3.3512e+20	3.3515e+20	gnl_UG_BnaNoS38994983_dup1	UPSTREAM_2K
TCONS_00026896	C07	-	4.37648e+71	4.37651e+71	gnl_UG_BnaNoS39248874_dup1	UPSTREAM_2K
TCONS_00026492	C07	-	34970718	34971082	gnl_UG_BnaNoS39102256_dup1	UPSTREAM_2K
TCONS_00024572	C07	+	2522757225227890	2522781025227910	gnl_UG_BnaNoS38959612_dup1	UPSTREAM_2K
TCONS_00025616	C07	+	48172661	48173896	gnl_UG_BnaNoS39239698_dup1	UPSTREAM_2K
TCONS_00000599	A01	+	22463732	22464035	gnl_UG_BnaNoS39238946_dup1	UPSTREAM_2K
TCONS_00026326	C07	-	31014144	31014544	gnl_UG_BnaNoS52614972_dup1	UPSTREAM_2K
TCONS_00024638	C07	+	2827751428277890	2827781728278040	gnl_UG_BnaNoS37281702_dup1	UPSTREAM_2K
TCONS_00008923	A06	-	20476618	20476906	gnl_UG_BnaNoS39280417_dup1	UPSTREAM_2K
TCONS_00005750	A04	-	11351476	11351944	gnl_UG_BnaNoS39232435_dup1	UPSTREAM_2K
TCONS_00021886	C06	+	5.75075e+20	5.75087e+20	gnl_UG_BnaNoS39237422_dup1	UPSTREAM_2K
TCONS_00022179	C06	+	1.61056e+47	1.61059e+47	gnl_UG_BnaNoS39248805_dup1	UPSTREAM_2K
TCONS_00026109	C07	-	2.19698e+39	2.19699e+39	gnl_UG_BnaNoS39237896_dup1	UPSTREAM_2K
TCONS_00010520	A08	+	702031	702258	gnl_UG_BnaNoS39225121_dup1	UPSTREAM_2K
TCONS_00026655	C07	-	3.787e+71	3.787e+71	gnl_UG_BnaNoS38911202_dup1	UPSTREAM_2K
TCONS_00025810	C07	-	7470109	7470346	gnl_UG_BnaNoS39042226_dup1	UPSTREAM_2K
TCONS_00025700	C07	-	1690320	1691412	gnl_UG_BnaNoS39031926_dup1	UPSTREAM_2K
TCONS_00025644	C07	-	1.65399e+17	1.65645e+17	gnl_UG_BnaNoS38926362_dup1	UPSTREAM_2K
TCONS_00026634	C07	-	37395631	37396669	gnl_UG_BnaNoS39295170_dup1	UPSTREAM_2K
TCONS_00025412	C07	+	4.4915e+87	4.49151e+87	gnl_UG_BnaNoS39247409_dup1	UPSTREAM_2K
TCONS_00024233	C07	+	55718055572102	55718615572950	gnl_UG_BnaNoS37295925_dup1	UPSTREAM_2K
TCONS_00024208	C07	+	39371753937593	39374213937796	gnl_UG_BnaNoS39220246_dup1	UPSTREAM_2K
TCONS_00008213	A06	+	2155952621560270	2155965321560570	gnl_UG_BnaNoS39004414_dup1	UPSTREAM_2K
TCONS_00021560	C06	+	447158	447861	gnl_UG_BnaNoS39068220_dup1	UPSTREAM_2K
TCONS_00025407	C07	+	4.48853e+31	4.48856e+31	gnl_UG_BnaNoS39162115_dup1	UPSTREAM_2K
TCONS_00023169	C06	-	6.18023e+20	6.18028e+20	gnl_UG_BnaNoS39030418_dup1	UPSTREAM_2K
TCONS_00018227	C03	-	139490	139691	gnl_UG_BnaNoS39202154_dup1	UPSTREAM_2K
TCONS_00002988	A03	+	18852551885521	18854451885743	gnl_UG_BnaNoS25443103_dup1	UPSTREAM_2K
TCONS_00021678	C06	+	2.0892e+76	2.08933e+76	gnl_UG_BnaNoS39162810_dup1	UPSTREAM_2K
TCONS_00013049	A09	-	9740738	9740955	gnl_UG_BnaNoS39058475_dup1	UPSTREAM_2K
TCONS_00018641	C03	-	18727472	18728043	gnl_UG_BnaNoS39171316_dup1	UPSTREAM_2K
TCONS_00014179	A10	+	1.31648e+23	1.31649e+23	gnl_UG_BnaNoS39238577_dup1	UPSTREAM_2K
TCONS_00024079	C06	-	3985351039855520	3985487339855830	gnl_UG_BnaNoS39186973_dup1	UPSTREAM_2K
TCONS_00026991	C07	-	4517792945190320	4517809345190400	gnl_UG_BnaNoS39174050_dup1	UPSTREAM_2K
TCONS_00025107	C07	+	38254675	38255186	gnl_UG_BnaNoS38996296_dup1	UPSTREAM_2K
TCONS_00013842	A10	+	1861580	1861989	gnl_UG_BnaNoS39245186_dup1	UPSTREAM_2K
TCONS_00024666	C07	+	2.93142e+39	2.93144e+39	gnl_UG_BnaNoS39162142_dup1	UPSTREAM_2K
TCONS_00026384	C07	-	3.25574e+55	3.25577e+55	gnl_UG_BnaNoS39261916_dup1	UPSTREAM_2K
TCONS_00025314	C07	+	4.33123e+55	4.33125e+55	gnl_UG_BnaNoS39187863_dup1	UPSTREAM_2K
TCONS_00012519	A09	+	33255622	33256560	gnl_UG_BnaNoS39171825_dup1	UPSTREAM_2K
TCONS_00004024	A03	-	1622407	1622644	gnl_UG_BnaNoS39162557_dup1	UPSTREAM_2K
TCONS_00016976	C02	-	18210813	18211323	gnl_UG_BnaNoS39241406_dup1	UPSTREAM_2K
TCONS_00013682	A09	-	34922418	34923057	gnl_UG_BnaNoS39251335_dup1	UPSTREAM_2K
TCONS_00026423	C07	-	3.36083e+39	3.36084e+39	gnl_UG_BnaNoS39237863_dup1	UPSTREAM_2K
TCONS_00008808	A06	-	1651098316511290	1651117916511360	gnl_UG_BnaNoS39239533_dup1	UPSTREAM_2K
TCONS_00006970	A05	-	4617745	4617960	gnl_UG_BnaNoS39244327_dup1	UPSTREAM_2K
TCONS_00011347	A08	-	1439252814392650	1439256214392970	gnl_UG_BnaNoS39238281_dup1	UPSTREAM_2K
TCONS_00019208	C04	+	4132461	4132705	gnl_UG_BnaNoS39249039_dup1	UPSTREAM_2K
TCONS_00008414	A06	-	1876945	1877298	gnl_UG_BnaNoS39003120_dup1	UPSTREAM_2K
TCONS_00024931	C07	+	35208843	35209692	gnl_UG_BnaNoS39237430_dup1	UPSTREAM_2K
TCONS_00021939	C06	+	6934424	6935871	gnl_UG_BnaNoS39248692_dup1	UPSTREAM_2K
TCONS_00007649	A06	+	3700968	3701181	gnl_UG_BnaNoS32878695_dup1	UPSTREAM_2K
TCONS_00002792	A02	-	21788329	21789553	gnl_UG_BnaNoS38944104_dup1	UPSTREAM_2K
TCONS_00021527	C06	+	1.36912e+23	1.3701e+23	gnl_UG_BnaNoS39186441_dup1	UPSTREAM_2K
TCONS_00013727	A09	-	3692472636925110	3692500436925150	gnl_UG_BnaNoS39237657_dup1	UPSTREAM_2K
TCONS_00026725	C07	-	3.94493e+23	3.94495e+23	gnl_UG_BnaNoS38973099_dup1	UPSTREAM_2K
TCONS_00021619	C06	+	2696437726964800	2696449226965040	gnl_UG_BnaNoS55191345_dup1	UPSTREAM_2K
TCONS_00000778	A01	-	12531281253478	12531921253798	gnl_UG_BnaNoS52615020_dup1	UPSTREAM_2K
TCONS_00026069	C07	-	1870945418709940	1870984618710490	gnl_UG_BnaNoS36042312_dup1	UPSTREAM_2K
TCONS_00023338	C06	-	10916509	10917137	gnl_UG_BnaNoS25416785_dup1	UPSTREAM_2K
TCONS_00022625	C06	+	3.10461e+39	3.10464e+39	gnl_UG_BnaNoS39267290_dup1	UPSTREAM_2K
TCONS_00023080	C06	-	4194449	4195176	gnl_UG_BnaNoS38993972_dup1	UPSTREAM_2K
TCONS_00022426	C06	+	2.43219e+23	2.43222e+23	gnl_UG_BnaNoS39277091_dup1	UPSTREAM_2K
TCONS_00023081	C06	-	4.1953e+27	4.19566e+27	gnl_UG_BnaNoS25489898_dup1	UPSTREAM_2K
TCONS_00002172	A02	+	25863719	25864172	gnl_UG_BnaNoS38970364_dup1	UPSTREAM_2K
TCONS_00021425	C05	-	2.81619e+23	2.81619e+23	gnl_UG_BnaNoS39171461_dup1	UPSTREAM_2K
TCONS_00024097	C06	-	4.03279e+23	4.03281e+23	gnl_UG_BnaNoS39017755_dup1	UPSTREAM_2K
TCONS_00024454	C07	+	18875308	18876254	gnl_UG_BnaNoS39003910_dup1	UPSTREAM_2K
TCONS_00011822	A09	+	5854782	5855170	gnl_UG_BnaNoS38925363_dup1	UPSTREAM_2K
TCONS_00025863	C07	-	9.81135e+69	9.81169e+69	gnl_UG_BnaNoS39164446_dup1	UPSTREAM_2K
TCONS_00018967	C03	-	45919162	45919929	gnl_UG_BnaNoS32884215_dup1	UPSTREAM_2K
TCONS_00025807	C07	-	7318494	7319171	gnl_UG_BnaNoS39237929_dup1	UPSTREAM_2K
TCONS_00025629	C07	+	4825746348257800	4825754048258650	gnl_UG_BnaNoS39128930_dup1	UPSTREAM_2K
TCONS_00015889	C01	-	16870604	16870865	gnl_UG_BnaNoS39267571_dup1	UPSTREAM_2K
TCONS_00001420	A01	-	2531120725311490	2531140025311570	gnl_UG_BnaNoS25488550_dup1	UPSTREAM_2K
TCONS_00021848	C06	+	4849532	4850060	gnl_UG_BnaNoS39238314_dup1	UPSTREAM_2K
TCONS_00016501	C02	+	22590816	22591340	gnl_UG_BnaNoS39169659_dup1	UPSTREAM_2K
TCONS_00027050	C07	-	46124400	46124995	gnl_UG_BnaNoS39168119_dup1	UPSTREAM_2K
TCONS_00025159	C07	+	3.9019e+31	3.90192e+31	gnl_UG_BnaNoS39016252_dup1	UPSTREAM_2K
TCONS_00014330	A10	+	16055768	16055985	gnl_UG_BnaNoS39276292_dup1	UPSTREAM_2K
TCONS_00025394	C07	+	4.46568e+39	4.46571e+39	gnl_UG_BnaNoS39175771_dup1	UPSTREAM_2K
TCONS_00013165	A09	-	14705710	14706426	gnl_UG_BnaNoS39283239_dup1	UPSTREAM_2K
TCONS_00027828	C08	+	40179909	40180741	gnl_UG_BnaNoS39223971_dup1	UPSTREAM_2K
TCONS_00024711	C07	+	3041145630411840	3041176630411980	gnl_UG_BnaNoS39270755_dup1	UPSTREAM_2K
TCONS_00026874	C07	-	4.34907e+31	4.3491e+31	gnl_UG_BnaNoS38971744_dup1	UPSTREAM_2K
TCONS_00025265	C07	+	4.2076e+87	4.20765e+87	gnl_UG_BnaNoS39282660_dup1	UPSTREAM_2K
TCONS_00010231	A07	-	19055707	19055931	gnl_UG_BnaNoS52594450_dup1	UPSTREAM_2K
TCONS_00009189	A07	+	6.45687e+27	6.45703e+27	gnl_UG_BnaNoS39206274_dup1	UPSTREAM_2K
TCONS_00027151	C07	+	1681495416815260	1681501016815470	gnl_UG_BnaNoS53250997_dup1	UPSTREAM_2K
TCONS_00008435	A06	-	2719453	2719669	gnl_UG_BnaNoS38910780_dup1	UPSTREAM_2K
TCONS_00004107	A03	-	3824352	3824991	gnl_UG_BnaNoS25430520_dup1	UPSTREAM_2K
TCONS_00026961	C07	-	4.46051e+31	4.46054e+31	gnl_UG_BnaNoS25466635_dup1	UPSTREAM_2K
TCONS_00022628	C06	+	3.10759e+55	3.10761e+55	gnl_UG_BnaNoS39163254_dup1	UPSTREAM_2K
TCONS_00020403	C04	-	4.0475e+23	4.04753e+23	gnl_UG_BnaNoS39227602_dup1	UPSTREAM_2K
TCONS_00028376	C08	-	35801619	35802540	gnl_UG_BnaNoS39271185_dup1	UPSTREAM_2K
TCONS_00014854	A10	-	1.60403e+23	1.60405e+23	gnl_UG_BnaNoS52609894_dup1	UPSTREAM_2K
TCONS_00023747	C06	-	2.57082e+63	2.57084e+63	gnl_UG_BnaNoS53140560_dup1	UPSTREAM_2K
TCONS_00022934	C06	-	15294821530156	15295931530652	gnl_UG_BnaNoS37286755_dup1	UPSTREAM_2K
TCONS_00021845	C06	+	4780906	4781497	gnl_UG_BnaNoS52584856_dup1	UPSTREAM_2K
TCONS_00017812	C03	+	2557489225575140	2557506225575440	gnl_UG_BnaNoS39224663_dup1	UPSTREAM_2K
TCONS_00023456	C06	-	1.58789e+39	1.58791e+39	gnl_UG_BnaNoS39000350_dup1	UPSTREAM_2K
TCONS_00002233	A02	-	330902	331182	gnl_UG_BnaNoS39096818_dup1	UPSTREAM_2K
TCONS_00027003	C07	-	4.55391e+23	4.55393e+23	gnl_UG_BnaNoS39229207_dup1	UPSTREAM_2K
TCONS_00026992	C07	-	4.51786e+39	4.51786e+39	gnl_UG_BnaNoS39174050_dup1	UPSTREAM_2K
TCONS_00025405	C07	+	4.48638e+31	4.48643e+31	gnl_UG_BnaNoS39070850_dup1	UPSTREAM_2K
TCONS_00003229	A03	+	8888100	8888324	gnl_UG_BnaNoS39224728_dup1	UPSTREAM_2K
TCONS_00016804	C02	-	4576539	4576845	gnl_UG_BnaNoS39163296_dup1	UPSTREAM_2K
TCONS_00009977	A07	-	11277276	11277596	gnl_UG_BnaNoS36042641_dup1	UPSTREAM_2K
TCONS_00026547	C07	-	3.58868e+31	3.58871e+31	gnl_UG_BnaNoS39241107_dup1	UPSTREAM_2K
TCONS_00025449	C07	+	4.5782e+47	4.57821e+47	gnl_UG_BnaNoS39165953_dup1	UPSTREAM_2K
TCONS_00017234	C02	-	4310737043107620	4310756743108230	gnl_UG_BnaNoS39238272_dup1	UPSTREAM_2K
TCONS_00004373	A03	-	12373428	12373733	gnl_UG_BnaNoS39280660_dup1	UPSTREAM_2K
TCONS_00027174	C07	-	4.81971e+95	4.81972e+95	gnl_UG_BnaNoS34328839_dup1	UPSTREAM_2K
TCONS_00024707	C07	+	30255757	30256329	gnl_UG_BnaNoS39201693_dup1	UPSTREAM_2K
TCONS_00027179	C07	-	4.82557e+23	4.8256e+23	gnl_UG_BnaNoS39128930_dup1	UPSTREAM_2K
TCONS_00018375	C03	-	5187490	5187885	gnl_UG_BnaNoS52619017_dup1	UPSTREAM_2K
TCONS_00024826	C07	+	3.30227e+39	3.30232e+39	gnl_UG_BnaNoS38992881_dup1	UPSTREAM_2K
TCONS_00025462	C07	+	45931273	45931685	gnl_UG_BnaNoS39164718_dup1	UPSTREAM_2K
TCONS_00025345	C07	+	4.37345e+39	4.37345e+39	gnl_UG_BnaNoS25414017_dup1	UPSTREAM_2K
TCONS_00027790	C08	+	3.82909e+23	3.82909e+23	gnl_UG_BnaNoS39163529_dup1	UPSTREAM_2K
TCONS_00026505	C07	-	3.52519e+71	3.52521e+71	gnl_UG_BnaNoS39009975_dup1	UPSTREAM_2K
TCONS_00025699	C07	-	16889021690049	16896231690220	gnl_UG_BnaNoS39031926_dup1	UPSTREAM_2K
TCONS_00015876	C01	-	1459117414591880	1459164014592020	gnl_UG_BnaNoS39240275_dup1	UPSTREAM_2K
TCONS_00011830	A09	+	59641935964799	59646435964852	gnl_UG_BnaNoS39164251_dup1	UPSTREAM_2K
TCONS_00021726	C06	+	30238963025186	30247973025262	gnl_UG_BnaNoS39054628_dup1	UPSTREAM_2K
TCONS_00004683	A03	-	21763069	21763370	gnl_UG_BnaNoS39196696_dup1	UPSTREAM_2K
TCONS_00024252	C07	+	6.37572e+20	6.37594e+20	gnl_UG_BnaNoS39293009_dup1	UPSTREAM_2K
TCONS_00021690	C06	+	2.56279e+39	2.56281e+39	gnl_UG_BnaNoS38899684_dup1	UPSTREAM_2K
TCONS_00017223	C02	-	42536250	42536520	gnl_UG_BnaNoS39174642_dup1	UPSTREAM_2K
TCONS_00024088	C06	-	3.99049e+71	3.99049e+71	gnl_UG_BnaNoS39162191_dup1	UPSTREAM_2K
TCONS_00023026	C06	-	3215655	3216499	gnl_UG_BnaNoS38885301_dup1	UPSTREAM_2K
TCONS_00009414	A07	+	14472811	14473039	gnl_UG_BnaNoS39097997_dup1	UPSTREAM_2K
TCONS_00022661	C06	+	3.23637e+135	3.23639e+135	gnl_UG_BnaNoS39265006_dup1	UPSTREAM_2K
TCONS_00023394	C06	-	1.3073e+39	1.3073e+39	gnl_UG_BnaNoS39199180_dup1	UPSTREAM_2K
TCONS_00022041	C06	+	9589093	9589652	gnl_UG_BnaNoS37298168_dup1	UPSTREAM_2K
TCONS_00011492	A08	-	18515962	18516167	gnl_UG_BnaNoS39206744_dup1	UPSTREAM_2K
TCONS_00027726	C08	+	36158381	36158674	gnl_UG_BnaNoS39193962_dup1	UPSTREAM_2K
TCONS_00026922	C07	-	4.42218e+63	4.42219e+63	gnl_UG_BnaNoS39247810_dup1	UPSTREAM_2K
TCONS_00025074	C07	+	3.73945e+31	3.73947e+31	gnl_UG_BnaNoS39295170_dup1	UPSTREAM_2K
TCONS_00005386	A04	+	17593707	17594014	gnl_UG_BnaNoS38922553_dup1	UPSTREAM_2K
TCONS_00022155	C06	+	1513445415135200	1513509915135450	gnl_UG_BnaNoS39238938_dup1	UPSTREAM_2K
TCONS_00024712	C07	+	3041209330414240	3041214930414910	gnl_UG_BnaNoS39270755_dup1	UPSTREAM_2K
TCONS_00022707	C06	+	3.34452e+47	3.34454e+47	gnl_UG_BnaNoS38883541_dup1	UPSTREAM_2K
TCONS_00022040	C06	+	9588562	9588964	gnl_UG_BnaNoS37298168_dup1	UPSTREAM_2K
TCONS_00018913	C03	+	27179039	27179389	gnl_UG_BnaNoS31705296_dup1	UPSTREAM_2K
TCONS_00026906	C07	-	4396266743963690	4396322343963770	gnl_UG_BnaNoS39237272_dup1	UPSTREAM_2K
TCONS_00022885	C06	-	871497	872683	gnl_UG_BnaNoS52588765_dup1	UPSTREAM_2K
TCONS_00008931	A06	-	2.07935e+23	2.07936e+23	gnl_UG_BnaNoS37274561_dup1	UPSTREAM_2K
TCONS_00026875	C07	-	4.34921e+31	4.34924e+31	gnl_UG_BnaNoS39250309_dup1	UPSTREAM_2K
TCONS_00026923	C07	-	4.42218e+63	4.42219e+63	gnl_UG_BnaNoS39247810_dup1	UPSTREAM_2K
TCONS_00023984	C06	-	3.3958e+31	3.39583e+31	gnl_UG_BnaNoS37286474_dup1	UPSTREAM_2K
TCONS_00026640	C07	-	37569443	37569877	gnl_UG_BnaNoS39100456_dup1	UPSTREAM_2K
TCONS_00004653	A03	-	20795900	20796556	gnl_UG_BnaNoS39168586_dup1	UPSTREAM_2K
TCONS_00026269	C07	-	2.95573e+31	2.95576e+31	gnl_UG_BnaNoS39225781_dup1	UPSTREAM_2K
TCONS_00022184	C06	+	1618093216181220	1618110016181400	gnl_UG_BnaNoS39249407_dup1	UPSTREAM_2K
TCONS_00015439	C01	+	3163198531632210	3163209231632440	gnl_UG_BnaNoS25450725_dup1	UPSTREAM_2K
TCONS_00015913	C01	-	19564216	19564857	gnl_UG_BnaNoS39298708_dup1	UPSTREAM_2K
TCONS_00017194	C02	-	4.05553e+23	4.05557e+23	gnl_UG_BnaNoS39171013_dup1	UPSTREAM_2K
TCONS_00020609	C05	+	10311366	10312311	gnl_UG_BnaNoS38965733_dup1	UPSTREAM_2K
TCONS_00015013	C01	+	3709231	3709654	gnl_UG_BnaNoS52596687_dup1	UPSTREAM_2K
TCONS_00026632	C07	-	37365750	37366341	gnl_UG_BnaNoS39280272_dup1	UPSTREAM_2K
TCONS_00005553	A04	-	3552891	3553179	gnl_UG_BnaNoS25493365_dup1	UPSTREAM_2K
TCONS_00024629	C07	+	2.80678e+87	2.80682e+87	gnl_UG_BnaNoS39232069_dup1	UPSTREAM_2K
TCONS_00003692	A03	+	2092396220924320	2092423820924640	gnl_UG_BnaNoS39257216_dup1	UPSTREAM_2K
TCONS_00009735	A07	+	23733923	23734812	gnl_UG_BnaNoS25475727_dup1	UPSTREAM_2K
TCONS_00023748	C06	-	2.5711e+31	2.5711e+31	gnl_UG_BnaNoS53140560_dup1	UPSTREAM_2K
TCONS_00026546	C07	-	35885204	35886269	gnl_UG_BnaNoS39241107_dup1	UPSTREAM_2K
TCONS_00026518	C07	-	3.54442e+47	3.54444e+47	gnl_UG_BnaNoS39185239_dup1	UPSTREAM_2K
TCONS_00026535	C07	-	3.57333e+23	3.57341e+23	gnl_UG_BnaNoS38979664_dup1	UPSTREAM_2K
TCONS_00008351	A06	-	4194142376	4222042809	gnl_UG_BnaNoS39280281_dup1	UPSTREAM_2K
TCONS_00026564	C07	-	3627877036279610	3627915236280010	gnl_UG_BnaNoS37611650_dup1	UPSTREAM_2K
TCONS_00017794	C03	+	24397578	24398540	gnl_UG_BnaNoS39127706_dup1	UPSTREAM_2K
TCONS_00026674	C07	-	3.84321e+47	3.84323e+47	gnl_UG_BnaNoS39237670_dup1	UPSTREAM_2K
TCONS_00023829	C06	-	2.92126e+39	2.92127e+39	gnl_UG_BnaNoS39236872_dup1	UPSTREAM_2K
TCONS_00010666	A08	+	8835087	8836160	gnl_UG_BnaNoS44688615_dup1	UPSTREAM_2K
TCONS_00022849	C06	-	3.22546e+41	3.22754e+41	gnl_UG_BnaNoS38959236_dup1	UPSTREAM_2K
TCONS_00024147	C07	+	1.15598e+104	1.15616e+104	gnl_UG_BnaNoS39251378_dup1	UPSTREAM_2K
TCONS_00029042	C09	+	33497423	33497819	gnl_UG_BnaNoS39282293_dup1	UPSTREAM_2K
TCONS_00028674	C09	+	5559937	5560165	gnl_UG_BnaNoS39238005_dup1	UPSTREAM_2K
TCONS_00026587	C07	-	3679915236800200	3679972236800580	gnl_UG_BnaNoS39229255_dup1	UPSTREAM_2K
TCONS_00022560	C06	+	2984782229848490	2984842729848550	gnl_UG_BnaNoS37276504_dup1	UPSTREAM_2K
TCONS_00029647	C09	-	32703987	32704236	gnl_UG_BnaNoS38959537_dup1	UPSTREAM_2K
TCONS_00026054	C07	-	1782367617824330	1782425717824650	gnl_UG_BnaNoS53140558_dup1	UPSTREAM_2K
TCONS_00026567	C07	-	3.6357e+23	3.63571e+23	gnl_UG_BnaNoS39173285_dup1	UPSTREAM_2K
TCONS_00024571	C07	+	2522600925227040	2522692325227430	gnl_UG_BnaNoS38959612_dup1	UPSTREAM_2K
TCONS_00010625	A08	+	67050586705430	67052396705449	gnl_UG_BnaNoS39168158_dup1	UPSTREAM_2K
TCONS_00013470	A09	-	28254156	28254526	gnl_UG_BnaNoS25487513_dup1	UPSTREAM_2K
TCONS_00024785	C07	+	32200358	32200732	gnl_UG_BnaNoS39188314_dup1	UPSTREAM_2K
TCONS_00008698	A06	-	11842352	11844389	gnl_UG_BnaNoS39241799_dup1	UPSTREAM_2K
TCONS_00025798	C07	-	7025500	7026262	gnl_UG_BnaNoS36046035_dup1	UPSTREAM_2K
TCONS_00025044	C07	+	36946377	36946817	gnl_UG_BnaNoS39269685_dup1	UPSTREAM_2K
TCONS_00021673	C06	+	2.01607e+20	2.01616e+20	gnl_UG_BnaNoS38960429_dup1	UPSTREAM_2K
TCONS_00025009	C07	+	3.65895e+63	3.65899e+63	gnl_UG_BnaNoS39175487_dup1	UPSTREAM_2K
TCONS_00023331	C06	-	1.06267e+55	1.06272e+55	gnl_UG_BnaNoS37298762_dup1	UPSTREAM_2K
TCONS_00008161	A06	+	2042650020426800	2042671120426860	gnl_UG_BnaNoS37284575_dup1	UPSTREAM_2K
TCONS_00026165	C07	-	2.55498e+39	2.55501e+39	gnl_UG_BnaNoS39164598_dup1	UPSTREAM_2K
TCONS_00002678	A02	-	14617049	14617499	gnl_UG_BnaNoS36047546_dup1	UPSTREAM_2K
TCONS_00024830	C07	+	3.30989e+31	3.3099e+31	gnl_UG_BnaNoS29941274_dup1	UPSTREAM_2K
TCONS_00022993	C06	-	2331164	2332203	gnl_UG_BnaNoS38940083_dup1	UPSTREAM_2K
TCONS_00008552	A06	-	59100455910263	59101695910473	gnl_UG_BnaNoS39002531_dup1	UPSTREAM_2K
TCONS_00023042	C06	-	3.4379e+20	3.43804e+20	gnl_UG_BnaNoS52589448_dup1	UPSTREAM_2K
TCONS_00026428	C07	-	3.37304e+79	3.37307e+79	gnl_UG_BnaNoS39179646_dup1	UPSTREAM_2K
TCONS_00021740	C06	+	3.24427e+27	3.24429e+27	gnl_UG_BnaNoS52614727_dup1	UPSTREAM_2K
TCONS_00025600	C07	+	47761518	47763511	gnl_UG_BnaNoS38894125_dup1	UPSTREAM_2K
TCONS_00022451	C06	+	2529566325296130	2529600725296470	gnl_UG_BnaNoS39224452_dup1	UPSTREAM_2K
TCONS_00026946	C07	-	4.43668e+31	4.4367e+31	gnl_UG_BnaNoS52612969_dup1	UPSTREAM_2K
TCONS_00026159	C07	-	2.51331e+31	2.51334e+31	gnl_UG_BnaNoS53138818_dup1	UPSTREAM_2K
TCONS_00025233	C07	+	4.13762e+23	4.13763e+23	gnl_UG_BnaNoS39291591_dup1	UPSTREAM_2K
TCONS_00024706	C07	+	3.02532e+23	3.02532e+23	gnl_UG_BnaNoS39201693_dup1	UPSTREAM_2K
TCONS_00024282	C07	+	8.0719e+20	8.07196e+20	gnl_UG_BnaNoS39191281_dup1	UPSTREAM_2K
TCONS_00000245	A01	+	6635446	6636161	gnl_UG_BnaNoS39187140_dup1	UPSTREAM_2K
TCONS_00019589	C04	+	32517289	32517521	gnl_UG_BnaNoS32890050_dup1	UPSTREAM_2K
TCONS_00024796	C07	+	3.24085e+31	3.24087e+31	gnl_UG_BnaNoS39174652_dup1	UPSTREAM_2K
TCONS_00000093	A01	+	20869862087370	20871782087590	gnl_UG_BnaNoS39192564_dup1	UPSTREAM_2K
TCONS_00023638	C06	-	2.06887e+47	2.06891e+47	gnl_UG_BnaNoS38995175_dup1	UPSTREAM_2K
TCONS_00017805	C03	+	2505709225057310	2505715825057490	gnl_UG_BnaNoS38969489_dup1	UPSTREAM_2K
TCONS_00007174	A05	-	16408618	16408849	gnl_UG_BnaNoS37285926_dup1	UPSTREAM_2K
TCONS_00000313	A01	+	9252973	9253414	gnl_UG_BnaNoS32889128_dup1	UPSTREAM_2K
TCONS_00009744	A07	+	24047530	24047798	gnl_UG_BnaNoS39250083_dup1	UPSTREAM_2K
TCONS_00026032	C07	-	1.69296e+23	1.69296e+23	gnl_UG_BnaNoS39001529_dup1	UPSTREAM_2K
TCONS_00027119	C07	-	4.74577e+47	4.7458e+47	gnl_UG_BnaNoS38910290_dup1	UPSTREAM_2K
TCONS_00026860	C07	-	43257113	43257501	gnl_UG_BnaNoS39163228_dup1	UPSTREAM_2K
TCONS_00010881	A08	+	1647449816474870	1647480116475460	gnl_UG_BnaNoS39244092_dup1	UPSTREAM_2K
TCONS_00022585	C06	+	30270444	30271013	gnl_UG_BnaNoS44675133_dup1	UPSTREAM_2K
TCONS_00020610	C05	+	10312379	10313441	gnl_UG_BnaNoS38965733_dup1	UPSTREAM_2K
TCONS_00005729	A04	-	10974319	10974567	gnl_UG_BnaNoS39186814_dup1	UPSTREAM_2K
TCONS_00021898	C06	+	6.05317e+41	6.05319e+41	gnl_UG_BnaNoS39245132_dup1	UPSTREAM_2K
TCONS_00023449	C06	-	1.56283e+31	1.56287e+31	gnl_UG_BnaNoS39086705_dup1	UPSTREAM_2K
TCONS_00016826	C02	-	5503866	5504288	gnl_UG_BnaNoS52612528_dup1	UPSTREAM_2K
TCONS_00025248	C07	+	4178829741790130	4178971341790580	gnl_UG_BnaNoS53140853_dup1	UPSTREAM_2K
TCONS_00022848	C06	-	3.22546e+41	3.22754e+41	gnl_UG_BnaNoS38959236_dup1	UPSTREAM_2K
TCONS_00026633	C07	-	3736684237367390	3736715637367850	gnl_UG_BnaNoS39177258_dup1	UPSTREAM_2K
TCONS_00027012	C07	-	4.56022e+23	4.56026e+23	gnl_UG_BnaNoS36048178_dup1	UPSTREAM_2K
TCONS_00025670	C07	-	8.60761e+35	8.60826e+35	gnl_UG_BnaNoS39276204_dup1	UPSTREAM_2K
TCONS_00023151	C06	-	5.66875e+48	5.66879e+48	gnl_UG_BnaNoS39194329_dup1	UPSTREAM_2K
TCONS_00029390	C09	-	10223038	10223370	gnl_UG_BnaNoS38997393_dup1	UPSTREAM_2K
TCONS_00004553	A03	-	16635543	16636287	gnl_UG_BnaNoS39238931_dup1	UPSTREAM_2K
TCONS_00003362	A03	+	1225222212252410	1225228912252650	gnl_UG_BnaNoS38993190_dup1	UPSTREAM_2K
TCONS_00012680	A09	+	3788764037887730	3788764337887950	gnl_UG_BnaNoS44669241_dup1	UPSTREAM_2K
TCONS_00026393	C07	-	3.2667e+31	3.26676e+31	gnl_UG_BnaNoS25462914_dup1	UPSTREAM_2K
TCONS_00024975	C07	+	3.59522e+47	3.59525e+47	gnl_UG_BnaNoS36045035_dup1	UPSTREAM_2K
TCONS_00023985	C06	-	33959144	33959903	gnl_UG_BnaNoS37286474_dup1	UPSTREAM_2K
TCONS_00024778	C07	+	3200860532009330	3200925132009840	gnl_UG_BnaNoS32887620_dup1	UPSTREAM_2K
TCONS_00014868	A10	-	16209666	16209930	gnl_UG_BnaNoS39191713_dup1	UPSTREAM_2K
TCONS_00026604	C07	-	3709641837096650	3709652537096920	gnl_UG_BnaNoS38959709_dup1	UPSTREAM_2K
TCONS_00024928	C07	+	35181068	35181499	gnl_UG_BnaNoS39171969_dup1	UPSTREAM_2K
TCONS_00009952	A07	-	1034887610349140	1034904510349180	gnl_UG_BnaNoS39239744_dup1	UPSTREAM_2K
TCONS_00023107	C06	-	4.68299e+27	4.68304e+27	gnl_UG_BnaNoS39196965_dup1	UPSTREAM_2K
TCONS_00024503	C07	+	2.23945e+39	2.23946e+39	gnl_UG_BnaNoS37277406_dup1	UPSTREAM_2K
TCONS_00023032	C06	-	3.25329e+27	3.25335e+27	gnl_UG_BnaNoS52604689_dup1	UPSTREAM_2K
TCONS_00018226	C03	-	138258	138476	gnl_UG_BnaNoS39248304_dup1	UPSTREAM_2K
TCONS_00027030	C07	-	45814565	45815658	gnl_UG_BnaNoS37289650_dup1	UPSTREAM_2K
TCONS_00010926	A08	+	18022362	18023005	gnl_UG_BnaNoS39239429_dup1	UPSTREAM_2K
TCONS_00023610	C06	-	1.9914e+23	1.99144e+23	gnl_UG_BnaNoS38951562_dup1	UPSTREAM_2K
TCONS_00003854	A03	+	26610004	26610331	gnl_UG_BnaNoS39250263_dup1	UPSTREAM_2K
TCONS_00022872	C06	-	6.6818e+29	6.68642e+29	gnl_UG_BnaNoS38895002_dup1	UPSTREAM_2K
TCONS_00026238	C07	-	28590987	28591927	gnl_UG_BnaNoS39270498_dup1	UPSTREAM_2K
TCONS_00021893	C06	+	5.95429e+20	5.95485e+20	gnl_UG_BnaNoS53140578_dup1	UPSTREAM_2K
TCONS_00023027	C06	-	3216942	3217195	gnl_UG_BnaNoS38885301_dup1	UPSTREAM_2K
TCONS_00026941	C07	-	4.43451e+31	4.43452e+31	gnl_UG_BnaNoS39005924_dup1	UPSTREAM_2K
TCONS_00002125	A02	+	24605964	24606496	gnl_UG_BnaNoS39200239_dup1	UPSTREAM_2K
TCONS_00007064	A05	-	8759880	8760403	gnl_UG_BnaNoS25442558_dup1	UPSTREAM_2K
TCONS_00000581	A01	+	2.15432e+23	2.15433e+23	gnl_UG_BnaNoS39177511_dup1	UPSTREAM_2K
TCONS_00000965	A01	-	6446641	6446988	gnl_UG_BnaNoS39233486_dup1	UPSTREAM_2K
TCONS_00024889	C07	+	3.45525e+23	3.45526e+23	gnl_UG_BnaNoS25470635_dup1	UPSTREAM_2K
TCONS_00008543	A06	-	5626016	5626372	gnl_UG_BnaNoS38993407_dup1	UPSTREAM_2K
TCONS_00019088	C03	-	55918258	55918895	gnl_UG_BnaNoS39295140_dup1	UPSTREAM_2K
TCONS_00027446	C08	+	22163232	22164131	gnl_UG_BnaNoS52589590_dup1	UPSTREAM_2K
TCONS_00005938	A04	-	1738395217384160	1738404017384270	gnl_UG_BnaNoS38993108_dup1	UPSTREAM_2K
TCONS_00024458	C07	+	1903567819036420	1903608019036480	gnl_UG_BnaNoS38909506_dup1	UPSTREAM_2K
TCONS_00021739	C06	+	3.24251e+27	3.2426e+27	gnl_UG_BnaNoS52614727_dup1	UPSTREAM_2K
TCONS_00024839	C07	+	3.34265e+31	3.34267e+31	gnl_UG_BnaNoS37294031_dup1	UPSTREAM_2K
TCONS_00022933	C06	-	15288191529351	15292761529411	gnl_UG_BnaNoS37286755_dup1	UPSTREAM_2K
TCONS_00018137	C03	+	52392147	52392817	gnl_UG_BnaNoS39059433_dup1	UPSTREAM_2K
TCONS_00017252	C03	+	194729	195285	gnl_UG_BnaNoS32879595_dup1	UPSTREAM_2K
TCONS_00023717	C06	-	2447922524479840	2447964124480170	gnl_UG_BnaNoS39249532_dup1	UPSTREAM_2K
TCONS_00022579	C06	+	3.00525e+39	3.00529e+39	gnl_UG_BnaNoS39229115_dup1	UPSTREAM_2K
TCONS_00019625	C04	+	3.47685e+23	3.47688e+23	gnl_UG_BnaNoS52585517_dup1	UPSTREAM_2K
TCONS_00028257	C08	-	30537110	30538045	gnl_UG_BnaNoS39237733_dup1	UPSTREAM_2K
TCONS_00025736	C07	-	3.93832e+20	3.9389e+20	gnl_UG_BnaNoS39220246_dup1	UPSTREAM_2K
TCONS_00024377	C07	+	1517062015170810	1517069815172470	gnl_UG_BnaNoS39170635_dup1	UPSTREAM_2K
TCONS_00014074	A10	+	10040699	10040946	gnl_UG_BnaNoS39296380_dup1	UPSTREAM_2K
TCONS_00027181	C07	-	48276084	48276670	gnl_UG_BnaNoS39166442_dup1	UPSTREAM_2K
TCONS_00015779	C01	-	8457486	8458352	gnl_UG_BnaNoS39123623_dup1	UPSTREAM_2K
TCONS_00017996	C03	+	40491170	40491437	gnl_UG_BnaNoS38909482_dup1	UPSTREAM_2K
TCONS_00019458	C04	+	23357695	23357902	gnl_UG_BnaNoS39170692_dup1	UPSTREAM_2K
TCONS_00021572	C06	+	6.59912e+29	6.60341e+29	gnl_UG_BnaNoS39239706_dup1	UPSTREAM_2K
TCONS_00026321	C07	-	3093299330933610	3093351130933700	gnl_UG_BnaNoS39215352_dup1	UPSTREAM_2K
TCONS_00014198	A10	+	13604415	13606097	gnl_UG_BnaNoS39090803_dup1	UPSTREAM_2K
TCONS_00000743	A01	-	141000	141294	gnl_UG_BnaNoS38945160_dup1	UPSTREAM_2K
TCONS_00022185	C06	+	16181487	16182776	gnl_UG_BnaNoS39249407_dup1	UPSTREAM_2K
TCONS_00012585	A09	+	35362498	35362799	gnl_UG_BnaNoS38972095_dup1	UPSTREAM_2K
TCONS_00016348	C02	+	94006969400947	94008729401165	gnl_UG_BnaNoS39089089_dup1	UPSTREAM_2K
TCONS_00027135	C07	-	4767169647672800	4767256847673290	gnl_UG_BnaNoS39182733_dup1	UPSTREAM_2K
TCONS_00004034	A03	-	1902412	1904036	gnl_UG_BnaNoS39243485_dup1	UPSTREAM_2K
TCONS_00022542	C06	+	2.8931e+39	2.89313e+39	gnl_UG_BnaNoS39240634_dup1	UPSTREAM_2K
TCONS_00016859	C02	-	7362744	7363025	gnl_UG_BnaNoS38996048_dup1	UPSTREAM_2K
TCONS_00008471	A06	-	3685916	3686263	gnl_UG_BnaNoS25419620_dup1	UPSTREAM_2K
TCONS_00022389	C06	+	2180283621803550	2180343021804260	gnl_UG_BnaNoS38974504_dup1	UPSTREAM_2K
TCONS_00024772	C07	+	3198719031988530	3198846231989020	gnl_UG_BnaNoS25416687_dup1	UPSTREAM_2K
TCONS_00029648	C09	-	32704306	32704545	gnl_UG_BnaNoS38959537_dup1	UPSTREAM_2K
TCONS_00013493	A09	-	28885579	28885884	gnl_UG_BnaNoS39277329_dup1	UPSTREAM_2K
TCONS_00023229	C06	-	7.76507e+48	7.76541e+48	gnl_UG_BnaNoS38963474_dup1	UPSTREAM_2K
TCONS_00021773	C06	+	3.70301e+20	3.70325e+20	gnl_UG_BnaNoS39285044_dup1	UPSTREAM_2K
TCONS_00013287	A09	-	22673099	22673344	gnl_UG_BnaNoS39238477_dup1	UPSTREAM_2K
TCONS_00026863	C07	-	43272717	43273186	gnl_UG_BnaNoS39176072_dup1	UPSTREAM_2K
TCONS_00025088	C07	+	3.79763e+47	3.79765e+47	gnl_UG_BnaNoS39232206_dup1	UPSTREAM_2K
TCONS_00024690	C07	+	2.9638e+55	2.96381e+55	gnl_UG_BnaNoS39054807_dup1	UPSTREAM_2K
TCONS_00015251	C01	+	14590459	14590855	gnl_UG_BnaNoS39240275_dup1	UPSTREAM_2K
TCONS_00027036	C07	-	4.58624e+39	4.58626e+39	gnl_UG_BnaNoS39239967_dup1	UPSTREAM_2K
TCONS_00012540	A09	+	33967251	33967552	gnl_UG_BnaNoS39237434_dup1	UPSTREAM_2K
TCONS_00006937	A05	-	3366983	3367239	gnl_UG_BnaNoS52614508_dup1	UPSTREAM_2K
TCONS_00026987	C07	-	4514154145141950	4514164445142360	gnl_UG_BnaNoS53140016_dup1	UPSTREAM_2K
TCONS_00023903	C06	-	3.14422e+23	3.14424e+23	gnl_UG_BnaNoS37273941_dup1	UPSTREAM_2K
TCONS_00003714	A03	+	2.18257e+31	2.18258e+31	gnl_UG_BnaNoS39152128_dup1	UPSTREAM_2K
TCONS_00017332	C03	+	2641367	2642231	gnl_UG_BnaNoS39108205_dup1	UPSTREAM_2K
TCONS_00022355	C06	+	2.12048e+31	2.12049e+31	gnl_UG_BnaNoS39224736_dup1	UPSTREAM_2K
TCONS_00025503	C07	+	4.63415e+23	4.63417e+23	gnl_UG_BnaNoS44679923_dup1	UPSTREAM_2K
TCONS_00026237	C07	-	28589879	28590901	gnl_UG_BnaNoS39270498_dup1	UPSTREAM_2K
TCONS_00014105	A10	+	1133256011333220	1133306111333410	gnl_UG_BnaNoS39165808_dup1	UPSTREAM_2K
TCONS_00014712	A10	-	13305535	13305946	gnl_UG_BnaNoS37293121_dup1	UPSTREAM_2K
TCONS_00023141	C06	-	5294610	5295429	gnl_UG_BnaNoS39217950_dup1	UPSTREAM_2K
TCONS_00016950	C02	-	1514122915141660	1514133015141810	gnl_UG_BnaNoS39224768_dup1	UPSTREAM_2K
TCONS_00016319	C02	+	83081288308297	83081878308477	gnl_UG_BnaNoS38910313_dup1	UPSTREAM_2K
TCONS_00015698	C01	-	40920074092212	40921414092573	gnl_UG_BnaNoS25477631_dup1	UPSTREAM_2K
TCONS_00007017	A05	-	6887500	6888036	gnl_UG_BnaNoS37285683_dup1	UPSTREAM_2K
TCONS_00017725	C03	+	20739319	20740346	gnl_UG_BnaNoS39057300_dup1	UPSTREAM_2K
TCONS_00018740	C03	-	2.38335e+23	2.38335e+23	gnl_UG_BnaNoS39240774_dup1	UPSTREAM_2K
TCONS_00013828	A10	+	1575961	1576535	gnl_UG_BnaNoS39212817_dup1	UPSTREAM_2K
TCONS_00017884	C03	+	29793279	29793484	gnl_UG_BnaNoS39162979_dup1	UPSTREAM_2K
TCONS_00027074	C07	-	4.65507e+63	4.6551e+63	gnl_UG_BnaNoS39224464_dup1	UPSTREAM_2K
TCONS_00009086	A06	-	25047427	25047731	gnl_UG_BnaNoS52611905_dup1	UPSTREAM_2K
TCONS_00024851	C07	+	3.37156e+127	3.37157e+127	gnl_UG_BnaNoS38995971_dup1	UPSTREAM_2K
TCONS_00026626	C07	-	3733982437340560	3734048437340680	gnl_UG_BnaNoS39268105_dup1	UPSTREAM_2K
TCONS_00018987	C03	-	4741630347416680	4741660047417000	gnl_UG_BnaNoS37279251_dup1	UPSTREAM_2K
TCONS_00025160	C07	+	3.902e+55	3.90201e+55	gnl_UG_BnaNoS39016252_dup1	UPSTREAM_2K
TCONS_00023775	C06	-	2.69579e+87	2.69583e+87	gnl_UG_BnaNoS39255281_dup1	UPSTREAM_2K
TCONS_00021385	C05	-	26502808	26503024	gnl_UG_BnaNoS38889993_dup1	UPSTREAM_2K
TCONS_00022706	C06	+	33443464	33444207	gnl_UG_BnaNoS39250093_dup1	UPSTREAM_2K
TCONS_00019000	C03	-	49449888	49450372	gnl_UG_BnaNoS39267042_dup1	UPSTREAM_2K
TCONS_00022672	C06	+	3.25446e+39	3.25448e+39	gnl_UG_BnaNoS39158031_dup1	UPSTREAM_2K
TCONS_00026268	C07	-	2.95201e+55	2.95206e+55	gnl_UG_BnaNoS52585489_dup1	UPSTREAM_2K
TCONS_00017472	C03	+	8042576	8042901	gnl_UG_BnaNoS39238157_dup1	UPSTREAM_2K
TCONS_00026172	C07	-	26154477	26154996	gnl_UG_BnaNoS39001057_dup1	UPSTREAM_2K
TCONS_00025114	C07	+	38377228	38377978	gnl_UG_BnaNoS39164227_dup1	UPSTREAM_2K
TCONS_00019245	C04	+	6891340	6891820	gnl_UG_BnaNoS25428919_dup1	UPSTREAM_2K
TCONS_00025795	C07	-	6.87596e+27	6.87635e+27	gnl_UG_BnaNoS38967078_dup1	UPSTREAM_2K
TCONS_00022497	C06	+	27199829	27200633	gnl_UG_BnaNoS39292407_dup1	UPSTREAM_2K
TCONS_00021969	C06	+	7.71257e+20	7.71287e+20	gnl_UG_BnaNoS39197278_dup1	UPSTREAM_2K
TCONS_00021559	C06	+	444974	446660	gnl_UG_BnaNoS39068220_dup1	UPSTREAM_2K
TCONS_00022032	C06	+	93908839394437	93914379395603	gnl_UG_BnaNoS39163058_dup1	UPSTREAM_2K
TCONS_00014260	A10	+	14977544	14977894	gnl_UG_BnaNoS52592341_dup1	UPSTREAM_2K
TCONS_00022758	C06	+	37487939	37488416	gnl_UG_BnaNoS25414211_dup1	UPSTREAM_2K
TCONS_00026197	C07	-	2.65893e+39	2.65895e+39	gnl_UG_BnaNoS44679490_dup1	UPSTREAM_2K
TCONS_00023862	C06	-	3.01609e+31	3.0161e+31	gnl_UG_BnaNoS52592157_dup1	UPSTREAM_2K
TCONS_00023130	C06	-	5.11106e+20	5.11157e+20	gnl_UG_BnaNoS39241353_dup1	UPSTREAM_2K
TCONS_00021616	C06	+	1.31696e+34	1.31717e+34	gnl_UG_BnaNoS39237354_dup1	UPSTREAM_2K
TCONS_00023974	C06	-	3.34744e+95	3.34745e+95	gnl_UG_BnaNoS36045446_dup1	UPSTREAM_2K
TCONS_00021716	C06	+	2973049	2973505	gnl_UG_BnaNoS39192390_dup1	UPSTREAM_2K
TCONS_00026953	C07	-	4.44837e+55	4.44837e+55	gnl_UG_BnaNoS39064957_dup1	UPSTREAM_2K
TCONS_00005073	A04	+	6027770	6028174	gnl_UG_BnaNoS25475780_dup1	UPSTREAM_2K
TCONS_00000664	A01	+	25527396	25527663	gnl_UG_BnaNoS39222795_dup1	UPSTREAM_2K
TCONS_00026442	C07	-	34001041	34001470	gnl_UG_BnaNoS39249308_dup1	UPSTREAM_2K
TCONS_00019507	C04	+	27278312	27278745	gnl_UG_BnaNoS39267851_dup1	UPSTREAM_2K
TCONS_00022106	C06	+	1.27248e+111	1.27251e+111	gnl_UG_BnaNoS39183087_dup1	UPSTREAM_2K
TCONS_00022388	C06	+	2.18028e+23	2.18031e+23	gnl_UG_BnaNoS38974504_dup1	UPSTREAM_2K
TCONS_00002933	A03	+	384969	385261	gnl_UG_BnaNoS39201277_dup1	UPSTREAM_2K
TCONS_00026478	C07	-	3.47652e+23	3.47665e+23	gnl_UG_BnaNoS38995893_dup1	UPSTREAM_2K
TCONS_00027106	C07	-	4.73301e+127	4.73302e+127	gnl_UG_BnaNoS39252638_dup1	UPSTREAM_2K
TCONS_00025509	C07	+	4.64011e+79	4.64014e+79	gnl_UG_BnaNoS52584380_dup1	UPSTREAM_2K
TCONS_00002999	A03	+	2082639	2083103	gnl_UG_BnaNoS37215378_dup1	UPSTREAM_2K
TCONS_00022534	C06	+	2.87678e+23	2.87682e+23	gnl_UG_BnaNoS39238267_dup1	UPSTREAM_2K
TCONS_00024873	C07	+	3.41908e+31	3.41909e+31	gnl_UG_BnaNoS39133571_dup1	UPSTREAM_2K
TCONS_00012917	A09	-	5603109	5603314	gnl_UG_BnaNoS52613919_dup1	UPSTREAM_2K
TCONS_00003095	A03	+	4897950	4898321	gnl_UG_BnaNoS38997089_dup1	UPSTREAM_2K
TCONS_00003138	A03	+	6355230	6355518	gnl_UG_BnaNoS38974817_dup1	UPSTREAM_2K
TCONS_00026560	C07	-	36224000	36225852	gnl_UG_BnaNoS39000272_dup1	UPSTREAM_2K
TCONS_00023744	C06	-	2545054625451650	2545114525451690	gnl_UG_BnaNoS38993139_dup1	UPSTREAM_2K
TCONS_00023732	C06	-	2.50386e+39	2.50389e+39	gnl_UG_BnaNoS39242932_dup1	UPSTREAM_2K
TCONS_00023619	C06	-	2.0257e+23	2.02572e+23	gnl_UG_BnaNoS38881692_dup1	UPSTREAM_2K
TCONS_00022567	C06	+	29963005	29963693	gnl_UG_BnaNoS39221153_dup1	UPSTREAM_2K
TCONS_00019971	C04	-	14323519	14323955	gnl_UG_BnaNoS39169888_dup1	UPSTREAM_2K
TCONS_00012545	A09	+	33997690	33998037	gnl_UG_BnaNoS39060417_dup1	UPSTREAM_2K
TCONS_00026610	C07	-	3.71343e+23	3.71343e+23	gnl_UG_BnaNoS39242125_dup1	UPSTREAM_2K
TCONS_00025318	C07	+	43352915	43353522	gnl_UG_BnaNoS38998261_dup1	UPSTREAM_2K
TCONS_00025408	C07	+	4.48853e+31	4.48856e+31	gnl_UG_BnaNoS39162115_dup1	UPSTREAM_2K
TCONS_00009162	A07	+	36689143669107	36689683669360	gnl_UG_BnaNoS39256430_dup1	UPSTREAM_2K
TCONS_00004755	A03	-	24509962	24510398	gnl_UG_BnaNoS37266449_dup1	UPSTREAM_2K
TCONS_00005279	A04	+	13760620	13760983	gnl_UG_BnaNoS37282441_dup1	UPSTREAM_2K
TCONS_00003548	A03	+	1652207316522750	1652227416522790	gnl_UG_BnaNoS37273850_dup1	UPSTREAM_2K
TCONS_00022998	C06	-	2.38043e+34	2.38061e+34	gnl_UG_BnaNoS39198726_dup1	UPSTREAM_2K
TCONS_00024173	C07	+	2911568	2912013	gnl_UG_BnaNoS38939180_dup1	UPSTREAM_2K
TCONS_00017022	C02	-	24742824	24743863	gnl_UG_BnaNoS39001987_dup1	UPSTREAM_2K
TCONS_00019336	C04	+	14324060	14324607	gnl_UG_BnaNoS39169888_dup1	UPSTREAM_2K
TCONS_00000850	A01	-	3134613	3134936	gnl_UG_BnaNoS25442891_dup1	UPSTREAM_2K
TCONS_00001820	A02	+	9343015	9343311	gnl_UG_BnaNoS39192994_dup1	UPSTREAM_2K
TCONS_00026685	C07	-	3.8611e+31	3.8611e+31	gnl_UG_BnaNoS39243852_dup1	UPSTREAM_2K
TCONS_00017476	C03	+	8198140	8198711	gnl_UG_BnaNoS37293882_dup1	UPSTREAM_2K
TCONS_00022901	C06	-	1.04986e+69	1.0499e+69	gnl_UG_BnaNoS39239334_dup1	UPSTREAM_2K
TCONS_00020342	C04	-	3849495738495240	3849514538495290	gnl_UG_BnaNoS39238580_dup1	UPSTREAM_2K
TCONS_00023689	C06	-	22729524	22729734	gnl_UG_BnaNoS39213233_dup1	UPSTREAM_2K
TCONS_00025402	C07	+	44838974	44839376	gnl_UG_BnaNoS39163056_dup1	UPSTREAM_2K
TCONS_00000200	A01	+	5.31287e+20	5.31294e+20	gnl_UG_BnaNoS39187395_dup1	UPSTREAM_2K
TCONS_00026858	C07	-	4.32469e+23	4.32474e+23	gnl_UG_BnaNoS39198129_dup1	UPSTREAM_2K
TCONS_00026959	C07	-	4.46019e+31	4.4602e+31	gnl_UG_BnaNoS39248811_dup1	UPSTREAM_2K
TCONS_00007798	A06	+	82822948282555	82824748282642	gnl_UG_BnaNoS39245157_dup1	UPSTREAM_2K
TCONS_00024741	C07	+	3.10189e+79	3.1019e+79	gnl_UG_BnaNoS38976287_dup1	UPSTREAM_2K
TCONS_00026099	C07	-	2.17445e+39	2.17446e+39	gnl_UG_BnaNoS38961036_dup1	UPSTREAM_2K
TCONS_00010576	A08	+	3335749	3336090	gnl_UG_BnaNoS39078648_dup1	UPSTREAM_2K
TCONS_00015390	C01	+	27909741	27909970	gnl_UG_BnaNoS52597699_dup1	UPSTREAM_2K
TCONS_00026182	C07	-	26385436	26386032	gnl_UG_BnaNoS39288631_dup1	UPSTREAM_2K
TCONS_00027159	C07	-	4.80604e+23	4.80609e+23	gnl_UG_BnaNoS39188027_dup1	UPSTREAM_2K
TCONS_00026942	C07	-	4.43461e+23	4.43462e+23	gnl_UG_BnaNoS39005924_dup1	UPSTREAM_2K
TCONS_00001835	A02	+	9821105	9821505	gnl_UG_BnaNoS38905666_dup1	UPSTREAM_2K
TCONS_00025714	C07	-	30045433004715	30045943005305	gnl_UG_BnaNoS39244383_dup1	UPSTREAM_2K
TCONS_00011990	A09	+	11294592	11294832	gnl_UG_BnaNoS39171840_dup1	UPSTREAM_2K
TCONS_00026582	C07	-	3673706236737500	3673715036738130	gnl_UG_BnaNoS25422693_dup1	UPSTREAM_2K
TCONS_00025890	C07	-	11194520	11195104	gnl_UG_BnaNoS25422910_dup1	UPSTREAM_2K
TCONS_00024281	C07	+	80710358071738	80712648071788	gnl_UG_BnaNoS39191281_dup1	UPSTREAM_2K
TCONS_00028658	C09	+	4833902	4834883	gnl_UG_BnaNoS39271680_dup1	UPSTREAM_2K
TCONS_00014394	A10	-	2035926	2036306	gnl_UG_BnaNoS39224436_dup1	UPSTREAM_2K
TCONS_00025532	C07	+	4.67355e+23	4.67356e+23	gnl_UG_BnaNoS38998685_dup1	UPSTREAM_2K
TCONS_00023314	C06	-	1014427810144730	1014463910145140	gnl_UG_BnaNoS52587885_dup1	UPSTREAM_2K
TCONS_00016074	C01	-	33782825	33783177	gnl_UG_BnaNoS32887192_dup1	UPSTREAM_2K
TCONS_00022837	C06	-	1.79969e+35	1.80167e+35	gnl_UG_BnaNoS52600551_dup1	UPSTREAM_2K
TCONS_00011587	A08	-	20813766	20814418	gnl_UG_BnaNoS39268816_dup1	UPSTREAM_2K
TCONS_00026482	C07	-	3.48559e+47	3.48562e+47	gnl_UG_BnaNoS39214982_dup1	UPSTREAM_2K
TCONS_00022731	C06	+	3431697034317560	3431707534317830	gnl_UG_BnaNoS39273699_dup1	UPSTREAM_2K
TCONS_00018397	C03	-	6002554	6002856	gnl_UG_BnaNoS39082946_dup1	UPSTREAM_2K
TCONS_00025696	C07	-	1.66485e+20	1.66492e+20	gnl_UG_BnaNoS39224654_dup1	UPSTREAM_2K
TCONS_00026100	C07	-	2.17445e+47	2.17446e+47	gnl_UG_BnaNoS38961036_dup1	UPSTREAM_2K
TCONS_00006670	A05	+	2344919323449720	2344938023449730	gnl_UG_BnaNoS39184542_dup1	UPSTREAM_2K
TCONS_00021551	C06	+	339240340349	339898341041	gnl_UG_BnaNoS38992596_dup1	UPSTREAM_2K
TCONS_00021287	C05	-	19221427	19221680	gnl_UG_BnaNoS39003743_dup1	UPSTREAM_2K
TCONS_00026825	C07	-	4.23904e+47	4.23907e+47	gnl_UG_BnaNoS32879993_dup1	UPSTREAM_2K
TCONS_00024146	C07	+	1.15598e+55	1.15616e+55	gnl_UG_BnaNoS39251378_dup1	UPSTREAM_2K
TCONS_00002368	A02	-	3388745	3389163	gnl_UG_BnaNoS52592405_dup1	UPSTREAM_2K
TCONS_00027116	C07	-	4740684047408530	4740833747408760	gnl_UG_BnaNoS44683387_dup1	UPSTREAM_2K
TCONS_00016113	C01	-	36037219	36037671	gnl_UG_BnaNoS44666078_dup1	UPSTREAM_2K
TCONS_00027634	C08	+	33101926	33103553	gnl_UG_BnaNoS45781169_dup1	UPSTREAM_2K
TCONS_00022604	C06	+	3069242230692690	3069247630692840	gnl_UG_BnaNoS36045193_dup1	UPSTREAM_2K
TCONS_00017539	C03	+	11581537	11581747	gnl_UG_BnaNoS39266500_dup1	UPSTREAM_2K
TCONS_00023063	C06	-	3.8889e+76	3.88927e+76	gnl_UG_BnaNoS38957379_dup1	UPSTREAM_2K
TCONS_00024976	C07	+	3.59522e+79	3.59525e+79	gnl_UG_BnaNoS36045035_dup1	UPSTREAM_2K
TCONS_00021913	C06	+	6245946	6246960	gnl_UG_BnaNoS32887344_dup1	UPSTREAM_2K
TCONS_00025884	C07	-	1.06748e+31	1.06748e+31	gnl_UG_BnaNoS39043519_dup1	UPSTREAM_2K
TCONS_00007459	A05	-	24366117	24366543	gnl_UG_BnaNoS36047825_dup1	UPSTREAM_2K
TCONS_00025510	C07	+	4.64012e+79	4.64014e+79	gnl_UG_BnaNoS52584380_dup1	UPSTREAM_2K
TCONS_00026608	C07	-	3.71292e+23	3.71294e+23	gnl_UG_BnaNoS52593745_dup1	UPSTREAM_2K
TCONS_00027187	C08	+	552007	552296	gnl_UG_BnaNoS39203069_dup1	UPSTREAM_2K
TCONS_00023618	C06	-	2.0257e+23	2.02572e+23	gnl_UG_BnaNoS38881692_dup1	UPSTREAM_2K
TCONS_00023634	C06	-	2.05376e+55	2.05378e+55	gnl_UG_BnaNoS52610873_dup1	UPSTREAM_2K
TCONS_00010971	A08	+	18750951	18751156	gnl_UG_BnaNoS38956383_dup1	UPSTREAM_2K
TCONS_00027172	C07	-	4.81688e+31	4.8169e+31	gnl_UG_BnaNoS39194265_dup1	UPSTREAM_2K
TCONS_00025811	C07	-	7.5264e+27	7.52668e+27	gnl_UG_BnaNoS38942847_dup1	UPSTREAM_2K
TCONS_00019335	C04	+	14322681	14323326	gnl_UG_BnaNoS39169888_dup1	UPSTREAM_2K
TCONS_00021181	C05	-	1292078812921280	1292119212921390	gnl_UG_BnaNoS39015123_dup1	UPSTREAM_2K
TCONS_00009406	A07	+	1431518414315710	1431541314315730	gnl_UG_BnaNoS38882098_dup1	UPSTREAM_2K
TCONS_00014367	A10	-	625952	626408	gnl_UG_BnaNoS39168749_dup1	UPSTREAM_2K
TCONS_00026714	C07	-	3.92009e+39	3.9201e+39	gnl_UG_BnaNoS38993570_dup1	UPSTREAM_2K
TCONS_00000201	A01	+	5395806	5396073	gnl_UG_BnaNoS39164823_dup1	UPSTREAM_2K
TCONS_00022350	C06	+	21119057	21119335	gnl_UG_BnaNoS39174884_dup1	UPSTREAM_2K
TCONS_00022380	C06	+	21651074	21651944	gnl_UG_BnaNoS38968777_dup1	UPSTREAM_2K
TCONS_00024529	C07	+	2.36425e+47	2.36428e+47	gnl_UG_BnaNoS53135361_dup1	UPSTREAM_2K
TCONS_00026951	C07	-	4.44752e+39	4.44758e+39	gnl_UG_BnaNoS39205023_dup1	UPSTREAM_2K
TCONS_00019119	C03	-	57629101	57629466	gnl_UG_BnaNoS39226070_dup1	UPSTREAM_2K
TCONS_00022863	C06	-	5.64965e+47	5.6513e+47	gnl_UG_BnaNoS39264084_dup1	UPSTREAM_2K
TCONS_00027035	C07	-	45836816	45837344	gnl_UG_BnaNoS38997754_dup1	UPSTREAM_2K
TCONS_00027230	C08	+	2810145	2810355	gnl_UG_BnaNoS37267398_dup1	UPSTREAM_2K
TCONS_00000838	A01	-	2782189	2783150	gnl_UG_BnaNoS39248519_dup1	UPSTREAM_2K
TCONS_00024999	C07	+	3.63873e+47	3.63873e+47	gnl_UG_BnaNoS25442998_dup1	UPSTREAM_2K
TCONS_00015089	C01	+	7017346	7017683	gnl_UG_BnaNoS39243666_dup1	UPSTREAM_2K
TCONS_00012110	A09	+	18511534	18511910	gnl_UG_BnaNoS39163224_dup1	UPSTREAM_2K

## Sheet: DOWNSTREAM lncRNAs
Transcript ID	chr	strand	start	end	braketing gene	up/down stream
TCONS_00024767	C07	+	31878078	31878347	gnl_UG_BnaNoS37275715_dup1	DOWNSTREAM_2K
TCONS_00017664	C03	+	18129268	18129603	gnl_UG_BnaNoS52606430_dup1	DOWNSTREAM_2K
TCONS_00025047	C07	+	3.70608e+31	3.70609e+31	gnl_UG_BnaNoS39164315_dup1	DOWNSTREAM_2K
TCONS_00024108	C06	-	4.06508e+87	4.0651e+87	gnl_UG_BnaNoS39205207_dup1	DOWNSTREAM_2K
TCONS_00023099	C06	-	4.5697e+34	4.56977e+34	gnl_UG_BnaNoS39264951_dup1	DOWNSTREAM_2K
TCONS_00003050	A03	+	3466087	3466314	gnl_UG_BnaNoS39231675_dup1	DOWNSTREAM_2K
TCONS_00002576	A02	-	10237481	10237687	gnl_UG_BnaNoS39174686_dup1	DOWNSTREAM_2K
TCONS_00021737	C06	+	3.23047e+27	3.23098e+27	gnl_UG_BnaNoS39221767_dup1	DOWNSTREAM_2K
TCONS_00029121	C09	+	37407713	37407991	gnl_UG_BnaNoS39162396_dup1	DOWNSTREAM_2K
TCONS_00025134	C07	+	38618756	38619575	gnl_UG_BnaNoS25435910_dup1	DOWNSTREAM_2K
TCONS_00024521	C07	+	23205452	23207015	gnl_UG_BnaNoS37266590_dup1	DOWNSTREAM_2K
TCONS_00026297	C07	-	3.05569e+55	3.05572e+55	gnl_UG_BnaNoS38972896_dup1	DOWNSTREAM_2K
TCONS_00024136	C07	+	9.02736e+17	9.02793e+17	gnl_UG_BnaNoS39188655_dup1	DOWNSTREAM_2K
TCONS_00026808	C07	-	4194031741940780	4194069841940860	gnl_UG_BnaNoS39165009_dup1	DOWNSTREAM_2K
TCONS_00022331	C06	+	20316487	20317171	gnl_UG_BnaNoS39085885_dup1	DOWNSTREAM_2K
TCONS_00025025	C07	+	3.67054e+55	3.67056e+55	gnl_UG_BnaNoS37220088_dup1	DOWNSTREAM_2K
TCONS_00023502	C06	-	1.6851e+23	1.68513e+23	gnl_UG_BnaNoS39213318_dup1	DOWNSTREAM_2K
TCONS_00027020	C07	-	4.57355e+87	4.57358e+87	gnl_UG_BnaNoS39248905_dup1	DOWNSTREAM_2K
TCONS_00025833	C07	-	84035048404504	84039828404750	gnl_UG_BnaNoS38977280_dup1	DOWNSTREAM_2K
TCONS_00025381	C07	+	4.44441e+31	4.44443e+31	gnl_UG_BnaNoS37281543_dup1	DOWNSTREAM_2K
TCONS_00009601	A07	+	2015082720151030	2015095020151240	gnl_UG_BnaNoS39289019_dup1	DOWNSTREAM_2K
TCONS_00023932	C06	-	32302975	32303774	gnl_UG_BnaNoS39205305_dup1	DOWNSTREAM_2K
TCONS_00022751	C06	+	3.66543e+23	3.66544e+23	gnl_UG_BnaNoS39244983_dup1	DOWNSTREAM_2K
TCONS_00000130	A01	+	3178463	3178750	gnl_UG_BnaNoS39248992_dup1	DOWNSTREAM_2K
TCONS_00024970	C07	+	3.58824e+47	3.58825e+47	gnl_UG_BnaNoS39241107_dup1	DOWNSTREAM_2K
TCONS_00024176	C07	+	3.04104e+27	3.04129e+27	gnl_UG_BnaNoS39238133_dup1	DOWNSTREAM_2K
TCONS_00003079	A03	+	42460324246766	42460594247165	gnl_UG_BnaNoS37217550_dup1	DOWNSTREAM_2K
TCONS_00026550	C07	-	3598705335987490	3598735735987580	gnl_UG_BnaNoS39005207_dup1	DOWNSTREAM_2K
TCONS_00023406	C06	-	1.3616e+47	1.36165e+47	gnl_UG_BnaNoS38995394_dup1	DOWNSTREAM_2K
TCONS_00009763	A07	+	24555189	24555487	gnl_UG_BnaNoS52604502_dup1	DOWNSTREAM_2K
TCONS_00015984	C01	-	27922599	27923113	gnl_UG_BnaNoS39237141_dup1	DOWNSTREAM_2K
TCONS_00023103	C06	-	4.66954e+41	4.66958e+41	gnl_UG_BnaNoS39196965_dup1	DOWNSTREAM_2K
TCONS_00000136	A01	+	33518883352854	33520873352985	gnl_UG_BnaNoS39209986_dup1	DOWNSTREAM_2K
TCONS_00023586	C06	-	1.91072e+47	1.91073e+47	gnl_UG_BnaNoS39256331_dup1	DOWNSTREAM_2K
TCONS_00025117	C07	+	3.83872e+71	3.83874e+71	gnl_UG_BnaNoS39193258_dup1	DOWNSTREAM_2K
TCONS_00024041	C06	-	3.79136e+63	3.79137e+63	gnl_UG_BnaNoS37612941_dup1	DOWNSTREAM_2K
TCONS_00000135	A01	+	3.35186e+20	3.35209e+20	gnl_UG_BnaNoS39209986_dup1	DOWNSTREAM_2K
TCONS_00023233	C06	-	7.91145e+41	7.91177e+41	gnl_UG_BnaNoS38995613_dup1	DOWNSTREAM_2K
TCONS_00011616	A09	+	595117	595545	gnl_UG_BnaNoS35033042_dup1	DOWNSTREAM_2K
TCONS_00004992	A04	+	18548601858103	18550211858362	gnl_UG_BnaNoS39171361_dup1	DOWNSTREAM_2K
TCONS_00027051	C07	-	4.61653e+23	4.61654e+23	gnl_UG_BnaNoS39182467_dup1	DOWNSTREAM_2K
TCONS_00026456	C07	-	3.44228e+47	3.44231e+47	gnl_UG_BnaNoS38961235_dup1	DOWNSTREAM_2K
TCONS_00002666	A02	-	14385429	14385982	gnl_UG_BnaNoS39239682_dup1	DOWNSTREAM_2K
TCONS_00022955	C06	-	1.72927e+27	1.73008e+27	gnl_UG_BnaNoS38992601_dup1	DOWNSTREAM_2K
TCONS_00023358	C06	-	1.22216e+23	1.2222e+23	gnl_UG_BnaNoS39190005_dup1	DOWNSTREAM_2K
TCONS_00023795	C06	-	2.76889e+39	2.76889e+39	gnl_UG_BnaNoS39198043_dup1	DOWNSTREAM_2K
TCONS_00003893	A03	+	2816413328164720	2816421428165350	gnl_UG_BnaNoS39171360_dup1	DOWNSTREAM_2K
TCONS_00026385	C07	-	3.25666e+63	3.25667e+63	gnl_UG_BnaNoS38968088_dup1	DOWNSTREAM_2K
TCONS_00028381	C08	-	35935241	35935454	gnl_UG_BnaNoS39162792_dup1	DOWNSTREAM_2K
TCONS_00022958	C06	-	1747685	1748250	gnl_UG_BnaNoS37277750_dup1	DOWNSTREAM_2K
TCONS_00011254	A08	-	1102903011029400	1102916911029460	gnl_UG_BnaNoS37272238_dup1	DOWNSTREAM_2K
TCONS_00026711	C07	-	3.91032e+39	3.91039e+39	gnl_UG_BnaNoS39163207_dup1	DOWNSTREAM_2K
TCONS_00026743	C07	-	4.04302e+55	4.04305e+55	gnl_UG_BnaNoS39248521_dup1	DOWNSTREAM_2K
TCONS_00026688	C07	-	38659497	38659942	gnl_UG_BnaNoS39206567_dup1	DOWNSTREAM_2K
TCONS_00021562	C06	+	4.49417e+17	4.49524e+17	gnl_UG_BnaNoS39068220_dup1	DOWNSTREAM_2K
TCONS_00021566	C06	+	4.91694e+53	4.91725e+53	gnl_UG_BnaNoS37215508_dup1	DOWNSTREAM_2K
TCONS_00028761	C09	+	11990359	11990593	gnl_UG_BnaNoS39183463_dup1	DOWNSTREAM_2K
TCONS_00026140	C07	-	2.39431e+55	2.39432e+55	gnl_UG_BnaNoS39224405_dup1	DOWNSTREAM_2K
TCONS_00025000	C07	+	3639387436394150	3639395736394850	gnl_UG_BnaNoS52601009_dup1	DOWNSTREAM_2K
TCONS_00022690	C06	+	3.32006e+31	3.32009e+31	gnl_UG_BnaNoS44672456_dup1	DOWNSTREAM_2K
TCONS_00019667	C04	+	3.76603e+23	3.76606e+23	gnl_UG_BnaNoS39207339_dup1	DOWNSTREAM_2K
TCONS_00003760	A03	+	22763125	22764004	gnl_UG_BnaNoS39250497_dup1	DOWNSTREAM_2K
TCONS_00021798	C06	+	4.08285e+55	4.08307e+55	gnl_UG_BnaNoS39175102_dup1	DOWNSTREAM_2K
TCONS_00000373	A01	+	10724927	10725164	gnl_UG_BnaNoS39005173_dup1	DOWNSTREAM_2K
TCONS_00022540	C06	+	2.89266e+23	2.89267e+23	gnl_UG_BnaNoS39240634_dup1	DOWNSTREAM_2K
TCONS_00010964	A08	+	18709602	18710033	gnl_UG_BnaNoS39249747_dup1	DOWNSTREAM_2K
TCONS_00022834	C06	-	140440	140863	gnl_UG_BnaNoS39186441_dup1	DOWNSTREAM_2K
TCONS_00017557	C03	+	1262459712625350	1262470712626050	gnl_UG_BnaNoS38876937_dup1	DOWNSTREAM_2K
TCONS_00024654	C07	+	2862488028624970	2862490828625640	gnl_UG_BnaNoS39170714_dup1	DOWNSTREAM_2K
TCONS_00028322	C08	-	3.3533e+39	3.35333e+39	gnl_UG_BnaNoS39223651_dup1	DOWNSTREAM_2K
TCONS_00026003	C07	-	1618962216190360	1618993216190540	gnl_UG_BnaNoS39015979_dup1	DOWNSTREAM_2K
TCONS_00023265	C06	-	8644322	8645044	gnl_UG_BnaNoS39186913_dup1	DOWNSTREAM_2K
TCONS_00026910	C07	-	4397098143971440	4397126543971700	gnl_UG_BnaNoS39248327_dup1	DOWNSTREAM_2K
TCONS_00021760	C06	+	3.50129e+27	3.50134e+27	gnl_UG_BnaNoS39284948_dup1	DOWNSTREAM_2K
TCONS_00017663	C03	+	18128573	18129213	gnl_UG_BnaNoS52606430_dup1	DOWNSTREAM_2K
TCONS_00024913	C07	+	3486046634861120	3486051234861600	gnl_UG_BnaNoS39256159_dup1	DOWNSTREAM_2K
TCONS_00003889	A03	+	28147687	28148782	gnl_UG_BnaNoS39163351_dup1	DOWNSTREAM_2K
TCONS_00021869	C06	+	52018325202441	52022025202971	gnl_UG_BnaNoS31705296_dup1	DOWNSTREAM_2K
TCONS_00023207	C06	-	7.35161e+20	7.35178e+20	gnl_UG_BnaNoS38995576_dup1	DOWNSTREAM_2K
TCONS_00019024	C03	-	51723958	51724459	gnl_UG_BnaNoS25469169_dup1	DOWNSTREAM_2K
TCONS_00020932	C05	+	32364779	32365072	gnl_UG_BnaNoS39236531_dup1	DOWNSTREAM_2K
TCONS_00003419	A03	+	14350029	14350306	gnl_UG_BnaNoS39171665_dup1	DOWNSTREAM_2K
TCONS_00015561	C01	+	3853602638536560	3853648038536720	gnl_UG_BnaNoS38948827_dup1	DOWNSTREAM_2K
TCONS_00022516	C06	+	2.77656e+23	2.77656e+23	gnl_UG_BnaNoS37285550_dup1	DOWNSTREAM_2K
TCONS_00026937	C07	-	4.43345e+47	4.4335e+47	gnl_UG_BnaNoS39214343_dup1	DOWNSTREAM_2K
TCONS_00021576	C06	+	698262	698558	gnl_UG_BnaNoS39226661_dup1	DOWNSTREAM_2K
TCONS_00006514	A05	+	2003495320035220	2003511520035380	gnl_UG_BnaNoS39204334_dup1	DOWNSTREAM_2K
TCONS_00025269	C07	+	4.21133e+47	4.21135e+47	gnl_UG_BnaNoS39280048_dup1	DOWNSTREAM_2K
TCONS_00000647	A01	+	2498584424985980	2498588924986260	gnl_UG_BnaNoS52608949_dup1	DOWNSTREAM_2K
TCONS_00027113	C07	-	4.74006e+23	4.74018e+23	gnl_UG_BnaNoS44683387_dup1	DOWNSTREAM_2K
TCONS_00026416	C07	-	3.34401e+23	3.34404e+23	gnl_UG_BnaNoS52616579_dup1	DOWNSTREAM_2K
TCONS_00026894	C07	-	43750514	43750790	gnl_UG_BnaNoS44666470_dup1	DOWNSTREAM_2K
TCONS_00026716	C07	-	3.92809e+31	3.92811e+31	gnl_UG_BnaNoS38998417_dup1	DOWNSTREAM_2K
TCONS_00013448	A09	-	27442309	27442757	gnl_UG_BnaNoS39072657_dup1	DOWNSTREAM_2K
TCONS_00026038	C07	-	1.72333e+39	1.72338e+39	gnl_UG_BnaNoS32890147_dup1	DOWNSTREAM_2K
TCONS_00022199	C06	+	16519587	16520295	gnl_UG_BnaNoS39189125_dup1	DOWNSTREAM_2K
TCONS_00007886	A06	+	11838120	11839437	gnl_UG_BnaNoS39216799_dup1	DOWNSTREAM_2K
TCONS_00025372	C07	+	4434914844349270	4434918744349460	gnl_UG_BnaNoS39005924_dup1	DOWNSTREAM_2K
TCONS_00024089	C06	-	3.9969e+23	3.99701e+23	gnl_UG_BnaNoS38963096_dup1	DOWNSTREAM_2K
TCONS_00026386	C07	-	3.25683e+39	3.25684e+39	gnl_UG_BnaNoS44674721_dup1	DOWNSTREAM_2K
TCONS_00027643	C08	+	33228363	33228795	gnl_UG_BnaNoS38949812_dup1	DOWNSTREAM_2K
TCONS_00016759	C02	-	2820376	2820655	gnl_UG_BnaNoS52614089_dup1	DOWNSTREAM_2K
TCONS_00026618	C07	-	3.7248e+71	3.72484e+71	gnl_UG_BnaNoS32888740_dup1	DOWNSTREAM_2K
TCONS_00022352	C06	+	2.11249e+79	2.11249e+79	gnl_UG_BnaNoS39202974_dup1	DOWNSTREAM_2K
TCONS_00002667	A02	-	14386185	14386400	gnl_UG_BnaNoS39239682_dup1	DOWNSTREAM_2K
TCONS_00027130	C07	-	4.7645e+23	4.76456e+23	gnl_UG_BnaNoS39210387_dup1	DOWNSTREAM_2K
TCONS_00023477	C06	-	1.63841e+55	1.63842e+55	gnl_UG_BnaNoS39239705_dup1	DOWNSTREAM_2K
TCONS_00011253	A08	-	11028717	11028931	gnl_UG_BnaNoS37272238_dup1	DOWNSTREAM_2K
TCONS_00021801	C06	+	4.09586e+48	4.09594e+48	gnl_UG_BnaNoS39232656_dup1	DOWNSTREAM_2K
TCONS_00022816	C06	+	40324533	40325262	gnl_UG_BnaNoS39017755_dup1	DOWNSTREAM_2K
TCONS_00025291	C07	+	4.27932e+31	4.27933e+31	gnl_UG_BnaNoS39205833_dup1	DOWNSTREAM_2K
TCONS_00013023	A09	-	8316155	8316696	gnl_UG_BnaNoS39255565_dup1	DOWNSTREAM_2K
TCONS_00026128	C07	-	2.33527e+39	2.33531e+39	gnl_UG_BnaNoS39271182_dup1	DOWNSTREAM_2K
TCONS_00021185	C05	-	1.3773e+23	1.3773e+23	gnl_UG_BnaNoS44673524_dup1	DOWNSTREAM_2K
TCONS_00025401	C07	+	4474836744749080	4474864944749490	gnl_UG_BnaNoS38975563_dup1	DOWNSTREAM_2K
TCONS_00027033	C07	-	4583342245833880	4583380045833990	gnl_UG_BnaNoS38997754_dup1	DOWNSTREAM_2K
TCONS_00022957	C06	-	1.74634e+27	1.74663e+27	gnl_UG_BnaNoS37277750_dup1	DOWNSTREAM_2K
TCONS_00021977	C06	+	8.02754e+20	8.02786e+20	gnl_UG_BnaNoS44668746_dup1	DOWNSTREAM_2K
TCONS_00025785	C07	-	65950216595547	65954576597036	gnl_UG_BnaNoS38997364_dup1	DOWNSTREAM_2K
TCONS_00022676	C06	+	3.2561e+119	3.25611e+119	gnl_UG_BnaNoS39169007_dup1	DOWNSTREAM_2K
TCONS_00025661	C07	-	7.96894e+35	7.97227e+35	gnl_UG_BnaNoS38999354_dup1	DOWNSTREAM_2K
TCONS_00023577	C06	-	1.88172e+119	1.88174e+119	gnl_UG_BnaNoS39284478_dup1	DOWNSTREAM_2K
TCONS_00024101	C06	-	4.04827e+23	4.04834e+23	gnl_UG_BnaNoS39000779_dup1	DOWNSTREAM_2K
TCONS_00016375	C02	+	11188485	11189129	gnl_UG_BnaNoS39003099_dup1	DOWNSTREAM_2K
TCONS_00024738	C07	+	30958688	30959422	gnl_UG_BnaNoS39224193_dup1	DOWNSTREAM_2K
TCONS_00026723	C07	-	3.94453e+31	3.94457e+31	gnl_UG_BnaNoS38973099_dup1	DOWNSTREAM_2K
TCONS_00024978	C07	+	3.59573e+63	3.59576e+63	gnl_UG_BnaNoS36045035_dup1	DOWNSTREAM_2K
TCONS_00026911	C07	-	4.3971e+23	4.39713e+23	gnl_UG_BnaNoS39248327_dup1	DOWNSTREAM_2K
TCONS_00026675	C07	-	3.84413e+23	3.84417e+23	gnl_UG_BnaNoS37285710_dup1	DOWNSTREAM_2K
TCONS_00000104	A01	+	2.33233e+34	2.33244e+34	gnl_UG_BnaNoS39213282_dup1	DOWNSTREAM_2K
TCONS_00023034	C06	-	3.2572e+27	3.25729e+27	gnl_UG_BnaNoS52604689_dup1	DOWNSTREAM_2K
TCONS_00000049	A01	+	1056376	1056661	gnl_UG_BnaNoS25440690_dup1	DOWNSTREAM_2K
TCONS_00011257	A08	-	11404313	11404622	gnl_UG_BnaNoS37217021_dup1	DOWNSTREAM_2K
TCONS_00021838	C06	+	4.72174e+27	4.72184e+27	gnl_UG_BnaNoS39224734_dup1	DOWNSTREAM_2K
TCONS_00026381	C07	-	32541804	32542248	gnl_UG_BnaNoS44667117_dup1	DOWNSTREAM_2K
TCONS_00023376	C06	-	1267302312673810	1267334512673880	gnl_UG_BnaNoS39225776_dup1	DOWNSTREAM_2K
TCONS_00022833	C06	-	139853140193	139953140351	gnl_UG_BnaNoS39186441_dup1	DOWNSTREAM_2K
TCONS_00022578	C06	+	3.00485e+47	3.00487e+47	gnl_UG_BnaNoS39229115_dup1	DOWNSTREAM_2K
TCONS_00029154	C09	+	3.84788e+23	3.84789e+23	gnl_UG_BnaNoS39250103_dup1	DOWNSTREAM_2K
TCONS_00017323	C03	+	2338943	2339381	gnl_UG_BnaNoS38997926_dup1	DOWNSTREAM_2K
TCONS_00024689	C07	+	2962354229624930	2962484829626170	gnl_UG_BnaNoS38960164_dup1	DOWNSTREAM_2K
TCONS_00025368	C07	+	4.42442e+31	4.42444e+31	gnl_UG_BnaNoS39004439_dup1	DOWNSTREAM_2K
TCONS_00010938	A08	+	18221634	18222005	gnl_UG_BnaNoS39173037_dup1	DOWNSTREAM_2K
TCONS_00001166	A01	-	13903940	13904270	gnl_UG_BnaNoS39251892_dup1	DOWNSTREAM_2K
TCONS_00020055	C04	-	21663316	21663831	gnl_UG_BnaNoS38884642_dup1	DOWNSTREAM_2K
TCONS_00026179	C07	-	2.63827e+23	2.63828e+23	gnl_UG_BnaNoS39288631_dup1	DOWNSTREAM_2K
TCONS_00027339	C08	+	15988734	15988947	gnl_UG_BnaNoS39003523_dup1	DOWNSTREAM_2K
TCONS_00006225	A05	+	5426818	5427200	gnl_UG_BnaNoS39164515_dup1	DOWNSTREAM_2K
TCONS_00023432	C06	-	1.49924e+31	1.49935e+31	gnl_UG_BnaNoS38874392_dup1	DOWNSTREAM_2K
TCONS_00022470	C06	+	2.6371e+31	2.63711e+31	gnl_UG_BnaNoS38997561_dup1	DOWNSTREAM_2K
TCONS_00025042	C07	+	3.68659e+39	3.68661e+39	gnl_UG_BnaNoS39279809_dup1	DOWNSTREAM_2K
TCONS_00012409	A09	+	3.01893e+23	3.01896e+23	gnl_UG_BnaNoS39201951_dup1	DOWNSTREAM_2K
TCONS_00025128	C07	+	3856558238565730	3856565038566530	gnl_UG_BnaNoS25425867_dup1	DOWNSTREAM_2K
TCONS_00025128	C07	+	3856558238565730	3856565038566530	gnl_UG_BnaNoS25425867_dup1	DOWNSTREAM_2K
TCONS_00021568	C06	+	561965562527	562004563043	gnl_UG_BnaNoS39264084_dup1	DOWNSTREAM_2K
TCONS_00019008	C03	-	4998898449989720	4998926149989910	gnl_UG_BnaNoS39210662_dup1	DOWNSTREAM_2K
TCONS_00011686	A09	+	29170452917463	29171462917628	gnl_UG_BnaNoS39242827_dup1	DOWNSTREAM_2K
TCONS_00024925	C07	+	3.50836e+55	3.50837e+55	gnl_UG_BnaNoS39001139_dup1	DOWNSTREAM_2K
TCONS_00002861	A02	-	2542661425426960	2542689025427050	gnl_UG_BnaNoS39274054_dup1	DOWNSTREAM_2K
TCONS_00026856	C07	-	43190031	43190586	gnl_UG_BnaNoS39226685_dup1	DOWNSTREAM_2K
TCONS_00011593	A09	+	46113	46987	gnl_UG_BnaNoS38995146_dup1	DOWNSTREAM_2K
TCONS_00027112	C07	-	4740057147402390	4740231147402610	gnl_UG_BnaNoS44683387_dup1	DOWNSTREAM_2K
TCONS_00021964	C06	+	7.53267e+34	7.53282e+34	gnl_UG_BnaNoS39226401_dup1	DOWNSTREAM_2K
TCONS_00026929	C07	-	44256187	44256769	gnl_UG_BnaNoS39289049_dup1	DOWNSTREAM_2K
TCONS_00014253	A10	+	14834198	14834468	gnl_UG_BnaNoS39244120_dup1	DOWNSTREAM_2K
TCONS_00025378	C07	+	44412830	44413334	gnl_UG_BnaNoS39264828_dup1	DOWNSTREAM_2K
TCONS_00026745	C07	-	4.04302e+55	4.04305e+55	gnl_UG_BnaNoS39248521_dup1	DOWNSTREAM_2K
TCONS_00003755	A03	+	2264112122641940	2264118622642210	gnl_UG_BnaNoS25428725_dup1	DOWNSTREAM_2K
TCONS_00026033	C07	-	1.70321e+23	1.70326e+23	gnl_UG_BnaNoS38961809_dup1	DOWNSTREAM_2K
TCONS_00025067	C07	+	3.73724e+63	3.73725e+63	gnl_UG_BnaNoS38994525_dup1	DOWNSTREAM_2K
TCONS_00025482	C07	+	46167528	46167903	gnl_UG_BnaNoS39182467_dup1	DOWNSTREAM_2K
TCONS_00026153	C07	-	2.47935e+55	2.47939e+55	gnl_UG_BnaNoS25469618_dup1	DOWNSTREAM_2K
TCONS_00026047	C07	-	17624399	17625093	gnl_UG_BnaNoS39098282_dup1	DOWNSTREAM_2K
TCONS_00026403	C07	-	3.29042e+159	3.29049e+159	gnl_UG_BnaNoS38949205_dup1	DOWNSTREAM_2K
TCONS_00024107	C06	-	4.06508e+47	4.0651e+47	gnl_UG_BnaNoS39205207_dup1	DOWNSTREAM_2K
TCONS_00021629	C06	+	1.51481e+20	1.5153e+20	gnl_UG_BnaNoS39017309_dup1	DOWNSTREAM_2K
TCONS_00006551	A05	+	21151594	21151981	gnl_UG_BnaNoS39208154_dup1	DOWNSTREAM_2K
TCONS_00011551	A08	-	19710712	19711087	gnl_UG_BnaNoS38955243_dup1	DOWNSTREAM_2K
TCONS_00027023	C07	-	4.57517e+55	4.57524e+55	gnl_UG_BnaNoS25447064_dup1	DOWNSTREAM_2K
TCONS_00021797	C06	+	4.0828e+55	4.08307e+55	gnl_UG_BnaNoS39175102_dup1	DOWNSTREAM_2K
TCONS_00014591	A10	-	1036672610367030	1036686010367100	gnl_UG_BnaNoS52594798_dup1	DOWNSTREAM_2K
TCONS_00026247	C07	-	2.90148e+55	2.90149e+55	gnl_UG_BnaNoS52599419_dup1	DOWNSTREAM_2K
TCONS_00023576	C06	-	1.88172e+119	1.88174e+119	gnl_UG_BnaNoS39284478_dup1	DOWNSTREAM_2K
TCONS_00000105	A01	+	2.33236e+34	2.33244e+34	gnl_UG_BnaNoS39213282_dup1	DOWNSTREAM_2K
TCONS_00012596	A09	+	35719695	35720238	gnl_UG_BnaNoS39242373_dup1	DOWNSTREAM_2K
TCONS_00019440	C04	+	21723356	21723649	gnl_UG_BnaNoS39240605_dup1	DOWNSTREAM_2K
TCONS_00002668	A02	-	14387080	14387493	gnl_UG_BnaNoS39262259_dup1	DOWNSTREAM_2K
TCONS_00021754	C06	+	34341323434474	34343093434566	gnl_UG_BnaNoS52589448_dup1	DOWNSTREAM_2K
TCONS_00024405	C07	+	1.64014e+47	1.64015e+47	gnl_UG_BnaNoS39168159_dup1	DOWNSTREAM_2K
TCONS_00026298	C07	-	3.05569e+55	3.05572e+55	gnl_UG_BnaNoS38972896_dup1	DOWNSTREAM_2K
TCONS_00022962	C06	-	1849675	1850195	gnl_UG_BnaNoS39208220_dup1	DOWNSTREAM_2K
TCONS_00026204	C07	-	2.72857e+71	2.7286e+71	gnl_UG_BnaNoS39240663_dup1	DOWNSTREAM_2K
TCONS_00007043	A05	-	8208207	8208419	gnl_UG_BnaNoS37290802_dup1	DOWNSTREAM_2K
TCONS_00016040	C01	-	31628281	31628550	gnl_UG_BnaNoS25450725_dup1	DOWNSTREAM_2K
TCONS_00025939	C07	-	1354002413540490	1354036713540600	gnl_UG_BnaNoS39162839_dup1	DOWNSTREAM_2K
TCONS_00008215	A06	+	21585126	21586111	gnl_UG_BnaNoS39242816_dup1	DOWNSTREAM_2K
TCONS_00003891	A03	+	28149089	28149317	gnl_UG_BnaNoS39163351_dup1	DOWNSTREAM_2K
TCONS_00013546	A09	-	3068135030681740	3068164430681770	gnl_UG_BnaNoS39162972_dup1	DOWNSTREAM_2K
TCONS_00022938	C06	-	1.56413e+48	1.56441e+48	gnl_UG_BnaNoS39281792_dup1	DOWNSTREAM_2K
TCONS_00029732	C09	-	3642100336421190	3642110936421290	gnl_UG_BnaNoS39237529_dup1	DOWNSTREAM_2K
TCONS_00022913	C06	-	1.28799e+41	1.28839e+41	gnl_UG_BnaNoS39136055_dup1	DOWNSTREAM_2K
TCONS_00000578	A01	+	21364369	21366017	gnl_UG_BnaNoS32886318_dup1	DOWNSTREAM_2K
TCONS_00025691	C07	-	1593567	1595280	gnl_UG_BnaNoS39193453_dup1	DOWNSTREAM_2K
TCONS_00003236	A03	+	9054908	9055277	gnl_UG_BnaNoS38932681_dup1	DOWNSTREAM_2K
TCONS_00024809	C07	+	3.27205e+63	3.27206e+63	gnl_UG_BnaNoS52609963_dup1	DOWNSTREAM_2K
TCONS_00025296	C07	+	4294026042940870	4294080842940930	gnl_UG_BnaNoS25429021_dup1	DOWNSTREAM_2K
TCONS_00023102	C06	-	4.6642e+69	4.66423e+69	gnl_UG_BnaNoS39196965_dup1	DOWNSTREAM_2K
TCONS_00022258	C06	+	18535578	18536001	gnl_UG_BnaNoS39265683_dup1	DOWNSTREAM_2K
TCONS_00007270	A05	-	1990099319901800	1990136319902690	gnl_UG_BnaNoS39249682_dup1	DOWNSTREAM_2K
TCONS_00022242	C06	+	1.79983e+47	1.79983e+47	gnl_UG_BnaNoS39240474_dup1	DOWNSTREAM_2K
TCONS_00024464	C07	+	1.91491e+175	1.91492e+175	gnl_UG_BnaNoS39215021_dup1	DOWNSTREAM_2K
TCONS_00021834	C06	+	46569854667765	46571084668086	gnl_UG_BnaNoS38883442_dup1	DOWNSTREAM_2K
TCONS_00022090	C06	+	1.22226e+47	1.22227e+47	gnl_UG_BnaNoS39190005_dup1	DOWNSTREAM_2K
TCONS_00022022	C06	+	91584699158776	91585169160603	gnl_UG_BnaNoS36046141_dup1	DOWNSTREAM_2K
TCONS_00027087	C07	-	4.68399e+47	4.68402e+47	gnl_UG_BnaNoS39162555_dup1	DOWNSTREAM_2K
TCONS_00023049	C06	-	3.50214e+20	3.50252e+20	gnl_UG_BnaNoS39284948_dup1	DOWNSTREAM_2K
TCONS_00007269	A05	-	1.9901e+23	1.99014e+23	gnl_UG_BnaNoS39249682_dup1	DOWNSTREAM_2K
TCONS_00022587	C06	+	30357513	30358441	gnl_UG_BnaNoS52589690_dup1	DOWNSTREAM_2K
TCONS_00012312	A09	+	1.46442e+23	1.46445e+23	gnl_UG_BnaNoS52591963_dup1	DOWNSTREAM_2K
TCONS_00024945	C07	+	3.54376e+31	3.5438e+31	gnl_UG_BnaNoS37612530_dup1	DOWNSTREAM_2K
TCONS_00022752	C06	+	3674214936742290	3674220536742540	gnl_UG_BnaNoS39177280_dup1	DOWNSTREAM_2K
TCONS_00010082	A07	-	1455931214560040	1455955614560100	gnl_UG_BnaNoS39217095_dup1	DOWNSTREAM_2K
TCONS_00026812	C07	-	4.20475e+71	4.20476e+71	gnl_UG_BnaNoS32888078_dup1	DOWNSTREAM_2K
TCONS_00026689	C07	-	3.86612e+47	3.86615e+47	gnl_UG_BnaNoS39206567_dup1	DOWNSTREAM_2K
TCONS_00013863	A10	+	2294944	2295389	gnl_UG_BnaNoS39186766_dup1	DOWNSTREAM_2K
TCONS_00026924	C07	-	4.42234e+79	4.42237e+79	gnl_UG_BnaNoS52614902_dup1	DOWNSTREAM_2K
TCONS_00021731	C06	+	3142094	3142586	gnl_UG_BnaNoS52603880_dup1	DOWNSTREAM_2K
TCONS_00026577	C07	-	3.66298e+47	3.66302e+47	gnl_UG_BnaNoS38913413_dup1	DOWNSTREAM_2K
TCONS_00025422	C07	+	45175695	45176065	gnl_UG_BnaNoS39174050_dup1	DOWNSTREAM_2K
TCONS_00024483	C07	+	2.11325e+71	2.11329e+71	gnl_UG_BnaNoS39190455_dup1	DOWNSTREAM_2K
TCONS_00026457	C07	-	3.44244e+23	3.44244e+23	gnl_UG_BnaNoS38961235_dup1	DOWNSTREAM_2K
TCONS_00021652	C06	+	1.77529e+20	1.77542e+20	gnl_UG_BnaNoS44679396_dup1	DOWNSTREAM_2K
TCONS_00023900	C06	-	3140762331408270	3140817731408420	gnl_UG_BnaNoS39268130_dup1	DOWNSTREAM_2K
TCONS_00003683	A03	+	20760386	20760735	gnl_UG_BnaNoS38998561_dup1	DOWNSTREAM_2K
TCONS_00015973	C01	-	2681639526816790	2681644926817070	gnl_UG_BnaNoS38968451_dup1	DOWNSTREAM_2K
TCONS_00011488	A08	-	18436474	18436754	gnl_UG_BnaNoS39182087_dup1	DOWNSTREAM_2K
TCONS_00013229	A09	-	2007203320072510	2007243420072630	gnl_UG_BnaNoS38879855_dup1	DOWNSTREAM_2K
TCONS_00026248	C07	-	2.90168e+23	2.90172e+23	gnl_UG_BnaNoS52599419_dup1	DOWNSTREAM_2K
TCONS_00006952	A05	-	3.88502e+20	3.88509e+20	gnl_UG_BnaNoS39238511_dup1	DOWNSTREAM_2K
TCONS_00025221	C07	+	4097118440971390	4097132240971710	gnl_UG_BnaNoS38980306_dup1	DOWNSTREAM_2K
TCONS_00026467	C07	-	3.45926e+31	3.45928e+31	gnl_UG_BnaNoS32884531_dup1	DOWNSTREAM_2K
TCONS_00024774	C07	+	3.19927e+39	3.19928e+39	gnl_UG_BnaNoS25416687_dup1	DOWNSTREAM_2K
TCONS_00028178	C08	-	2.72817e+23	2.72819e+23	gnl_UG_BnaNoS39183568_dup1	DOWNSTREAM_2K
TCONS_00005578	A04	-	4543564	4543772	gnl_UG_BnaNoS39196930_dup1	DOWNSTREAM_2K
TCONS_00002669	A02	-	14387960	14388222	gnl_UG_BnaNoS39262259_dup1	DOWNSTREAM_2K
TCONS_00022020	C06	+	9119296	9120162	gnl_UG_BnaNoS39095316_dup1	DOWNSTREAM_2K
TCONS_00005103	A04	+	7843140	7843494	gnl_UG_BnaNoS38996708_dup1	DOWNSTREAM_2K
TCONS_00007452	A05	-	24294230	24294514	gnl_UG_BnaNoS38899399_dup1	DOWNSTREAM_2K
TCONS_00016547	C02	+	3.0823e+23	3.08231e+23	gnl_UG_BnaNoS39272944_dup1	DOWNSTREAM_2K
TCONS_00026018	C07	-	1.66317e+39	1.66322e+39	gnl_UG_BnaNoS39267794_dup1	DOWNSTREAM_2K
TCONS_00025061	C07	+	3.72239e+23	3.7224e+23	gnl_UG_BnaNoS38995806_dup1	DOWNSTREAM_2K
TCONS_00012039	A09	+	1412285414123290	1412303014123360	gnl_UG_BnaNoS39244248_dup1	DOWNSTREAM_2K
TCONS_00000043	A01	+	931417932269	931785932387	gnl_UG_BnaNoS26548058_dup1	DOWNSTREAM_2K
TCONS_00026086	C07	-	2.06155e+31	2.06163e+31	gnl_UG_BnaNoS38949396_dup1	DOWNSTREAM_2K
TCONS_00025689	C07	-	1.58961e+34	1.5899e+34	gnl_UG_BnaNoS38992754_dup1	DOWNSTREAM_2K
TCONS_00021398	C05	-	26864908	26865120	gnl_UG_BnaNoS39244723_dup1	DOWNSTREAM_2K
TCONS_00021019	C05	-	2329948	2330345	gnl_UG_BnaNoS38999577_dup1	DOWNSTREAM_2K
TCONS_00028962	C09	+	2.93881e+31	2.93883e+31	gnl_UG_BnaNoS38905262_dup1	DOWNSTREAM_2K
TCONS_00026334	C07	-	3.13754e+31	3.13756e+31	gnl_UG_BnaNoS38963012_dup1	DOWNSTREAM_2K
TCONS_00001677	A02	+	4271704	4272027	gnl_UG_BnaNoS44681667_dup1	DOWNSTREAM_2K
TCONS_00027060	C07	-	4625387346254410	4625431746254490	gnl_UG_BnaNoS39231721_dup1	DOWNSTREAM_2K
TCONS_00024651	C07	+	2.85872e+23	2.85873e+23	gnl_UG_BnaNoS39270498_dup1	DOWNSTREAM_2K
TCONS_00023043	C06	-	3.44162e+27	3.44178e+27	gnl_UG_BnaNoS39090652_dup1	DOWNSTREAM_2K
TCONS_00025393	C07	+	4.4656e+23	4.4656e+23	gnl_UG_BnaNoS39254322_dup1	DOWNSTREAM_2K
TCONS_00026809	C07	-	4.19411e+31	4.19411e+31	gnl_UG_BnaNoS39165009_dup1	DOWNSTREAM_2K
TCONS_00026803	C07	-	4.18684e+55	4.18685e+55	gnl_UG_BnaNoS39174956_dup1	DOWNSTREAM_2K
TCONS_00014554	A10	-	87214868721820	87217378721826	gnl_UG_BnaNoS39260838_dup1	DOWNSTREAM_2K
TCONS_00025021	C07	+	3.66887e+111	3.66889e+111	gnl_UG_BnaNoS39237198_dup1	DOWNSTREAM_2K
TCONS_00024284	C07	+	8.07452e+48	8.0746e+48	gnl_UG_BnaNoS39191281_dup1	DOWNSTREAM_2K
TCONS_00026138	C07	-	2.38412e+23	2.38414e+23	gnl_UG_BnaNoS39239949_dup1	DOWNSTREAM_2K
TCONS_00023776	C06	-	2.6968e+79	2.69683e+79	gnl_UG_BnaNoS52591858_dup1	DOWNSTREAM_2K
TCONS_00023582	C06	-	18911415	18912117	gnl_UG_BnaNoS25441074_dup1	DOWNSTREAM_2K
TCONS_00015185	C01	+	11330099	11330348	gnl_UG_BnaNoS39249166_dup1	DOWNSTREAM_2K
TCONS_00000064	A01	+	1331983	1332343	gnl_UG_BnaNoS39250280_dup1	DOWNSTREAM_2K
TCONS_00024137	C07	+	903761	904141	gnl_UG_BnaNoS39188655_dup1	DOWNSTREAM_2K
TCONS_00004539	A03	-	1633709116337590	1633750016337640	gnl_UG_BnaNoS39211643_dup1	DOWNSTREAM_2K
TCONS_00026036	C07	-	1.70596e+31	1.70598e+31	gnl_UG_BnaNoS32888934_dup1	DOWNSTREAM_2K
TCONS_00007268	A05	-	1.9901e+31	1.99014e+31	gnl_UG_BnaNoS39249682_dup1	DOWNSTREAM_2K
TCONS_00014155	A10	+	12531874	12532257	gnl_UG_BnaNoS32888186_dup1	DOWNSTREAM_2K
TCONS_00013960	A10	-	1.0791e+23	1.07912e+23	gnl_UG_BnaNoS39270037_dup1	DOWNSTREAM_2K
TCONS_00024923	C07	+	3.50767e+55	3.50768e+55	gnl_UG_BnaNoS53139767_dup1	DOWNSTREAM_2K
TCONS_00026273	C07	-	2.96412e+39	2.96416e+39	gnl_UG_BnaNoS39054807_dup1	DOWNSTREAM_2K
TCONS_00027132	C07	-	4.76667e+47	4.76669e+47	gnl_UG_BnaNoS39182733_dup1	DOWNSTREAM_2K
TCONS_00003245	A03	+	9269327	9269565	gnl_UG_BnaNoS39162870_dup1	DOWNSTREAM_2K
TCONS_00021823	C06	+	4.39325e+20	4.39342e+20	gnl_UG_BnaNoS39169066_dup1	DOWNSTREAM_2K
TCONS_00022831	C06	-	1.25351e+23	1.25538e+23	gnl_UG_BnaNoS29941138_dup1	DOWNSTREAM_2K
TCONS_00024795	C07	+	3.24039e+23	3.24041e+23	gnl_UG_BnaNoS39174652_dup1	DOWNSTREAM_2K
TCONS_00025721	C07	-	3284991	3285783	gnl_UG_BnaNoS39170164_dup1	DOWNSTREAM_2K
TCONS_00024788	C07	+	3223442132235830	3223562532236370	gnl_UG_BnaNoS39183030_dup1	DOWNSTREAM_2K
TCONS_00005270	A04	+	13440905	13441198	gnl_UG_BnaNoS39295719_dup1	DOWNSTREAM_2K
TCONS_00021824	C06	+	4.39432e+48	4.39442e+48	gnl_UG_BnaNoS39169066_dup1	DOWNSTREAM_2K
TCONS_00026707	C07	-	3.89911e+31	3.89913e+31	gnl_UG_BnaNoS25441206_dup1	DOWNSTREAM_2K
TCONS_00004334	A03	-	1105515711055660	1105537611055840	gnl_UG_BnaNoS32878244_dup1	DOWNSTREAM_2K
TCONS_00023578	C06	-	1.88172e+111	1.88174e+111	gnl_UG_BnaNoS39284478_dup1	DOWNSTREAM_2K
TCONS_00026058	C07	-	1.79423e+31	1.79423e+31	gnl_UG_BnaNoS38890826_dup1	DOWNSTREAM_2K
TCONS_00011687	A09	+	2918385	2918590	gnl_UG_BnaNoS39242827_dup1	DOWNSTREAM_2K
TCONS_00024211	C07	+	40268514027367	40272794027811	gnl_UG_BnaNoS38998097_dup1	DOWNSTREAM_2K
TCONS_00002812	A02	-	2286320222863320	2286323722863530	gnl_UG_BnaNoS39280663_dup1	DOWNSTREAM_2K
TCONS_00025543	C07	+	4.68117e+31	4.68119e+31	gnl_UG_BnaNoS52611828_dup1	DOWNSTREAM_2K
TCONS_00021980	C06	+	81130718113425	81133388113824	gnl_UG_BnaNoS38974840_dup1	DOWNSTREAM_2K
TCONS_00023305	C06	-	95864219586702	95866069586801	gnl_UG_BnaNoS37298168_dup1	DOWNSTREAM_2K
TCONS_00027987	C08	-	1.37178e+23	1.37181e+23	gnl_UG_BnaNoS39170654_dup1	DOWNSTREAM_2K
TCONS_00026943	C07	-	4.43627e+23	4.43629e+23	gnl_UG_BnaNoS52612969_dup1	DOWNSTREAM_2K
TCONS_00028256	C08	-	3049644830497050	3049677430497120	gnl_UG_BnaNoS39229579_dup1	DOWNSTREAM_2K
TCONS_00004934	A04	+	90708	91009	gnl_UG_BnaNoS39169605_dup1	DOWNSTREAM_2K
TCONS_00024862	C07	+	3.40726e+23	3.40727e+23	gnl_UG_BnaNoS39001221_dup1	DOWNSTREAM_2K
TCONS_00005285	A04	+	13817465	13817950	gnl_UG_BnaNoS39184687_dup1	DOWNSTREAM_2K
TCONS_00015229	C01	+	13000012	13000780	gnl_UG_BnaNoS52106837_dup1	DOWNSTREAM_2K
TCONS_00029752	C09	-	37022120	37022322	gnl_UG_BnaNoS38979589_dup1	DOWNSTREAM_2K
TCONS_00025323	C07	+	4340372543404180	4340408643404500	gnl_UG_BnaNoS39177526_dup1	DOWNSTREAM_2K
TCONS_00021588	C06	+	1.04644e+27	1.04661e+27	gnl_UG_BnaNoS39239334_dup1	DOWNSTREAM_2K
TCONS_00024915	C07	+	3489741934897890	3489781334898040	gnl_UG_BnaNoS52614103_dup1	DOWNSTREAM_2K
TCONS_00025547	C07	+	4682137346821970	4682188346822100	gnl_UG_BnaNoS39180807_dup1	DOWNSTREAM_2K
TCONS_00023051	C06	-	3.51824e+111	3.51856e+111	gnl_UG_BnaNoS38878040_dup1	DOWNSTREAM_2K
TCONS_00024181	C07	+	3286205	3287136	gnl_UG_BnaNoS39170164_dup1	DOWNSTREAM_2K
TCONS_00027100	C07	-	4721612947216810	4721615747217700	gnl_UG_BnaNoS38878066_dup1	DOWNSTREAM_2K
TCONS_00024463	C07	+	1.91491e+175	1.91492e+175	gnl_UG_BnaNoS39215021_dup1	DOWNSTREAM_2K
TCONS_00027143	C07	-	4.77676e+23	4.77677e+23	gnl_UG_BnaNoS38894125_dup1	DOWNSTREAM_2K
TCONS_00026304	C07	-	30614721	30614962	gnl_UG_BnaNoS39162282_dup1	DOWNSTREAM_2K
TCONS_00024334	C07	+	12794237	12795449	gnl_UG_BnaNoS39009894_dup1	DOWNSTREAM_2K
TCONS_00013029	A09	-	8645798	8646839	gnl_UG_BnaNoS38995470_dup1	DOWNSTREAM_2K
TCONS_00016456	C02	+	18267644	18268341	gnl_UG_BnaNoS39249648_dup1	DOWNSTREAM_2K
TCONS_00026885	C07	-	43613164	43613591	gnl_UG_BnaNoS39245355_dup1	DOWNSTREAM_2K
TCONS_00022691	C06	+	3.32143e+55	3.32145e+55	gnl_UG_BnaNoS38943434_dup1	DOWNSTREAM_2K
TCONS_00007267	A05	-	1990099319901440	1990136319902230	gnl_UG_BnaNoS39249682_dup1	DOWNSTREAM_2K
TCONS_00023801	C06	-	2795033527951000	2795039227951470	gnl_UG_BnaNoS39163759_dup1	DOWNSTREAM_2K
TCONS_00009337	A07	+	12280595	12280909	gnl_UG_BnaNoS39220582_dup1	DOWNSTREAM_2K
TCONS_00022046	C06	+	9.75197e+69	9.752e+69	gnl_UG_BnaNoS52593394_dup1	DOWNSTREAM_2K
TCONS_00023044	C06	-	3.44281e+48	3.44284e+48	gnl_UG_BnaNoS39090652_dup1	DOWNSTREAM_2K
TCONS_00015028	C01	+	42271514227409	42273274227779	gnl_UG_BnaNoS25467073_dup1	DOWNSTREAM_2K
TCONS_00027175	C07	-	4822342448224340	4822408048224640	gnl_UG_BnaNoS32888844_dup1	DOWNSTREAM_2K
TCONS_00003076	A03	+	4192417	4192812	gnl_UG_BnaNoS39290987_dup1	DOWNSTREAM_2K
TCONS_00024095	C06	-	4.02433e+23	4.02434e+23	gnl_UG_BnaNoS39264281_dup1	DOWNSTREAM_2K
TCONS_00016738	C02	-	2207792	2208144	gnl_UG_BnaNoS52604170_dup1	DOWNSTREAM_2K
TCONS_00024993	C07	+	3.6263e+39	3.62631e+39	gnl_UG_BnaNoS38967056_dup1	DOWNSTREAM_2K
TCONS_00006409	A05	+	15623994	15624211	gnl_UG_BnaNoS39238724_dup1	DOWNSTREAM_2K
TCONS_00012103	A09	+	18345268	18345553	gnl_UG_BnaNoS39004787_dup1	DOWNSTREAM_2K
TCONS_00018379	C03	-	5378823	5379533	gnl_UG_BnaNoS39275234_dup1	DOWNSTREAM_2K
TCONS_00022468	C06	+	2.61512e+31	2.61514e+31	gnl_UG_BnaNoS39140577_dup1	DOWNSTREAM_2K
TCONS_00026814	C07	-	4.20806e+23	4.20816e+23	gnl_UG_BnaNoS39282660_dup1	DOWNSTREAM_2K
TCONS_00012420	A09	+	30696310	30696723	gnl_UG_BnaNoS39198304_dup1	DOWNSTREAM_2K
TCONS_00023844	C06	-	2.97601e+23	2.97606e+23	gnl_UG_BnaNoS38996409_dup1	DOWNSTREAM_2K
TCONS_00022668	C06	+	3242832832428910	3242879532429110	gnl_UG_BnaNoS52592750_dup1	DOWNSTREAM_2K
TCONS_00025546	C07	+	4.68205e+55	4.68206e+55	gnl_UG_BnaNoS39180807_dup1	DOWNSTREAM_2K
TCONS_00025492	C07	+	4.6253e+23	4.6253e+23	gnl_UG_BnaNoS39231721_dup1	DOWNSTREAM_2K
TCONS_00023033	C06	-	3256432	3256867	gnl_UG_BnaNoS52604689_dup1	DOWNSTREAM_2K
TCONS_00026883	C07	-	4.35861e+47	4.35862e+47	gnl_UG_BnaNoS39188296_dup1	DOWNSTREAM_2K
TCONS_00024849	C07	+	3.37048e+79	3.37051e+79	gnl_UG_BnaNoS38993032_dup1	DOWNSTREAM_2K
TCONS_00023110	C06	-	4.72361e+27	4.72366e+27	gnl_UG_BnaNoS39224734_dup1	DOWNSTREAM_2K
TCONS_00023518	C06	-	1.74119e+47	1.74122e+47	gnl_UG_BnaNoS36045244_dup1	DOWNSTREAM_2K
TCONS_00025942	C07	-	1.35586e+55	1.35589e+55	gnl_UG_BnaNoS39295817_dup1	DOWNSTREAM_2K
TCONS_00022995	C06	-	2.37553e+34	2.37574e+34	gnl_UG_BnaNoS39198726_dup1	DOWNSTREAM_2K
TCONS_00017703	C03	+	1978096219781080	1978099719781450	gnl_UG_BnaNoS39172027_dup1	DOWNSTREAM_2K
TCONS_00012520	A09	+	3337281033373580	3337299633373740	gnl_UG_BnaNoS39005882_dup1	DOWNSTREAM_2K
TCONS_00025538	C07	+	4.67676e+39	4.6768e+39	gnl_UG_BnaNoS39250312_dup1	DOWNSTREAM_2K
TCONS_00022512	C06	+	2.76722e+103	2.76723e+103	gnl_UG_BnaNoS36045293_dup1	DOWNSTREAM_2K
TCONS_00026827	C07	-	4.24029e+71	4.24034e+71	gnl_UG_BnaNoS39191921_dup1	DOWNSTREAM_2K
TCONS_00011579	A08	-	20702541	20703342	gnl_UG_BnaNoS38979927_dup1	DOWNSTREAM_2K
TCONS_00020085	C04	-	2451113724511600	2451151524511780	gnl_UG_BnaNoS39164136_dup1	DOWNSTREAM_2K
TCONS_00027066	C07	-	4.63966e+23	4.63974e+23	gnl_UG_BnaNoS38994408_dup1	DOWNSTREAM_2K
TCONS_00001409	A01	-	24976342	24976655	gnl_UG_BnaNoS39238012_dup1	DOWNSTREAM_2K
TCONS_00025562	C07	+	4.70907e+23	4.7091e+23	gnl_UG_BnaNoS38977934_dup1	DOWNSTREAM_2K
TCONS_00000182	A01	+	4897821	4898077	gnl_UG_BnaNoS39002665_dup1	DOWNSTREAM_2K
TCONS_00001712	A02	+	5806180	5806544	gnl_UG_BnaNoS39005071_dup1	DOWNSTREAM_2K
TCONS_00023572	C06	-	1870302418704500	1870432418704750	gnl_UG_BnaNoS37279858_dup1	DOWNSTREAM_2K
TCONS_00023254	C06	-	8.49716e+27	8.49719e+27	gnl_UG_BnaNoS25462773_dup1	DOWNSTREAM_2K
TCONS_00029458	C09	-	15743250	15743808	gnl_UG_BnaNoS38979698_dup1	DOWNSTREAM_2K
TCONS_00021750	C06	+	3.42197e+55	3.42207e+55	gnl_UG_BnaNoS39265769_dup1	DOWNSTREAM_2K
TCONS_00021833	C06	+	46567334667344	46569034667518	gnl_UG_BnaNoS38883442_dup1	DOWNSTREAM_2K
TCONS_00024085	C06	-	3.99015e+47	3.99016e+47	gnl_UG_BnaNoS39162191_dup1	DOWNSTREAM_2K
TCONS_00012463	A09	+	31850779	31851063	gnl_UG_BnaNoS36042828_dup1	DOWNSTREAM_2K
TCONS_00022819	C06	+	4.04815e+39	4.04818e+39	gnl_UG_BnaNoS39000779_dup1	DOWNSTREAM_2K
TCONS_00014680	A10	-	12633926	12634241	gnl_UG_BnaNoS39244813_dup1	DOWNSTREAM_2K
TCONS_00003540	A03	+	16433214	16433466	gnl_UG_BnaNoS38891953_dup1	DOWNSTREAM_2K
TCONS_00023097	C06	-	4.52122e+20	4.52152e+20	gnl_UG_BnaNoS38965546_dup1	DOWNSTREAM_2K
TCONS_00026146	C07	-	2419148124192300	2419191824192450	gnl_UG_BnaNoS39224262_dup1	DOWNSTREAM_2K
TCONS_00014765	A10	-	1481599214816340	1481622214816510	gnl_UG_BnaNoS39174551_dup1	DOWNSTREAM_2K
TCONS_00025369	C07	+	4.4257e+55	4.42573e+55	gnl_UG_BnaNoS39289049_dup1	DOWNSTREAM_2K
TCONS_00005169	A04	+	9.51233e+20	9.5124e+20	gnl_UG_BnaNoS39170957_dup1	DOWNSTREAM_2K
TCONS_00026881	C07	-	43527909	43528766	gnl_UG_BnaNoS39005724_dup1	DOWNSTREAM_2K
TCONS_00023944	C06	-	32593883	32594559	gnl_UG_BnaNoS32880521_dup1	DOWNSTREAM_2K
TCONS_00003422	A03	+	1.43778e+31	1.43778e+31	gnl_UG_BnaNoS39080398_dup1	DOWNSTREAM_2K
TCONS_00022117	C06	+	13076618	13077583	gnl_UG_BnaNoS39169689_dup1	DOWNSTREAM_2K
TCONS_00003899	A03	+	28340374	28340600	gnl_UG_BnaNoS38992884_dup1	DOWNSTREAM_2K
TCONS_00021757	C06	+	3.49184e+34	3.49188e+34	gnl_UG_BnaNoS37275813_dup1	DOWNSTREAM_2K
TCONS_00023112	C06	-	4755585	4756257	gnl_UG_BnaNoS39242624_dup1	DOWNSTREAM_2K
TCONS_00024899	C07	+	3475906134759660	3475957934759970	gnl_UG_BnaNoS37298935_dup1	DOWNSTREAM_2K
TCONS_00023366	C06	-	1257860812579890	1257959912580110	gnl_UG_BnaNoS39096978_dup1	DOWNSTREAM_2K
TCONS_00024760	C07	+	3.15438e+39	3.15441e+39	gnl_UG_BnaNoS39173754_dup1	DOWNSTREAM_2K
TCONS_00025545	C07	+	4.68205e+63	4.68206e+63	gnl_UG_BnaNoS39180807_dup1	DOWNSTREAM_2K
TCONS_00024080	C06	-	3.98848e+71	3.9885e+71	gnl_UG_BnaNoS39233424_dup1	DOWNSTREAM_2K
TCONS_00012002	A09	+	11654726	11655027	gnl_UG_BnaNoS25450211_dup1	DOWNSTREAM_2K
TCONS_00007446	A05	-	24175421	24175916	gnl_UG_BnaNoS39188949_dup1	DOWNSTREAM_2K
TCONS_00007373	A05	-	2297617322976390	2297625522976520	gnl_UG_BnaNoS39268928_dup1	DOWNSTREAM_2K
TCONS_00025227	C07	+	41098376	41098834	gnl_UG_BnaNoS25419031_dup1	DOWNSTREAM_2K
TCONS_00026521	C07	-	3552196835523240	3552306235523340	gnl_UG_BnaNoS39168528_dup1	DOWNSTREAM_2K
TCONS_00026617	C07	-	3.7248e+71	3.72484e+71	gnl_UG_BnaNoS32888740_dup1	DOWNSTREAM_2K
TCONS_00022850	C06	-	3.44908e+29	3.45101e+29	gnl_UG_BnaNoS39249411_dup1	DOWNSTREAM_2K
TCONS_00026744	C07	-	4.04302e+55	4.04305e+55	gnl_UG_BnaNoS39248521_dup1	DOWNSTREAM_2K
TCONS_00024207	C07	+	39322123933026	39327553933226	gnl_UG_BnaNoS39220246_dup1	DOWNSTREAM_2K
TCONS_00022541	C06	+	28928438	28929130	gnl_UG_BnaNoS39240634_dup1	DOWNSTREAM_2K
TCONS_00002061	A02	+	21723329	21723583	gnl_UG_BnaNoS39270227_dup1	DOWNSTREAM_2K
TCONS_00025182	C07	+	3.93725e+47	3.93727e+47	gnl_UG_BnaNoS37280103_dup1	DOWNSTREAM_2K
TCONS_00022016	C06	+	9.03688e+27	9.03692e+27	gnl_UG_BnaNoS39162587_dup1	DOWNSTREAM_2K
TCONS_00025313	C07	+	4327069243271370	4327121043271520	gnl_UG_BnaNoS39176072_dup1	DOWNSTREAM_2K
TCONS_00021753	C06	+	3.42925e+69	3.42954e+69	gnl_UG_BnaNoS39177110_dup1	DOWNSTREAM_2K
TCONS_00023282	C06	-	9.28089e+20	9.28136e+20	gnl_UG_BnaNoS53139852_dup1	DOWNSTREAM_2K
TCONS_00023976	C06	-	3354447233544790	3354471233545150	gnl_UG_BnaNoS38996440_dup1	DOWNSTREAM_2K
TCONS_00023539	C06	-	1785929017859720	1785954717859820	gnl_UG_BnaNoS39242416_dup1	DOWNSTREAM_2K
TCONS_00025641	C07	-	1.61946e+17	1.6211e+17	gnl_UG_BnaNoS38926362_dup1	DOWNSTREAM_2K
TCONS_00019009	C03	-	4998898449989720	4998926149989940	gnl_UG_BnaNoS39210662_dup1	DOWNSTREAM_2K
TCONS_00003103	A03	+	5100573	5101159	gnl_UG_BnaNoS38883603_dup1	DOWNSTREAM_2K
TCONS_00021783	C06	+	3.83135e+41	3.8314e+41	gnl_UG_BnaNoS39236768_dup1	DOWNSTREAM_2K
TCONS_00022465	C06	+	2.59273e+183	2.59274e+183	gnl_UG_BnaNoS39184916_dup1	DOWNSTREAM_2K
TCONS_00023986	C06	-	33962007	33962521	gnl_UG_BnaNoS37286474_dup1	DOWNSTREAM_2K
TCONS_00024126	C07	+	5.95508e+23	5.95948e+23	gnl_UG_BnaNoS39239190_dup1	DOWNSTREAM_2K
TCONS_00026693	C07	-	3.87531e+31	3.87536e+31	gnl_UG_BnaNoS39101854_dup1	DOWNSTREAM_2K
TCONS_00025119	C07	+	3.84069e+63	3.84076e+63	gnl_UG_BnaNoS36660199_dup1	DOWNSTREAM_2K
TCONS_00013222	A09	-	19433151	19433943	gnl_UG_BnaNoS39186212_dup1	DOWNSTREAM_2K
TCONS_00018350	C03	-	40538504053992	40539214054188	gnl_UG_BnaNoS52593199_dup1	DOWNSTREAM_2K
TCONS_00020991	C05	-	1423950	1424867	gnl_UG_BnaNoS52612736_dup1	DOWNSTREAM_2K
TCONS_00022261	C06	+	1.85879e+39	1.85879e+39	gnl_UG_BnaNoS39044885_dup1	DOWNSTREAM_2K
TCONS_00020662	C05	+	1459849314598790	1459874714599100	gnl_UG_BnaNoS39113460_dup1	DOWNSTREAM_2K
TCONS_00026382	C07	-	3.25428e+23	3.25429e+23	gnl_UG_BnaNoS44667117_dup1	DOWNSTREAM_2K
TCONS_00023707	C06	-	2.40897e+119	2.40897e+119	gnl_UG_BnaNoS39202773_dup1	DOWNSTREAM_2K
TCONS_00012849	A09	-	3966656	3967307	gnl_UG_BnaNoS32887116_dup1	DOWNSTREAM_2K
TCONS_00028671	C09	+	5510981	5511218	gnl_UG_BnaNoS39170147_dup1	DOWNSTREAM_2K
TCONS_00024686	C07	+	2.95231e+31	2.95233e+31	gnl_UG_BnaNoS52585489_dup1	DOWNSTREAM_2K
TCONS_00019460	C04	+	23709566	23710534	gnl_UG_BnaNoS39171651_dup1	DOWNSTREAM_2K
TCONS_00023352	C06	-	1200389512005120	1200505212005290	gnl_UG_BnaNoS39218834_dup1	DOWNSTREAM_2K
TCONS_00015469	C01	+	33232199	33233233	gnl_UG_BnaNoS39213961_dup1	DOWNSTREAM_2K
TCONS_00022038	C06	+	9.44147e+20	9.4415e+20	gnl_UG_BnaNoS39185629_dup1	DOWNSTREAM_2K
TCONS_00023395	C06	-	13074280	13075143	gnl_UG_BnaNoS39233264_dup1	DOWNSTREAM_2K
TCONS_00029486	C09	-	21373849	21374262	gnl_UG_BnaNoS39242684_dup1	DOWNSTREAM_2K
TCONS_00024902	C07	+	3.4771e+23	3.4771e+23	gnl_UG_BnaNoS38995893_dup1	DOWNSTREAM_2K
TCONS_00022365	C06	+	2.12776e+79	2.12779e+79	gnl_UG_BnaNoS32887066_dup1	DOWNSTREAM_2K
TCONS_00024543	C07	+	2.41227e+23	2.41228e+23	gnl_UG_BnaNoS38963049_dup1	DOWNSTREAM_2K
TCONS_00006659	A05	+	2328713523287690	2328717723287950	gnl_UG_BnaNoS39238247_dup1	DOWNSTREAM_2K
TCONS_00021146	C05	-	9178093	9178504	gnl_UG_BnaNoS39220148_dup1	DOWNSTREAM_2K
TCONS_00023336	C06	-	1091113610912240	1091170910912570	gnl_UG_BnaNoS25416785_dup1	DOWNSTREAM_2K
TCONS_00024368	C07	+	14815574	14816736	gnl_UG_BnaNoS39187354_dup1	DOWNSTREAM_2K
TCONS_00022244	C06	+	1.80118e+39	1.8012e+39	gnl_UG_BnaNoS25427422_dup1	DOWNSTREAM_2K
TCONS_00019715	C04	+	39675847	39676565	gnl_UG_BnaNoS39238881_dup1	DOWNSTREAM_2K
TCONS_00024070	C06	-	3.95656e+23	3.9566e+23	gnl_UG_BnaNoS39229448_dup1	DOWNSTREAM_2K
TCONS_00022447	C06	+	25036729	25037638	gnl_UG_BnaNoS39242932_dup1	DOWNSTREAM_2K
TCONS_00016681	C02	+	42293780	42294190	gnl_UG_BnaNoS38890475_dup1	DOWNSTREAM_2K
TCONS_00022259	C06	+	1.85362e+23	1.85364e+23	gnl_UG_BnaNoS39265683_dup1	DOWNSTREAM_2K
TCONS_00023104	C06	-	4.66954e+41	4.66958e+41	gnl_UG_BnaNoS39196965_dup1	DOWNSTREAM_2K
TCONS_00025775	C07	-	5.95471e+41	5.95472e+41	gnl_UG_BnaNoS39206082_dup1	DOWNSTREAM_2K
TCONS_00018076	C03	+	46356003	46357420	gnl_UG_BnaNoS37290128_dup1	DOWNSTREAM_2K
TCONS_00022513	C06	+	2.76722e+103	2.76723e+103	gnl_UG_BnaNoS36045293_dup1	DOWNSTREAM_2K
TCONS_00026543	C07	-	35783964	35784584	gnl_UG_BnaNoS32890040_dup1	DOWNSTREAM_2K
TCONS_00022577	C06	+	3.00468e+39	3.00471e+39	gnl_UG_BnaNoS38996056_dup1	DOWNSTREAM_2K
TCONS_00002610	A02	-	11688328	11688527	gnl_UG_BnaNoS39248826_dup1	DOWNSTREAM_2K
TCONS_00026622	C07	-	3.7333e+63	3.73331e+63	gnl_UG_BnaNoS52612910_dup1	DOWNSTREAM_2K
TCONS_00026180	C07	-	2.63827e+23	2.63828e+23	gnl_UG_BnaNoS39288631_dup1	DOWNSTREAM_2K
TCONS_00026599	C07	-	3.70617e+31	3.70619e+31	gnl_UG_BnaNoS39164315_dup1	DOWNSTREAM_2K
TCONS_00022835	C06	-	163416	163754	gnl_UG_BnaNoS25416098_dup1	DOWNSTREAM_2K
TCONS_00026536	C07	-	35750114	35750823	gnl_UG_BnaNoS39001297_dup1	DOWNSTREAM_2K
TCONS_00023028	C06	-	3219501	3220538	gnl_UG_BnaNoS38885301_dup1	DOWNSTREAM_2K
TCONS_00021163	C05	-	10895627	10896214	gnl_UG_BnaNoS52596526_dup1	DOWNSTREAM_2K
TCONS_00009556	A07	+	18820085	18820379	gnl_UG_BnaNoS39293195_dup1	DOWNSTREAM_2K
TCONS_00000652	A01	+	2507978825080500	2507983925080700	gnl_UG_BnaNoS39100648_dup1	DOWNSTREAM_2K
TCONS_00026369	C07	-	32287887	32288431	gnl_UG_BnaNoS39190713_dup1	DOWNSTREAM_2K
TCONS_00024330	C07	+	12449941	12450580	gnl_UG_BnaNoS38981400_dup1	DOWNSTREAM_2K
TCONS_00021603	C06	+	1.21881e+48	1.21916e+48	gnl_UG_BnaNoS39249756_dup1	DOWNSTREAM_2K
TCONS_00006817	A05	-	265858	266545	gnl_UG_BnaNoS38976614_dup1	DOWNSTREAM_2K
TCONS_00022312	C06	+	1.98169e+39	1.98171e+39	gnl_UG_BnaNoS39187813_dup1	DOWNSTREAM_2K
TCONS_00026531	C07	-	35668948	35669662	gnl_UG_BnaNoS36619299_dup1	DOWNSTREAM_2K
TCONS_00024262	C07	+	6.65223e+48	6.65279e+48	gnl_UG_BnaNoS38961962_dup1	DOWNSTREAM_2K
TCONS_00025330	C07	+	4.34841e+23	4.34843e+23	gnl_UG_BnaNoS39006067_dup1	DOWNSTREAM_2K
TCONS_00015560	C01	+	3.8536e+23	3.8536e+23	gnl_UG_BnaNoS38948827_dup1	DOWNSTREAM_2K
TCONS_00023982	C06	-	3.35812e+47	3.35814e+47	gnl_UG_BnaNoS39279800_dup1	DOWNSTREAM_2K
TCONS_00023538	C06	-	1.78584e+39	1.78586e+39	gnl_UG_BnaNoS39242416_dup1	DOWNSTREAM_2K
TCONS_00023001	C06	-	2.43218e+20	2.43239e+20	gnl_UG_BnaNoS39171168_dup1	DOWNSTREAM_2K
TCONS_00026263	C07	-	2945246829452930	2945282729453290	gnl_UG_BnaNoS39049119_dup1	DOWNSTREAM_2K
TCONS_00023281	C06	-	9.27992e+20	9.28013e+20	gnl_UG_BnaNoS53139852_dup1	DOWNSTREAM_2K
TCONS_00003904	A03	+	28589595	28590097	gnl_UG_BnaNoS39248424_dup1	DOWNSTREAM_2K
TCONS_00024995	C07	+	3.62823e+23	3.62826e+23	gnl_UG_BnaNoS37288208_dup1	DOWNSTREAM_2K
TCONS_00024801	C07	+	3256222432562340	3256226132563100	gnl_UG_BnaNoS39261916_dup1	DOWNSTREAM_2K
TCONS_00025133	C07	+	3.86053e+23	3.86055e+23	gnl_UG_BnaNoS39243852_dup1	DOWNSTREAM_2K
TCONS_00025770	C07	-	5.90888e+20	5.90909e+20	gnl_UG_BnaNoS39249730_dup1	DOWNSTREAM_2K
TCONS_00022039	C06	+	9.49998e+55	9.50025e+55	gnl_UG_BnaNoS38895377_dup1	DOWNSTREAM_2K
TCONS_00025796	C07	-	6.87998e+55	6.88039e+55	gnl_UG_BnaNoS38967078_dup1	DOWNSTREAM_2K
TCONS_00021030	C05	-	2703551	2704048	gnl_UG_BnaNoS25477545_dup1	DOWNSTREAM_2K
TCONS_00025674	C07	-	991432991566	991471992188	gnl_UG_BnaNoS39192141_dup1	DOWNSTREAM_2K
TCONS_00024012	C06	-	3.52133e+31	3.52135e+31	gnl_UG_BnaNoS39223730_dup1	DOWNSTREAM_2K
TCONS_00027096	C07	-	4.71883e+47	4.71886e+47	gnl_UG_BnaNoS39243772_dup1	DOWNSTREAM_2K
TCONS_00024528	C07	+	2359361523594130	2359381823594360	gnl_UG_BnaNoS39170912_dup1	DOWNSTREAM_2K
TCONS_00011310	A08	-	13419610	13419918	gnl_UG_BnaNoS38876465_dup1	DOWNSTREAM_2K
TCONS_00008557	A06	-	6072403	6072952	gnl_UG_BnaNoS39223056_dup1	DOWNSTREAM_2K
TCONS_00027148	C07	-	47883158	47883905	gnl_UG_BnaNoS39180902_dup1	DOWNSTREAM_2K
TCONS_00010515	A08	+	393552	393904	gnl_UG_BnaNoS39224472_dup1	DOWNSTREAM_2K
TCONS_00022893	C06	-	9.49476e+35	9.49578e+35	gnl_UG_BnaNoS39000782_dup1	DOWNSTREAM_2K
TCONS_00021947	C06	+	70820657082423	70823427082586	gnl_UG_BnaNoS52623225_dup1	DOWNSTREAM_2K
TCONS_00011061	A08	+	2075043220750560	2075046920750820	gnl_UG_BnaNoS38901455_dup1	DOWNSTREAM_2K
TCONS_00018760	C03	-	25919341	25919752	gnl_UG_BnaNoS39262174_dup1	DOWNSTREAM_2K
TCONS_00023749	C06	-	2.57144e+63	2.57147e+63	gnl_UG_BnaNoS53140560_dup1	DOWNSTREAM_2K
TCONS_00003938	A03	+	3018046130180990	3018073230181050	gnl_UG_BnaNoS38999272_dup1	DOWNSTREAM_2K
TCONS_00006555	A05	+	21270836	21271332	gnl_UG_BnaNoS39179698_dup1	DOWNSTREAM_2K
TCONS_00021945	C06	+	7.06672e+62	7.06684e+62	gnl_UG_BnaNoS52592865_dup1	DOWNSTREAM_2K
TCONS_00012807	A09	-	2.95498e+48	2.95526e+48	gnl_UG_BnaNoS25443630_dup1	DOWNSTREAM_2K
TCONS_00022434	C06	+	24609388	24609609	gnl_UG_BnaNoS39139105_dup1	DOWNSTREAM_2K
TCONS_00026682	C07	-	3.85348e+47	3.85349e+47	gnl_UG_BnaNoS39239790_dup1	DOWNSTREAM_2K
TCONS_00021972	C06	+	7.82138e+20	7.82142e+20	gnl_UG_BnaNoS39163222_dup1	DOWNSTREAM_2K
TCONS_00025938	C07	-	1301845113019060	1301899213019810	gnl_UG_BnaNoS25484617_dup1	DOWNSTREAM_2K
TCONS_00005686	A04	-	95132099513556	95134689513597	gnl_UG_BnaNoS39170957_dup1	DOWNSTREAM_2K
TCONS_00022227	C06	+	1.75431e+39	1.75432e+39	gnl_UG_BnaNoS39185879_dup1	DOWNSTREAM_2K
TCONS_00023453	C06	-	1.58145e+47	1.58148e+47	gnl_UG_BnaNoS25423742_dup1	DOWNSTREAM_2K
TCONS_00022883	C06	-	865780	866914	gnl_UG_BnaNoS52588765_dup1	DOWNSTREAM_2K
TCONS_00008116	A06	+	1916886519169430	1916904219169470	gnl_UG_BnaNoS39224545_dup1	DOWNSTREAM_2K
TCONS_00023105	C06	-	4.67806e+48	4.67808e+48	gnl_UG_BnaNoS39196965_dup1	DOWNSTREAM_2K
